# Supplementary material for: Cellular Proteo-Transcriptomic Changes in the Immediate Early-Phase of Lentiviral Transduction
Source: Microorganisms. 2021 Oct 23;9(11):2207. doi: 10.3390/microorganisms9112207 (PMC8625573; doi:10.3390/microorganisms9112207)
Supplement: Supplementary file 1 [file microorganisms-09-02207-s001.zip]

Archive with 10 entries (9 files):
- microorganisms-1413432 suppl final/
- microorganisms-1413432 suppl final/Supplementary table 1 - Overview of sequencing and alignment data.xlsx
- microorganisms-1413432 suppl final/Supplementary table 2 - Full list of the detected RNA transcripts from HIV-1 transduced cells compared to mock 2 hours after transduction.xlsx
- microorganisms-1413432 suppl final/Supplementary table 3 - Full list of the detected RNA transcripts from HIV-2 transduced cells compared to mock 2 hours after transduction.xlsx
- microorganisms-1413432 suppl final/Supplementary table 4 - Full list of the detected RNA transcripts from HIV-1 and HIV-2 transduced cells compared to mock and to each other 0 hours after transduction.xlsx
- microorganisms-1413432 suppl final/Supplementary table 5 - Full list of the detected RNA transcripts from HIV-2 transduced cells compared to HIV-1 transduced cells 2 hours after transduction.xlsx
- microorganisms-1413432 suppl final/Supplementary table 6 - List of GO enrichment terms of RNA transcripts detected from HIV-1 transduced cells compared to mock-transduced cells 2 hours after transduction.xlsx
- microorganisms-1413432 suppl final/Supplementary table 7 - GO terms HIV-2 vs MOCK 2 hours after transduction.xlsx
- microorganisms-1413432 suppl final/Supplementary Table 8 - Full list of the detected proteins after 2 hours from both HIV-1 and HIV-2 transduced samples.xlsx
- microorganisms-1413432 suppl final/Supplementary table 9 - List of the 77 proteins detected from both HIV-1 and HIV-2 transduced 2 hour samples and from the interaction analysis.xlsx
