# Supplementary material for: Cellular Proteo-Transcriptomic Changes in the Immediate Early-Phase of Lentiviral Transduction
Source: Microorganisms. 2021 Oct 23;9(11):2207. doi: 10.3390/microorganisms9112207 (PMC8625573; doi:10.3390/microorganisms9112207)
Supplement: Supplementary file 1 [file microorganisms-09-02207-s001.zip › microorganisms-1413432 suppl final/Supplementary table 1 - Overview of sequencing and alignment data.xlsx]

## Sheet: RNASeq_quality
Supplementary Table S1 Overview of sequencing and alignment data
Treatment	Time	Sample number	Trimming and Quality Control			Read alignment
			Raw reads number	Clean reads number	Low quality reads number	Uniquely mapped reads	Multi-mapped reads		Unmapped reads
mock	0h	1	29681165	29405117 (99.07%)	276048 (0.93%)	26983267 (91.76%)	1723370 (5.86%)		698480 (2.38%)
mock	0h	2	28529453	28267821 (99.08%)	261632 (0.92%)	25955906 (91.82%)	1601781 (5.67%)		710134 (2.51%)
mock	2h	1	30140177	29872759 (99.11%)	267418 (0.89%)	27162969 (90.93%)	1726534 (5.78%)		983256 (3.29%)
mock	2h	2	27643121	27381780 (99.05%)	261341 (0.95%)	25280084 (92.32%)	1492409 (5.45%)		609287 (2.23%)
HIV-1	0h	1	24011817	23741621 (98.87%)	270196 (1.13%)	22168555 (93.37%)	1075761 (4.53%)		497305 (2.09%)
HIV-1	0h	2	26884085	26711477 (99.36%)	172608 (0.64%)	24933111 (93.34%)	1224685 (4.58%)		553681 (2.07%)
HIV-1	2h	1	20733544	20614067 (99.42%)	119477 (0.58%)	19243665 (93.35%)	943273 (4.58%)		427129 (2.07%)
HIV-1	2h	2	23991048	23827431 (99.32%)	163617 (0.68%)	22308042 (93.62%)	1056564 (4.43%)		462825 (1.94%)
HIV-2	0h	1	16424784	16014541 (97.50%)	410243 (2.50%)	13804532 (86.20%)	651284 (4.07%)		1558725 (9.73%)
HIV-2	0h	2	16099430	15672962 (97.35%)	426468 (2.65%)	13419699 (85.62%)	708058 (4.52%)		1545205 (9.86%)
HIV-2	2h	1	14683285	14306152 (97.43%)	377133 (2.57%)	12341747 (86.27%)	582121 (4.07%)		1382284 (9.66%)
HIV-2	2h	2	17042719	16607576 (97.45%)	435143 (2.55%)	14288128 (86.03%)	723101 (4.35%)		1596347 (9.61%)
