# Supplementary material for: Cellular Proteo-Transcriptomic Changes in the Immediate Early-Phase of Lentiviral Transduction
Source: Microorganisms. 2021 Oct 23;9(11):2207. doi: 10.3390/microorganisms9112207 (PMC8625573; doi:10.3390/microorganisms9112207)
Supplement: Supplementary file 1 [file microorganisms-09-02207-s001.zip › microorganisms-1413432 suppl final/Supplementary table 2 - Full list of the detected RNA transcripts from HIV-1 transduced cells compared to mock 2 hours after transduction.xlsx]

## Sheet: 2h HIV-1 vs mock
gene_id	gene_name	gene_biotype	log2(HIV1/mock) 2h	padj	Up/Down
ENSG00000280322	AL035425.4	TEC	2.59739	3.79754e-27	up
ENSG00000151012	SLC7A11	protein_coding	2.2594	8.4902e-36	up
ENSG00000066279	ASPM	protein_coding	2.17234	4.04648e-51	up
ENSG00000250033	SLC7A11-AS1	lncRNA	2.10433	6.0699e-10	up
ENSG00000253861	SLC2A3P1	processed_pseudogene	2.07644	9.18167e-26	up
ENSG00000287959	AC021236.1	lncRNA	2.07221	1.317e-11	up
ENSG00000278039	AL353804.7	misc_RNA	2.05736	6.14491e-12	up
ENSG00000253327	RAD21-AS1	lncRNA	2.05555	2.04953e-16	up
ENSG00000273217	AC008695.1	protein_coding	2.03269	2.08163e-30	up
ENSG00000245112	SMARCA5-AS1	lncRNA	1.97794	2.53788e-28	up
ENSG00000233589	AL138789.1	lncRNA	1.95252	1.61923e-12	up
ENSG00000277577	AL353804.6	misc_RNA	1.94692	4.88e-36	up
ENSG00000151835	SACS	protein_coding	1.93253	8.70851e-39	up
ENSG00000156535	CD109	protein_coding	1.92977	5.89244e-14	up
ENSG00000283321	AC019117.3	protein_coding	1.89	5.81478e-11	up
ENSG00000277597	AC130343.2	lncRNA	1.8755	8.76446e-12	up
ENSG00000177888	ZBTB41	protein_coding	1.8666	8.28926e-19	up
ENSG00000139618	BRCA2	protein_coding	1.86275	6.40333e-20	up
ENSG00000272269	AL138724.1	lncRNA	1.86015	3.22245e-22	up
ENSG00000263823	AC009831.1	lncRNA	1.81579	1.07222e-11	up
ENSG00000133863	TEX15	protein_coding	1.81381	9.21907e-18	up
ENSG00000251867	AC009812.1	lncRNA	1.81017	5.46896e-09	up
ENSG00000198315	ZKSCAN8	protein_coding	1.80081	2.42247e-39	up
ENSG00000128965	CHAC1	protein_coding	1.78768	1.82839e-08	up
ENSG00000188647	PTAR1	protein_coding	1.78377	2.90862e-29	up
ENSG00000168769	TET2	protein_coding	1.76575	3.38905e-23	up
ENSG00000104093	DMXL2	protein_coding	1.75683	1.35796e-24	up
ENSG00000160551	TAOK1	protein_coding	1.75612	9.10128e-41	up
ENSG00000276965	AC004542.6	misc_RNA	1.75293	1.14191e-10	up
ENSG00000197969	VPS13A	protein_coding	1.74962	2.87674e-36	up
ENSG00000132549	VPS13B	protein_coding	1.74771	1.89124e-20	up
ENSG00000257550	AC023509.2	lncRNA	1.73878	4.41387e-19	up
ENSG00000269891	ARHGAP19-SLIT1	protein_coding	1.73697	8.36898e-15	up
ENSG00000258777	HIF1A-AS1	lncRNA	1.73527	2.03149e-08	up
ENSG00000162601	MYSM1	protein_coding	1.7295	4.26018e-30	up
ENSG00000218226	TATDN2P2	processed_pseudogene	1.70672	7.1616e-09	up
ENSG00000140396	NCOA2	protein_coding	1.69256	1.45234e-29	up
ENSG00000138688	KIAA1109	protein_coding	1.69011	1.68735e-15	up
ENSG00000251260	WDFY3-AS1	lncRNA	1.6815	1.75964e-06	up
ENSG00000114127	XRN1	protein_coding	1.67393	1.74467e-23	up
ENSG00000145087	STXBP5L	protein_coding	1.67054	2.30572e-06	up
ENSG00000272267	AC021242.3	lncRNA	1.66559	9.0957e-08	up
ENSG00000023516	AKAP11	protein_coding	1.66544	3.95934e-28	up
ENSG00000196159	FAT4	protein_coding	1.6501	4.45916e-14	up
ENSG00000277128	AL589743.4	lncRNA	1.62911	7.40852e-06	up
ENSG00000274874	AC068790.8	lncRNA	1.62208	7.79838e-14	up
ENSG00000187808	SOWAHD	protein_coding	1.62044	1.54206e-05	up
ENSG00000288645	AC084756.2	protein_coding	1.61268	4.8194e-06	up
ENSG00000172869	DMXL1	protein_coding	1.6063	1.42437e-24	up
ENSG00000262211	AC008914.1	lncRNA	1.58835	1.43319e-07	up
ENSG00000156103	MMP16	protein_coding	1.58595	5.1054e-11	up
ENSG00000226121	AHCTF1P1	processed_pseudogene	1.58255	1.512e-09	up
ENSG00000133657	ATP13A3	protein_coding	1.57266	4.00219e-39	up
ENSG00000076770	MBNL3	protein_coding	1.56704	2.00848e-26	up
ENSG00000134532	SOX5	protein_coding	1.56592	3.26379e-08	up
ENSG00000234636	MED14OS	lncRNA	1.56482	9.08307e-08	up
ENSG00000133124	IRS4	protein_coding	1.56307	1.13596e-34	up
ENSG00000283956	MIR3610	miRNA	1.55807	2.72279e-06	up
ENSG00000164327	RICTOR	protein_coding	1.55713	1.16898e-17	up
ENSG00000134982	APC	protein_coding	1.55161	1.02111e-23	up
ENSG00000095564	BTAF1	protein_coding	1.55155	6.59519e-27	up
ENSG00000233230	AC079807.1	lncRNA	1.55005	9.70066e-08	up
ENSG00000114933	INO80D	protein_coding	1.54597	1.02275e-18	up
ENSG00000137812	KNL1	protein_coding	1.53098	2.42714e-23	up
ENSG00000108510	MED13	protein_coding	1.52481	3.41709e-33	up
ENSG00000102908	NFAT5	protein_coding	1.51979	3.80783e-32	up
ENSG00000178662	CSRNP3	protein_coding	1.5177	3.91256e-07	up
ENSG00000239718	HLTF-AS1	lncRNA	1.50677	7.64277e-06	up
ENSG00000113594	LIFR	protein_coding	1.50323	4.83212e-19	up
ENSG00000234630	AC245060.2	lncRNA	1.50061	6.84951e-05	up
ENSG00000253438	PCAT1	lncRNA	1.49357	4.26407e-20	up
ENSG00000143702	CEP170	protein_coding	1.49323	7.56074e-25	up
ENSG00000135837	CEP350	protein_coding	1.4931	4.3218e-22	up
ENSG00000214262	ANKRD36BP1	transcribed_processed_pseudogene	1.49221	2.9634e-09	up
ENSG00000183530	PRR14L	protein_coding	1.49188	1.63302e-29	up
ENSG00000261872	AC002558.2	lncRNA	1.4909	7.05709e-07	up
ENSG00000175073	VCPIP1	protein_coding	1.49001	2.09011e-17	up
ENSG00000275807	AC145285.6	lncRNA	1.4896	3.5107e-19	up
ENSG00000260657	AC107871.2	lncRNA	1.48817	5.6339e-06	up
ENSG00000060749	QSER1	protein_coding	1.48771	1.4387e-23	up
ENSG00000081479	LRP2	protein_coding	1.48148	6.52687e-12	up
ENSG00000236526	AL035448.1	lncRNA	1.48119	5.56132e-07	up
ENSG00000152443	ZNF776	protein_coding	1.47932	6.14628e-13	up
ENSG00000260017	AC138811.1	lncRNA	1.47804	5.77771e-07	up
ENSG00000006459	KDM7A	protein_coding	1.4726	1.18142e-18	up
ENSG00000118193	KIF14	protein_coding	1.46824	2.03999e-21	up
ENSG00000112851	ERBIN	protein_coding	1.46348	1.20341e-20	up
ENSG00000159082	SYNJ1	protein_coding	1.45949	3.31266e-17	up
ENSG00000009413	REV3L	protein_coding	1.45893	2.09323e-22	up
ENSG00000115464	USP34	protein_coding	1.45344	6.16738e-30	up
ENSG00000143469	SYT14	protein_coding	1.45039	3.41126e-07	up
ENSG00000151914	DST	protein_coding	1.44963	4.04256e-21	up
ENSG00000197779	ZNF81	protein_coding	1.44289	4.36874e-13	up
ENSG00000163625	WDFY3	protein_coding	1.44268	1.07576e-18	up
ENSG00000110422	HIPK3	protein_coding	1.44259	7.25564e-23	up
ENSG00000115020	PIKFYVE	protein_coding	1.44136	1.67573e-19	up
ENSG00000198589	LRBA	protein_coding	1.43684	3.65389e-26	up
ENSG00000237863	AL035425.1	lncRNA	1.43617	1.62179e-20	up
ENSG00000139973	SYT16	protein_coding	1.43247	5.77525e-05	up
ENSG00000157106	SMG1	protein_coding	1.42992	1.58425e-23	up
ENSG00000091039	OSBPL8	protein_coding	1.42845	1.36919e-24	up
ENSG00000157741	UBN2	protein_coding	1.42606	6.35558e-22	up
ENSG00000115760	BIRC6	protein_coding	1.42529	4.75573e-23	up
ENSG00000158987	RAPGEF6	protein_coding	1.42066	1.73382e-19	up
ENSG00000101752	MIB1	protein_coding	1.41811	1.74365e-23	up
ENSG00000177853	ZNF518A	protein_coding	1.41771	3.75938e-17	up
ENSG00000259589	AC073167.1	lncRNA	1.41733	2.92484e-05	up
ENSG00000066739	ATG2B	protein_coding	1.41704	1.2561e-20	up
ENSG00000253618	GRPEL2-AS1	lncRNA	1.41478	4.0638e-06	up
ENSG00000011405	PIK3C2A	protein_coding	1.41215	2.61399e-21	up
ENSG00000196712	NF1	protein_coding	1.40888	1.34479e-23	up
ENSG00000187605	TET3	protein_coding	1.4082	8.37766e-20	up
ENSG00000180667	YOD1	protein_coding	1.40774	1.70445e-19	up
ENSG00000286340	AL356776.2	lncRNA	1.40542	1.93696e-05	up
ENSG00000276664	AC004542.5	misc_RNA	1.40317	1.98069e-05	up
ENSG00000072364	AFF4	protein_coding	1.40217	6.59519e-27	up
ENSG00000170802	FOXN2	protein_coding	1.40171	6.2647e-12	up
ENSG00000037749	MFAP3	protein_coding	1.39807	1.35923e-16	up
ENSG00000163104	SMARCAD1	protein_coding	1.39599	1.52918e-21	up
ENSG00000152818	UTRN	protein_coding	1.39345	4.83212e-19	up
ENSG00000164061	BSN	protein_coding	1.3923	4.61815e-12	up
ENSG00000138448	ITGAV	protein_coding	1.39004	1.52178e-18	up
ENSG00000205189	ZBTB10	protein_coding	1.38551	2.19104e-23	up
ENSG00000246323	AC113382.1	lncRNA	1.38395	8.1708e-05	up
ENSG00000215695	RSC1A1	protein_coding	1.38368	1.08642e-11	up
ENSG00000138778	CENPE	protein_coding	1.38275	7.54197e-21	up
ENSG00000173166	RAPH1	protein_coding	1.38271	2.6405e-20	up
ENSG00000180530	NRIP1	protein_coding	1.37977	7.11817e-14	up
ENSG00000256034	AP002770.1	lncRNA	1.37934	4.00445e-09	up
ENSG00000100697	DICER1	protein_coding	1.3788	2.31151e-23	up
ENSG00000105810	CDK6	protein_coding	1.37689	2.37905e-18	up
ENSG00000203668	CHML	protein_coding	1.37579	2.92348e-15	up
ENSG00000197410	DCHS2	protein_coding	1.37556	0.000318497	up
ENSG00000132953	XPO4	protein_coding	1.37355	1.07053e-22	up
ENSG00000170921	TANC2	protein_coding	1.37091	2.23063e-18	up
ENSG00000236739	CLIC4P1	processed_pseudogene	1.37061	5.1379e-05	up
ENSG00000069869	NEDD4	protein_coding	1.36922	3.56515e-09	up
ENSG00000157107	FCHO2	protein_coding	1.3673	2.67193e-10	up
ENSG00000260597	AC012531.1	lncRNA	1.36597	8.83532e-05	up
ENSG00000237705	AC008937.2	lncRNA	1.36458	0.000167442	up
ENSG00000117707	PROX1	protein_coding	1.36299	1.31048e-06	up
ENSG00000284015	MIR1281	miRNA	1.36236	0.000135353	up
ENSG00000270977	AC015849.5	transcribed_processed_pseudogene	1.35951	5.29086e-05	up
ENSG00000108021	TASOR2	protein_coding	1.35647	4.75601e-25	up
ENSG00000196247	ZNF107	protein_coding	1.35582	8.58629e-12	up
ENSG00000198862	LTN1	protein_coding	1.35462	2.32762e-19	up
ENSG00000272114	AL136131.3	lncRNA	1.35361	7.30414e-05	up
ENSG00000229419	RALGAPA1P1	processed_pseudogene	1.35332	8.61191e-06	up
ENSG00000165997	ARL5B	protein_coding	1.35272	7.79783e-24	up
ENSG00000267561	AC093155.3	protein_coding	1.35123	3.8302e-12	up
ENSG00000102531	FNDC3A	protein_coding	1.35002	8.78449e-18	up
ENSG00000288643	AC114982.3	protein_coding	1.34931	2.79688e-10	up
ENSG00000260404	AC110079.1	transcribed_unprocessed_pseudogene	1.34812	1.11359e-10	up
ENSG00000104320	NBN	protein_coding	1.34769	1.64808e-16	up
ENSG00000124198	ARFGEF2	protein_coding	1.34728	2.38659e-19	up
ENSG00000143669	LYST	protein_coding	1.34679	5.88269e-10	up
ENSG00000162688	AGL	protein_coding	1.34158	7.18397e-17	up
ENSG00000264859	DSG2-AS1	lncRNA	1.34127	3.89775e-09	up
ENSG00000227227	AC017101.1	lncRNA	1.34049	0.000176595	up
ENSG00000114796	KLHL24	protein_coding	1.34038	3.89557e-13	up
ENSG00000119778	ATAD2B	protein_coding	1.34036	6.37129e-16	up
ENSG00000186260	MRTFB	protein_coding	1.33325	3.44837e-18	up
ENSG00000259375	AC087286.3	lncRNA	1.33078	9.87856e-05	up
ENSG00000224424	PRKAR2A-AS1	lncRNA	1.33046	3.59783e-10	up
ENSG00000101596	SMCHD1	protein_coding	1.32846	6.65509e-18	up
ENSG00000182504	CEP97	protein_coding	1.32811	1.78255e-12	up
ENSG00000147251	DOCK11	protein_coding	1.32605	1.10808e-14	up
ENSG00000273142	LINC02604	lncRNA	1.32392	3.80164e-06	up
ENSG00000080345	RIF1	protein_coding	1.32336	2.10529e-18	up
ENSG00000082258	CCNT2	protein_coding	1.32074	5.31559e-16	up
ENSG00000134294	SLC38A2	protein_coding	1.32059	2.05555e-33	up
ENSG00000259456	ADNP-AS1	lncRNA	1.31997	6.09822e-05	up
ENSG00000278616	BEND3P3	processed_pseudogene	1.3175	2.04861e-05	up
ENSG00000248710	AC079594.2	protein_coding	1.31632	3.99708e-11	up
ENSG00000131023	LATS1	protein_coding	1.31526	3.3217e-21	up
ENSG00000283971	MIR4442	miRNA	1.31442	0.000214279	up
ENSG00000115808	STRN	protein_coding	1.31225	1.16931e-18	up
ENSG00000136010	ALDH1L2	protein_coding	1.31079	9.55699e-13	up
ENSG00000204116	CHIC1	protein_coding	1.30898	2.25581e-07	up
ENSG00000024526	DEPDC1	protein_coding	1.30779	8.3144e-17	up
ENSG00000129003	VPS13C	protein_coding	1.3061	6.49201e-16	up
ENSG00000257817	AC026765.3	lncRNA	1.30573	8.22717e-06	up
ENSG00000283050	GTF2IP12	transcribed_unprocessed_pseudogene	1.30542	1.16466e-10	up
ENSG00000167548	KMT2D	protein_coding	1.30458	4.57065e-15	up
ENSG00000054654	SYNE2	protein_coding	1.30411	2.5748e-13	up
ENSG00000104517	UBR5	protein_coding	1.30263	8.00029e-22	up
ENSG00000255104	AC005324.4	protein_coding	1.29891	3.84044e-08	up
ENSG00000183808	RBM12B	protein_coding	1.2977	1.69955e-14	up
ENSG00000145246	ATP10D	protein_coding	1.29711	8.66551e-11	up
ENSG00000047188	YTHDC2	protein_coding	1.29635	2.34745e-20	up
ENSG00000165929	TC2N	protein_coding	1.29504	4.5744e-07	up
ENSG00000174010	KLHL15	protein_coding	1.29502	4.20669e-21	up
ENSG00000113742	CPEB4	protein_coding	1.29454	8.96387e-15	up
ENSG00000214076	CPSF1P1	transcribed_processed_pseudogene	1.29427	2.82312e-05	up
ENSG00000284162	MIR4523	miRNA	1.29021	0.000332772	up
ENSG00000152332	UHMK1	protein_coding	1.2898	2.33271e-22	up
ENSG00000275307	AC004542.3	misc_RNA	1.28835	3.48628e-05	up
ENSG00000166845	C18orf54	protein_coding	1.28805	1.17952e-09	up
ENSG00000204186	ZDBF2	protein_coding	1.28759	1.67912e-14	up
ENSG00000115904	SOS1	protein_coding	1.28705	3.50371e-16	up
ENSG00000233554	B4GALT1-AS1	lncRNA	1.28508	0.000121737	up
ENSG00000182168	UNC5C	protein_coding	1.28422	4.60245e-11	up
ENSG00000109756	RAPGEF2	protein_coding	1.28289	1.36254e-15	up
ENSG00000228327	AL669831.1	transcribed_unprocessed_pseudogene	1.28121	0.000107738	up
ENSG00000181827	RFX7	protein_coding	1.28113	3.41977e-16	up
ENSG00000081386	ZNF510	protein_coding	1.28081	2.06282e-08	up
ENSG00000156531	PHF6	protein_coding	1.27905	4.17686e-19	up
ENSG00000173157	ADAMTS20	protein_coding	1.27806	0.00048753	up
ENSG00000151458	ANKRD50	protein_coding	1.2772	7.50401e-13	up
ENSG00000082269	FAM135A	protein_coding	1.2768	2.96246e-12	up
ENSG00000257167	TMPO-AS1	lncRNA	1.27142	1.52918e-21	up
ENSG00000109339	MAPK10	protein_coding	1.26918	0.00010631	up
ENSG00000253729	PRKDC	protein_coding	1.26817	6.20583e-19	up
ENSG00000153201	RANBP2	protein_coding	1.2673	4.88496e-23	up
ENSG00000111816	FRK	protein_coding	1.26468	0.000318396	up
ENSG00000096968	JAK2	protein_coding	1.26423	6.39188e-06	up
ENSG00000109458	GAB1	protein_coding	1.26154	1.42133e-10	up
ENSG00000259668	AC066613.1	lncRNA	1.26002	0.000317249	up
ENSG00000278156	TSC22D1-AS1	lncRNA	1.25991	0.000121687	up
ENSG00000173542	MOB1B	protein_coding	1.25931	5.75405e-10	up
ENSG00000231329	AL031772.1	lncRNA	1.25919	3.35705e-06	up
ENSG00000232973	CYP1B1-AS1	lncRNA	1.25888	0.000446454	up
ENSG00000250240	AC008840.1	lncRNA	1.25804	0.000102139	up
ENSG00000278722	AL445288.1	lncRNA	1.25782	0.000387226	up
ENSG00000118965	WDR35	protein_coding	1.25704	2.51486e-13	up
ENSG00000169967	MAP3K2	protein_coding	1.25649	1.87807e-19	up
ENSG00000168813	ZNF507	protein_coding	1.25509	5.28205e-16	up
ENSG00000121621	KIF18A	protein_coding	1.25426	4.40188e-08	up
ENSG00000083097	DOP1A	protein_coding	1.25067	5.58436e-15	up
ENSG00000147162	OGT	protein_coding	1.24937	9.43862e-27	up
ENSG00000056277	ZNF280C	protein_coding	1.24834	2.58279e-11	up
ENSG00000136167	LCP1	protein_coding	1.24769	1.15095e-12	up
ENSG00000280347	AC000123.3	TEC	1.24753	0.00025094	up
ENSG00000152402	GUCY1A2	protein_coding	1.24536	5.67866e-05	up
ENSG00000138018	SELENOI	protein_coding	1.24535	5.51037e-24	up
ENSG00000224886	AL132656.1	transcribed_processed_pseudogene	1.24396	0.000760612	up
ENSG00000092439	TRPM7	protein_coding	1.24244	2.49323e-18	up
ENSG00000162775	RBM15	protein_coding	1.24073	2.37905e-18	up
ENSG00000165240	ATP7A	protein_coding	1.2382	7.91955e-11	up
ENSG00000071794	HLTF	protein_coding	1.23787	1.49692e-14	up
ENSG00000172493	AFF1	protein_coding	1.2375	1.13648e-16	up
ENSG00000066422	ZBTB11	protein_coding	1.23657	4.36933e-19	up
ENSG00000172167	MTBP	protein_coding	1.23556	1.86597e-09	up
ENSG00000164830	OXR1	protein_coding	1.23307	4.29018e-12	up
ENSG00000288634	AC079741.2	protein_coding	1.23303	1.07364e-05	up
ENSG00000185278	ZBTB37	protein_coding	1.23249	3.11091e-10	up
ENSG00000242073	AC211429.1	transcribed_unprocessed_pseudogene	1.23192	5.33692e-06	up
ENSG00000256482	AC023796.2	lncRNA	1.2306	0.000448158	up
ENSG00000259820	AC083843.2	lncRNA	1.23002	3.53905e-06	up
ENSG00000117724	CENPF	protein_coding	1.22742	5.15054e-14	up
ENSG00000155545	MIER3	protein_coding	1.22589	5.89143e-13	up
ENSG00000138246	DNAJC13	protein_coding	1.22558	4.81159e-14	up
ENSG00000095951	HIVEP1	protein_coding	1.22512	2.76685e-12	up
ENSG00000197782	ZNF780A	protein_coding	1.22318	3.06826e-09	up
ENSG00000078177	N4BP2	protein_coding	1.22287	5.43649e-12	up
ENSG00000176853	FAM91A1	protein_coding	1.22261	1.11852e-18	up
ENSG00000139718	SETD1B	protein_coding	1.22247	4.45073e-19	up
ENSG00000266677	AC087164.1	lncRNA	1.22132	9.87889e-13	up
ENSG00000137558	PI15	protein_coding	1.22102	0.00126168	up
ENSG00000083857	FAT1	protein_coding	1.21916	1.79511e-14	up
ENSG00000288644	AC114402.3	protein_coding	1.21914	0.000673791	up
ENSG00000171940	ZNF217	protein_coding	1.21795	3.30091e-11	up
ENSG00000198265	HELZ	protein_coding	1.21674	1.29015e-16	up
ENSG00000150893	FREM2	protein_coding	1.21591	3.87901e-10	up
ENSG00000187772	LIN28B	protein_coding	1.21484	5.4781e-16	up
ENSG00000149212	SESN3	protein_coding	1.21463	6.65509e-18	up
ENSG00000165288	BRWD3	protein_coding	1.21433	1.18636e-13	up
ENSG00000162402	USP24	protein_coding	1.21427	6.06927e-19	up
ENSG00000235852	AC005540.1	lncRNA	1.21406	4.4022e-06	up
ENSG00000123908	AGO2	protein_coding	1.21342	7.26599e-22	up
ENSG00000046889	PREX2	protein_coding	1.21233	4.0903e-06	up
ENSG00000109265	CRACD	protein_coding	1.212	1.15958e-08	up
ENSG00000164506	STXBP5	protein_coding	1.20868	1.19697e-12	up
ENSG00000206538	VGLL3	protein_coding	1.20777	9.92267e-06	up
ENSG00000083312	TNPO1	protein_coding	1.20749	3.90889e-20	up
ENSG00000146414	SHPRH	protein_coding	1.20593	8.30247e-17	up
ENSG00000095015	MAP3K1	protein_coding	1.20591	1.99593e-13	up
ENSG00000177485	ZBTB33	protein_coding	1.20572	3.34045e-22	up
ENSG00000139793	MBNL2	protein_coding	1.20523	4.83064e-07	up
ENSG00000106546	AHR	protein_coding	1.20492	1.27919e-08	up
ENSG00000279069	AC015813.5	TEC	1.20469	4.34545e-18	up
ENSG00000060237	WNK1	protein_coding	1.20432	6.30961e-20	up
ENSG00000138336	TET1	protein_coding	1.20377	6.38186e-11	up
ENSG00000118200	CAMSAP2	protein_coding	1.20266	1.2679e-19	up
ENSG00000174373	RALGAPA1	protein_coding	1.2017	4.71349e-12	up
ENSG00000147124	ZNF41	protein_coding	1.2007	6.62961e-07	up
ENSG00000138759	FRAS1	protein_coding	1.19881	2.33437e-09	up
ENSG00000146587	RBAK	protein_coding	1.19815	5.43138e-12	up
ENSG00000128512	DOCK4	protein_coding	1.19741	8.82925e-11	up
ENSG00000185477	GPRIN3	protein_coding	1.19719	1.51072e-08	up
ENSG00000153707	PTPRD	protein_coding	1.19407	6.95944e-09	up
ENSG00000100393	EP300	protein_coding	1.19355	4.34e-20	up
ENSG00000165417	GTF2A1	protein_coding	1.19282	5.39883e-13	up
ENSG00000280828	AC090114.3	unprocessed_pseudogene	1.19179	0.000267379	up
ENSG00000151151	IPMK	protein_coding	1.19154	1.81122e-09	up
ENSG00000143341	HMCN1	protein_coding	1.19045	0.000524983	up
ENSG00000164164	OTUD4	protein_coding	1.19039	8.1511e-17	up
ENSG00000184384	MAML2	protein_coding	1.18883	9.42906e-05	up
ENSG00000153207	AHCTF1	protein_coding	1.18881	9.05173e-13	up
ENSG00000187240	DYNC2H1	protein_coding	1.18854	7.57125e-14	up
ENSG00000060982	BCAT1	protein_coding	1.18791	1.74108e-18	up
ENSG00000177311	ZBTB38	protein_coding	1.18772	1.61014e-09	up
ENSG00000254198	AC113191.1	processed_pseudogene	1.18762	0.000151098	up
ENSG00000179331	RAB39A	protein_coding	1.1869	2.93534e-05	up
ENSG00000268509	AC026202.3	lncRNA	1.18517	0.000141138	up
ENSG00000008277	ADAM22	protein_coding	1.18483	1.52767e-08	up
ENSG00000254473	AL354920.1	lncRNA	1.18411	2.1935e-08	up
ENSG00000137504	CREBZF	protein_coding	1.18401	8.00029e-22	up
ENSG00000134250	NOTCH2	protein_coding	1.18296	7.88727e-22	up
ENSG00000121741	ZMYM2	protein_coding	1.18287	8.21177e-14	up
ENSG00000117000	RLF	protein_coding	1.18215	1.84511e-13	up
ENSG00000145734	BDP1	protein_coding	1.18183	2.70587e-16	up
ENSG00000271533	Z83843.1	lncRNA	1.1808	0.000235525	up
ENSG00000213985	AC078899.1	processed_pseudogene	1.17955	8.28178e-05	up
ENSG00000176018	LYSMD3	protein_coding	1.17839	2.93913e-12	up
ENSG00000177570	SAMD12	protein_coding	1.17634	6.54289e-05	up
ENSG00000197077	KIAA1671	protein_coding	1.17539	3.28238e-16	up
ENSG00000058063	ATP11B	protein_coding	1.17437	2.25348e-14	up
ENSG00000133138	TBC1D8B	protein_coding	1.17427	3.11928e-06	up
ENSG00000080298	RFX3	protein_coding	1.17306	2.1218e-05	up
ENSG00000048392	RRM2B	protein_coding	1.17225	1.46614e-12	up
ENSG00000008086	CDKL5	protein_coding	1.17199	1.11315e-06	up
ENSG00000107854	TNKS2	protein_coding	1.17133	1.85926e-19	up
ENSG00000188211	NCR3LG1	protein_coding	1.16996	1.55582e-09	up
ENSG00000124151	NCOA3	protein_coding	1.16969	4.22195e-13	up
ENSG00000271828	AC008937.3	lncRNA	1.1682	0.00129791	up
ENSG00000232160	RAP2C-AS1	lncRNA	1.16696	1.80657e-05	up
ENSG00000285025	AL022312.1	protein_coding	1.16608	1.73687e-07	up
ENSG00000254422	AP000942.2	lncRNA	1.16582	2.06046e-07	up
ENSG00000152926	ZNF117	protein_coding	1.16471	6.81246e-05	up
ENSG00000164532	TBX20	protein_coding	1.16457	0.00102138	up
ENSG00000198677	TTC37	protein_coding	1.164	1.97051e-14	up
ENSG00000123836	PFKFB2	protein_coding	1.16266	4.0811e-11	up
ENSG00000150627	WDR17	protein_coding	1.16222	9.56429e-07	up
ENSG00000112742	TTK	protein_coding	1.16213	2.67158e-09	up
ENSG00000044524	EPHA3	protein_coding	1.16116	5.88553e-10	up
ENSG00000242588	AC108010.1	lncRNA	1.16087	8.82128e-05	up
ENSG00000266049	AP001011.1	lncRNA	1.1608	0.000970562	up
ENSG00000134352	IL6ST	protein_coding	1.16061	2.88469e-16	up
ENSG00000135960	EDAR	protein_coding	1.16021	0.00321432	up
ENSG00000273167	AL359736.1	protein_coding	1.15967	0.000142889	up
ENSG00000110395	CBL	protein_coding	1.15914	1.69888e-19	up
ENSG00000188419	CHM	protein_coding	1.15909	5.36632e-10	up
ENSG00000163349	HIPK1	protein_coding	1.15862	1.49231e-21	up
ENSG00000278202	AC243919.2	lncRNA	1.15852	0.000541306	up
ENSG00000171988	JMJD1C	protein_coding	1.15639	3.58145e-10	up
ENSG00000196950	SLC39A10	protein_coding	1.15558	6.90375e-16	up
ENSG00000152409	JMY	protein_coding	1.15515	7.37392e-16	up
ENSG00000276057	AC004542.4	misc_RNA	1.15219	0.00140307	up
ENSG00000009694	TENM1	protein_coding	1.15182	2.47741e-11	up
ENSG00000188738	FSIP2	protein_coding	1.15042	0.00185907	up
ENSG00000079335	CDC14A	protein_coding	1.15028	1.1959e-09	up
ENSG00000227855	DPY19L2P3	transcribed_unprocessed_pseudogene	1.15009	8.96612e-05	up
ENSG00000066084	DIP2B	protein_coding	1.14836	3.18217e-17	up
ENSG00000282218	AL132671.2	protein_coding	1.14731	6.20933e-07	up
ENSG00000258651	SEC23A-AS1	lncRNA	1.1464	0.00179178	up
ENSG00000139324	TMTC3	protein_coding	1.14448	3.27763e-13	up
ENSG00000138764	CCNG2	protein_coding	1.14443	2.80058e-10	up
ENSG00000163629	PTPN13	protein_coding	1.14413	7.29433e-16	up
ENSG00000225610	AC007679.1	lncRNA	1.14275	0.00179718	up
ENSG00000120137	PANK3	protein_coding	1.14194	1.46082e-17	up
ENSG00000144228	SPOPL	protein_coding	1.14111	4.0594e-07	up
ENSG00000180008	SOCS4	protein_coding	1.14095	3.99161e-14	up
ENSG00000203546	AL139353.1	protein_coding	1.14041	2.93151e-10	up
ENSG00000101974	ATP11C	protein_coding	1.14015	1.69888e-19	up
ENSG00000198369	SPRED2	protein_coding	1.13991	1.53601e-10	up
ENSG00000266171	AP001020.3	lncRNA	1.13875	0.00154548	up
ENSG00000227409	ZMYM4-AS1	lncRNA	1.1373	0.0010369	up
ENSG00000165813	CCDC186	protein_coding	1.13679	5.51194e-09	up
ENSG00000132294	EFR3A	protein_coding	1.13558	4.39945e-14	up
ENSG00000100731	PCNX1	protein_coding	1.13519	1.19218e-15	up
ENSG00000205746	AC126755.1	transcribed_unprocessed_pseudogene	1.13334	0.00010905	up
ENSG00000169629	RGPD8	protein_coding	1.13321	0.00224911	up
ENSG00000110723	EXPH5	protein_coding	1.13281	9.56429e-07	up
ENSG00000173567	ADGRF3	protein_coding	1.13172	0.00141781	up
ENSG00000113595	TRIM23	protein_coding	1.13153	3.58949e-08	up
ENSG00000288640	AC005192.1	protein_coding	1.12901	6.34398e-12	up
ENSG00000234420	ZNF37BP	transcribed_processed_pseudogene	1.12878	2.11684e-11	up
ENSG00000108256	NUFIP2	protein_coding	1.12874	1.73571e-20	up
ENSG00000118482	PHF3	protein_coding	1.12826	4.8864e-12	up
ENSG00000113615	SEC24A	protein_coding	1.12781	2.27477e-12	up
ENSG00000176542	USF3	protein_coding	1.12747	8.32823e-12	up
ENSG00000242659	AC108693.2	lncRNA	1.12716	0.00153864	up
ENSG00000112144	CILK1	protein_coding	1.12443	1.71119e-10	up
ENSG00000149308	NPAT	protein_coding	1.12391	1.29435e-11	up
ENSG00000260617	AC138028.5	lncRNA	1.12379	0.00173096	up
ENSG00000196865	NHLRC2	protein_coding	1.12332	7.32595e-13	up
ENSG00000066777	ARFGEF1	protein_coding	1.12296	3.54745e-13	up
ENSG00000011426	ANLN	protein_coding	1.12257	3.84305e-13	up
ENSG00000145390	USP53	protein_coding	1.12213	1.08107e-11	up
ENSG00000264808	AC068025.1	lncRNA	1.12178	0.00163695	up
ENSG00000112715	VEGFA	protein_coding	1.12135	5.51101e-14	up
ENSG00000144357	UBR3	protein_coding	1.12091	6.69853e-15	up
ENSG00000271013	LRRC37A9P	processed_pseudogene	1.12075	0.00209411	up
ENSG00000257548	AC078929.1	lncRNA	1.1207	0.00155813	up
ENSG00000134987	WDR36	protein_coding	1.11978	1.2212e-15	up
ENSG00000070367	EXOC5	protein_coding	1.11954	6.53478e-14	up
ENSG00000149311	ATM	protein_coding	1.11944	5.78384e-12	up
ENSG00000133858	ZFC3H1	protein_coding	1.11876	9.81081e-15	up
ENSG00000235720	GABPAP	processed_pseudogene	1.11871	0.00185907	up
ENSG00000073910	FRY	protein_coding	1.1181	0.000829109	up
ENSG00000152601	MBNL1	protein_coding	1.11803	4.86438e-16	up
ENSG00000139687	RB1	protein_coding	1.11752	7.47624e-14	up
ENSG00000154736	ADAMTS5	protein_coding	1.11722	0.00210667	up
ENSG00000075213	SEMA3A	protein_coding	1.11689	0.000473925	up
ENSG00000235512	TAB3-AS2	lncRNA	1.11591	0.0017805	up
ENSG00000111647	UHRF1BP1L	protein_coding	1.11549	6.99498e-10	up
ENSG00000111371	SLC38A1	protein_coding	1.11546	5.52385e-22	up
ENSG00000177125	ZBTB34	protein_coding	1.11509	5.26106e-12	up
ENSG00000269026	AC003006.1	protein_coding	1.11504	0.0011978	up
ENSG00000018236	CNTN1	protein_coding	1.11447	3.16125e-06	up
ENSG00000118922	KLF12	protein_coding	1.11414	1.3427e-13	up
ENSG00000033178	UBA6	protein_coding	1.11389	1.21357e-11	up
ENSG00000151422	FER	protein_coding	1.11202	2.28108e-09	up
ENSG00000222043	AC079305.1	lncRNA	1.11178	0.000559888	up
ENSG00000181450	ZNF678	protein_coding	1.11173	2.35403e-09	up
ENSG00000170873	MTSS1	protein_coding	1.11151	5.68462e-06	up
ENSG00000099954	CECR2	protein_coding	1.11074	1.97318e-13	up
ENSG00000171714	ANO5	protein_coding	1.10972	2.57646e-09	up
ENSG00000169330	MINAR1	protein_coding	1.10954	0.000102732	up
ENSG00000101972	STAG2	protein_coding	1.10923	3.02226e-17	up
ENSG00000103657	HERC1	protein_coding	1.10893	7.37273e-12	up
ENSG00000123066	MED13L	protein_coding	1.1088	8.97359e-17	up
ENSG00000259113	AL118556.2	lncRNA	1.10821	0.00164796	up
ENSG00000236051	MYCBP2-AS1	lncRNA	1.10794	2.49245e-10	up
ENSG00000137878	GCOM1	protein_coding	1.10764	8.42722e-07	up
ENSG00000155629	PIK3AP1	protein_coding	1.10759	0.00036537	up
ENSG00000134709	HOOK1	protein_coding	1.10678	9.86296e-10	up
ENSG00000141298	SSH2	protein_coding	1.10678	2.34393e-12	up
ENSG00000144369	FAM171B	protein_coding	1.10635	2.05665e-07	up
ENSG00000153339	TRAPPC8	protein_coding	1.10626	2.79305e-15	up
ENSG00000169860	P2RY1	protein_coding	1.10614	4.8695e-10	up
ENSG00000131389	SLC6A6	protein_coding	1.10566	3.31877e-12	up
ENSG00000136021	SCYL2	protein_coding	1.10508	5.4881e-11	up
ENSG00000267009	AC007780.1	lncRNA	1.10437	2.74288e-09	up
ENSG00000287581	AC016549.1	lncRNA	1.10434	0.00236267	up
ENSG00000198959	TGM2	protein_coding	1.10362	0.000534594	up
ENSG00000255435	AP001267.3	lncRNA	1.10227	8.86676e-05	up
ENSG00000178075	GRAMD1C	protein_coding	1.10158	0.00330206	up
ENSG00000109618	SEPSECS	protein_coding	1.10048	3.52806e-05	up
ENSG00000185728	YTHDF3	protein_coding	1.09953	9.3925e-14	up
ENSG00000101639	CEP192	protein_coding	1.09848	2.2342e-09	up
ENSG00000263917	AC011825.3	lncRNA	1.09848	5.93255e-06	up
ENSG00000047365	ARAP2	protein_coding	1.09769	4.2742e-05	up
ENSG00000249786	EAF1-AS1	lncRNA	1.09705	1.00791e-09	up
ENSG00000003989	SLC7A2	protein_coding	1.09692	8.05354e-15	up
ENSG00000114346	ECT2	protein_coding	1.09638	3.98217e-09	up
ENSG00000165891	E2F7	protein_coding	1.09617	3.0007e-14	up
ENSG00000185697	MYBL1	protein_coding	1.09597	7.67036e-08	up
ENSG00000260091	AC093752.3	lncRNA	1.09522	0.00305244	up
ENSG00000164187	LMBRD2	protein_coding	1.09498	1.92037e-07	up
ENSG00000143171	RXRG	protein_coding	1.09454	0.00338776	up
ENSG00000227945	PTPRK-AS1	lncRNA	1.0943	0.00127238	up
ENSG00000119397	CNTRL	protein_coding	1.09307	2.82758e-07	up
ENSG00000151229	SLC2A13	protein_coding	1.09287	8.38837e-08	up
ENSG00000165322	ARHGAP12	protein_coding	1.09143	3.52132e-09	up
ENSG00000198087	CD2AP	protein_coding	1.09122	9.98713e-12	up
ENSG00000232754	AL035658.1	lncRNA	1.09102	0.000505713	up
ENSG00000005339	CREBBP	protein_coding	1.09098	1.13215e-16	up
ENSG00000031003	FAM13B	protein_coding	1.09056	5.80301e-13	up
ENSG00000257315	ZBED6	protein_coding	1.09014	1.48169e-17	up
ENSG00000146858	ZC3HAV1L	protein_coding	1.09	3.79167e-07	up
ENSG00000177034	MTX3	protein_coding	1.08976	1.1291e-10	up
ENSG00000135913	USP37	protein_coding	1.08904	6.14628e-13	up
ENSG00000083223	TUT7	protein_coding	1.08856	5.48313e-09	up
ENSG00000156140	ADAMTS3	protein_coding	1.0876	1.61422e-06	up
ENSG00000001561	ENPP4	protein_coding	1.0871	1.00937e-06	up
ENSG00000112893	MAN2A1	protein_coding	1.08694	4.61815e-12	up
ENSG00000279278	AC245060.6	lncRNA	1.08622	4.74438e-05	up
ENSG00000141446	ESCO1	protein_coding	1.08598	3.11073e-08	up
ENSG00000169607	CKAP2L	protein_coding	1.0854	4.91644e-10	up
ENSG00000055609	KMT2C	protein_coding	1.0852	3.53307e-11	up
ENSG00000121270	ABCC11	protein_coding	1.08501	6.06794e-05	up
ENSG00000058673	ZC3H11A	protein_coding	1.08473	2.09011e-17	up
ENSG00000137962	ARHGAP29	protein_coding	1.08427	1.51323e-09	up
ENSG00000234377	OBI1-AS1	lncRNA	1.08338	2.97761e-08	up
ENSG00000168209	DDIT4	protein_coding	1.08334	2.0945e-10	up
ENSG00000138756	BMP2K	protein_coding	1.082	1.26588e-10	up
ENSG00000113300	CNOT6	protein_coding	1.08146	1.60681e-17	up
ENSG00000235499	AC073046.1	lncRNA	1.0814	0.00214486	up
ENSG00000118496	FBXO30	protein_coding	1.08128	6.14491e-12	up
ENSG00000172915	NBEA	protein_coding	1.08092	1.27506e-07	up
ENSG00000214279	SCART1	protein_coding	1.08048	0.0049977	up
ENSG00000160218	TRAPPC10	protein_coding	1.08035	1.21921e-09	up
ENSG00000148773	MKI67	protein_coding	1.08008	1.65964e-11	up
ENSG00000116191	RALGPS2	protein_coding	1.08006	1.43136e-13	up
ENSG00000145725	PPIP5K2	protein_coding	1.07997	2.70422e-12	up
ENSG00000100503	NIN	protein_coding	1.07954	3.80951e-12	up
ENSG00000116127	ALMS1	protein_coding	1.07919	9.66125e-10	up
ENSG00000166225	FRS2	protein_coding	1.07893	3.20612e-10	up
ENSG00000105866	SP4	protein_coding	1.07877	8.23029e-10	up
ENSG00000137942	FNBP1L	protein_coding	1.07804	3.72854e-10	up
ENSG00000183458	AC138932.1	transcribed_unprocessed_pseudogene	1.07787	3.16125e-06	up
ENSG00000143970	ASXL2	protein_coding	1.07785	4.94673e-11	up
ENSG00000109654	TRIM2	protein_coding	1.07772	1.6511e-11	up
ENSG00000285948	AC123768.4	lncRNA	1.07626	2.17815e-07	up
ENSG00000114739	ACVR2B	protein_coding	1.07594	7.4349e-16	up
ENSG00000146530	VWDE	protein_coding	1.07592	0.000940335	up
ENSG00000108506	INTS2	protein_coding	1.0758	2.2654e-11	up
ENSG00000008869	HEATR5B	protein_coding	1.07575	5.72273e-12	up
ENSG00000147874	HAUS6	protein_coding	1.07561	1.5006e-15	up
ENSG00000278139	P3R3URF-PIK3R3	protein_coding	1.07525	4.26985e-07	up
ENSG00000099204	ABLIM1	protein_coding	1.07454	5.42413e-17	up
ENSG00000197121	PGAP1	protein_coding	1.07386	2.04934e-11	up
ENSG00000095637	SORBS1	protein_coding	1.07319	3.23774e-05	up
ENSG00000146757	ZNF92	protein_coding	1.07287	3.54249e-06	up
ENSG00000125772	GPCPD1	protein_coding	1.07237	1.00063e-06	up
ENSG00000261423	TMEM202-AS1	lncRNA	1.07171	7.04119e-07	up
ENSG00000173889	PHC3	protein_coding	1.07123	1.72464e-12	up
ENSG00000123575	FAM199X	protein_coding	1.07084	8.96594e-16	up
ENSG00000135870	RC3H1	protein_coding	1.07017	1.4538e-12	up
ENSG00000188848	BEND4	protein_coding	1.0674	3.29121e-11	up
ENSG00000078674	PCM1	protein_coding	1.06601	7.40753e-11	up
ENSG00000254535	PABPC4L	protein_coding	1.06405	8.59262e-07	up
ENSG00000149503	INCENP	protein_coding	1.06388	7.14564e-20	up
ENSG00000174799	CEP135	protein_coding	1.0633	4.8979e-09	up
ENSG00000141431	ASXL3	protein_coding	1.06327	7.1208e-08	up
ENSG00000113396	SLC27A6	protein_coding	1.06323	0.00209478	up
ENSG00000165895	ARHGAP42	protein_coding	1.06318	1.71001e-05	up
ENSG00000188517	COL25A1	protein_coding	1.06292	2.57781e-07	up
ENSG00000283709	FAM238C	transcribed_unprocessed_pseudogene	1.0622	0.00549245	up
ENSG00000286207	AC012443.2	lncRNA	1.0621	0.000345356	up
ENSG00000096717	SIRT1	protein_coding	1.06167	2.46304e-15	up
ENSG00000164694	FNDC1	protein_coding	1.06129	0.00218346	up
ENSG00000232085	AL606534.2	lncRNA	1.06051	0.00336013	up
ENSG00000225264	ZNRF2P2	transcribed_processed_pseudogene	1.05987	0.00284923	up
ENSG00000122008	POLK	protein_coding	1.05951	2.16213e-07	up
ENSG00000106701	FSD1L	protein_coding	1.05929	0.000316491	up
ENSG00000120868	APAF1	protein_coding	1.05911	3.65655e-11	up
ENSG00000112246	SIM1	protein_coding	1.05842	0.000914296	up
ENSG00000188931	CFAP126	protein_coding	1.05745	0.000184391	up
ENSG00000154642	C21orf91	protein_coding	1.05703	4.87335e-09	up
ENSG00000092148	HECTD1	protein_coding	1.05667	1.8091e-17	up
ENSG00000130338	TULP4	protein_coding	1.05663	1.48069e-10	up
ENSG00000155313	USP25	protein_coding	1.05659	2.57416e-09	up
ENSG00000030419	IKZF2	protein_coding	1.05659	0.00350636	up
ENSG00000135333	EPHA7	protein_coding	1.05657	7.38769e-11	up
ENSG00000112541	PDE10A	protein_coding	1.05561	6.90438e-07	up
ENSG00000169184	MN1	protein_coding	1.0556	1.09084e-05	up
ENSG00000134313	KIDINS220	protein_coding	1.05557	3.98404e-14	up
ENSG00000064313	TAF2	protein_coding	1.05522	9.39936e-14	up
ENSG00000174718	RESF1	protein_coding	1.05517	9.35183e-06	up
ENSG00000234373	SNX18P7	processed_pseudogene	1.05446	0.00162577	up
ENSG00000242082	SLC5A4-AS1	lncRNA	1.05434	0.000229318	up
ENSG00000173273	TNKS	protein_coding	1.05398	2.68086e-13	up
ENSG00000174130	TLR6	protein_coding	1.05355	0.00637209	up
ENSG00000131471	AOC3	protein_coding	1.0535	0.00372919	up
ENSG00000145794	MEGF10	protein_coding	1.053	0.00528244	up
ENSG00000012983	MAP4K5	protein_coding	1.05272	1.06756e-10	up
ENSG00000116406	EDEM3	protein_coding	1.05126	1.58165e-13	up
ENSG00000169504	CLIC4	protein_coding	1.05076	8.40741e-19	up
ENSG00000039319	ZFYVE16	protein_coding	1.05047	6.614e-12	up
ENSG00000187079	TEAD1	protein_coding	1.05026	3.15908e-14	up
ENSG00000055917	PUM2	protein_coding	1.0494	6.49442e-17	up
ENSG00000198887	SMC5	protein_coding	1.04939	1.35149e-10	up
ENSG00000164651	SP8	protein_coding	1.04922	6.76741e-05	up
ENSG00000257557	PPP1R12A-AS1	lncRNA	1.04843	0.000890039	up
ENSG00000231104	AC022395.1	lncRNA	1.04822	0.00359284	up
ENSG00000115827	DCAF17	protein_coding	1.04806	1.13706e-09	up
ENSG00000108582	CPD	protein_coding	1.0478	1.01899e-16	up
ENSG00000144893	MED12L	protein_coding	1.04764	1.00096e-08	up
ENSG00000179295	PTPN11	protein_coding	1.04726	1.1695e-15	up
ENSG00000255164	AF235103.1	lncRNA	1.04701	0.00520621	up
ENSG00000218418	AL591135.1	processed_pseudogene	1.04679	0.00119885	up
ENSG00000235872	AC078777.1	lncRNA	1.04564	0.000800309	up
ENSG00000109819	PPARGC1A	protein_coding	1.04556	0.00248104	up
ENSG00000185658	BRWD1	protein_coding	1.04555	7.19889e-11	up
ENSG00000048405	ZNF800	protein_coding	1.04494	2.02142e-08	up
ENSG00000107036	RIC1	protein_coding	1.04486	9.72035e-10	up
ENSG00000063438	AHRR	protein_coding	1.04458	2.54379e-07	up
ENSG00000173064	HECTD4	protein_coding	1.04391	7.5e-10	up
ENSG00000065243	PKN2	protein_coding	1.04386	2.83316e-13	up
ENSG00000196914	ARHGEF12	protein_coding	1.04369	1.21069e-15	up
ENSG00000205213	LGR4	protein_coding	1.04369	2.13461e-12	up
ENSG00000196632	WNK3	protein_coding	1.04364	1.29997e-08	up
ENSG00000111981	ULBP1	protein_coding	1.04338	0.00445071	up
ENSG00000136051	WASHC4	protein_coding	1.04312	6.46568e-11	up
ENSG00000114805	PLCH1	protein_coding	1.04261	9.19847e-07	up
ENSG00000254995	STX16-NPEPL1	protein_coding	1.04235	8.62678e-09	up
ENSG00000100852	ARHGAP5	protein_coding	1.04207	5.3414e-15	up
ENSG00000138802	SEC24B	protein_coding	1.04183	2.13461e-12	up
ENSG00000134318	ROCK2	protein_coding	1.04156	8.9239e-13	up
ENSG00000187790	FANCM	protein_coding	1.04111	6.88576e-08	up
ENSG00000133083	DCLK1	protein_coding	1.04103	0.00150793	up
ENSG00000243302	AC018638.4	processed_pseudogene	1.0409	0.000495983	up
ENSG00000241313	WWTR1-AS1	lncRNA	1.04035	5.20384e-05	up
ENSG00000255539	AP002336.3	lncRNA	1.0402	0.00163824	up
ENSG00000137770	CTDSPL2	protein_coding	1.04015	2.11321e-13	up
ENSG00000139946	PELI2	protein_coding	1.04007	1.19246e-08	up
ENSG00000198947	DMD	protein_coding	1.04	7.34253e-08	up
ENSG00000138468	SENP7	protein_coding	1.03998	3.78897e-05	up
ENSG00000115966	ATF2	protein_coding	1.03984	2.10547e-12	up
ENSG00000137642	SORL1	protein_coding	1.03965	3.18459e-08	up
ENSG00000279006	AL022323.1	lncRNA	1.03941	0.00450025	up
ENSG00000233452	STXBP5-AS1	lncRNA	1.03928	0.00438595	up
ENSG00000111860	CEP85L	protein_coding	1.03885	9.67068e-09	up
ENSG00000239407	Z68871.1	lncRNA	1.03881	0.000452993	up
ENSG00000211455	STK38L	protein_coding	1.03854	8.84026e-08	up
ENSG00000178082	TWF1P1	processed_pseudogene	1.03762	0.00443702	up
ENSG00000224789	AC012363.1	lncRNA	1.03739	0.00387554	up
ENSG00000178163	ZNF518B	protein_coding	1.03695	1.52866e-09	up
ENSG00000159459	UBR1	protein_coding	1.03641	2.10879e-09	up
ENSG00000092140	G2E3	protein_coding	1.03555	2.3105e-09	up
ENSG00000172845	SP3	protein_coding	1.0352	1.00099e-10	up
ENSG00000229750	AC096649.1	lncRNA	1.03499	0.00473314	up
ENSG00000273090	AC007378.1	lncRNA	1.03477	0.00370824	up
ENSG00000184445	KNTC1	protein_coding	1.03472	3.98965e-12	up
ENSG00000213047	DENND1B	protein_coding	1.03465	8.61191e-06	up
ENSG00000138767	CNOT6L	protein_coding	1.03375	5.99771e-11	up
ENSG00000068650	ATP11A	protein_coding	1.03351	4.33618e-09	up
ENSG00000058668	ATP2B4	protein_coding	1.03314	2.49079e-13	up
ENSG00000170653	ATF7	protein_coding	1.03118	1.78103e-13	up
ENSG00000006652	IFRD1	protein_coding	1.03034	3.30395e-12	up
ENSG00000138641	HERC3	protein_coding	1.03014	1.65955e-07	up
ENSG00000272556	GTF2IP13	transcribed_unprocessed_pseudogene	1.02982	4.99034e-05	up
ENSG00000047410	TPR	protein_coding	1.02867	6.4313e-11	up
ENSG00000071073	MGAT4A	protein_coding	1.0282	6.7905e-07	up
ENSG00000223546	LINC00630	lncRNA	1.02815	0.00010211	up
ENSG00000164284	GRPEL2	protein_coding	1.02808	1.61488e-14	up
ENSG00000203880	PCMTD2	protein_coding	1.02803	5.01853e-10	up
ENSG00000113739	STC2	protein_coding	1.02779	2.15179e-09	up
ENSG00000038382	TRIO	protein_coding	1.02763	2.25348e-14	up
ENSG00000087303	NID2	protein_coding	1.02757	2.01143e-09	up
ENSG00000126562	WNK4	protein_coding	1.02744	0.00254842	up
ENSG00000138593	SECISBP2L	protein_coding	1.02666	5.00712e-09	up
ENSG00000197056	ZMYM1	protein_coding	1.02602	1.42492e-08	up
ENSG00000051341	POLQ	protein_coding	1.0256	6.92484e-10	up
ENSG00000104447	TRPS1	protein_coding	1.02475	4.05927e-08	up
ENSG00000124486	USP9X	protein_coding	1.02445	1.48035e-17	up
ENSG00000172466	ZNF24	protein_coding	1.02364	4.36933e-19	up
ENSG00000226890	Z97652.1	lncRNA	1.02343	0.00489652	up
ENSG00000280173	AC104447.1	TEC	1.02333	0.00105532	up
ENSG00000182903	ZNF721	protein_coding	1.02326	2.56433e-10	up
ENSG00000214338	SOGA3	protein_coding	1.02318	0.00126819	up
ENSG00000255337	AP001830.1	lncRNA	1.0218	0.00481108	up
ENSG00000102189	EEA1	protein_coding	1.02166	5.18642e-08	up
ENSG00000287542	AC098582.1	protein_coding	1.02157	2.54379e-07	up
ENSG00000151414	NEK7	protein_coding	1.02156	3.8305e-09	up
ENSG00000071537	SEL1L	protein_coding	1.02108	1.7206e-12	up
ENSG00000164151	ICE1	protein_coding	1.01952	2.93913e-12	up
ENSG00000205765	C5orf51	protein_coding	1.01886	6.60555e-12	up
ENSG00000272904	AL390726.2	lncRNA	1.01796	0.0033715	up
ENSG00000285935	AL159978.1	lncRNA	1.01788	3.15761e-07	up
ENSG00000254907	AC087276.2	lncRNA	1.01769	1.21462e-07	up
ENSG00000162616	DNAJB4	protein_coding	1.01727	7.51817e-07	up
ENSG00000224470	ATXN1L	protein_coding	1.01654	6.12709e-15	up
ENSG00000175054	ATR	protein_coding	1.01617	3.03281e-11	up
ENSG00000276550	HERC2P2	transcribed_unprocessed_pseudogene	1.01602	2.38556e-06	up
ENSG00000238942	SNORD2	snoRNA	1.01592	0.00564588	up
ENSG00000157502	PWWP3B	protein_coding	1.01549	0.0021998	up
ENSG00000061987	MON2	protein_coding	1.0154	6.03422e-12	up
ENSG00000232040	ZBED9	protein_coding	1.01384	0.000259716	up
ENSG00000106278	PTPRZ1	protein_coding	1.01289	0.00617805	up
ENSG00000165259	HDX	protein_coding	1.01237	0.00122383	up
ENSG00000163291	PAQR3	protein_coding	1.012	1.24475e-12	up
ENSG00000227671	AL390728.4	transcribed_unprocessed_pseudogene	1.01173	0.00049506	up
ENSG00000081014	AP4E1	protein_coding	1.01093	1.04968e-06	up
ENSG00000227230	AL606534.1	lncRNA	1.01084	0.00392443	up
ENSG00000258048	AC073569.2	lncRNA	1.0103	0.000379371	up
ENSG00000251201	TMED7-TICAM2	protein_coding	1.0102	7.75136e-09	up
ENSG00000205578	POM121B	unprocessed_pseudogene	1.00995	0.00188823	up
ENSG00000129315	CCNT1	protein_coding	1.00951	1.04197e-12	up
ENSG00000248254	AC107398.2	lncRNA	1.00888	0.00720576	up
ENSG00000138658	ZGRF1	protein_coding	1.00831	2.15883e-06	up
ENSG00000153922	CHD1	protein_coding	1.00822	1.12864e-14	up
ENSG00000129317	PUS7L	protein_coding	1.00758	1.25613e-09	up
ENSG00000275740	AC091959.3	protein_coding	1.0071	2.79862e-11	up
ENSG00000161813	LARP4	protein_coding	1.0066	4.7658e-14	up
ENSG00000187951	AC091057.1	lncRNA	1.00589	0.000117519	up
ENSG00000077458	FAM76B	protein_coding	1.00523	1.57459e-07	up
ENSG00000278899	AL358852.1	lncRNA	1.00449	0.00157998	up
ENSG00000124789	NUP153	protein_coding	1.00447	3.21663e-19	up
ENSG00000287808	AL355999.1	lncRNA	1.00405	4.71802e-05	up
ENSG00000267281	ATF7-NPFF	protein_coding	1.00353	1.49858e-06	up
ENSG00000145715	RASA1	protein_coding	1.0034	4.35555e-09	up
ENSG00000144130	NT5DC4	protein_coding	1.00327	0.00337145	up
ENSG00000001629	ANKIB1	protein_coding	1.00327	1.67351e-09	up
ENSG00000166881	NEMP1	protein_coding	1.00277	1.83102e-15	up
ENSG00000246596	AC139795.1	transcribed_unprocessed_pseudogene	1.00266	0.000103744	up
ENSG00000280020	AC116407.3	TEC	1.00194	0.00328042	up
ENSG00000196233	LCOR	protein_coding	1.0016	5.7395e-14	up
ENSG00000149289	ZC3H12C	protein_coding	1.0012	7.26549e-06	up
ENSG00000172954	LCLAT1	protein_coding	1.00089	1.31704e-10	up
ENSG00000120756	PLS1	protein_coding	1.00088	5.13107e-07	up
ENSG00000247595	SPTY2D1OS	protein_coding	1.00079	9.7334e-05	up
ENSG00000197714	ZNF460	protein_coding	0.999827	0.00165462	up
ENSG00000228124	AL096678.1	lncRNA	0.99972	0.0021439	up
ENSG00000178295	GEN1	protein_coding	0.998791	3.37743e-09	up
ENSG00000180917	CMTR2	protein_coding	0.99858	0.000185267	up
ENSG00000153956	CACNA2D1	protein_coding	0.998386	1.93348e-07	up
ENSG00000174485	DENND4A	protein_coding	0.997889	3.17032e-10	up
ENSG00000138411	HECW2	protein_coding	0.996325	7.36787e-05	up
ENSG00000170448	NFXL1	protein_coding	0.996236	6.79069e-08	up
ENSG00000229807	XIST	lncRNA	0.995523	0.000631209	up
ENSG00000124406	ATP8A1	protein_coding	0.995145	1.13153e-07	up
ENSG00000088756	ARHGAP28	protein_coding	0.994982	0.000187121	up
ENSG00000137075	RNF38	protein_coding	0.994626	7.52142e-12	up
ENSG00000177076	ACER2	protein_coding	0.994311	0.00459731	up
ENSG00000156030	MIDEAS	protein_coding	0.994258	1.12445e-12	up
ENSG00000116539	ASH1L	protein_coding	0.993185	3.80219e-11	up
ENSG00000240891	PLCXD2	protein_coding	0.992947	0.000545794	up
ENSG00000162772	ATF3	protein_coding	0.992857	4.01255e-08	up
ENSG00000226549	SCDP1	processed_pseudogene	0.992764	0.000857325	up
ENSG00000011566	MAP4K3	protein_coding	0.992681	1.87319e-07	up
ENSG00000075539	FRYL	protein_coding	0.992653	4.56723e-10	up
ENSG00000172469	MANEA	protein_coding	0.992607	2.13248e-06	up
ENSG00000184863	RBM33	protein_coding	0.991192	9.83041e-14	up
ENSG00000283930	AL117339.4	protein_coding	0.990283	0.00204617	up
ENSG00000136492	BRIP1	protein_coding	0.990052	1.19839e-08	up
ENSG00000070018	LRP6	protein_coding	0.989367	4.87789e-10	up
ENSG00000046604	DSG2	protein_coding	0.989183	4.94516e-19	up
ENSG00000170471	RALGAPB	protein_coding	0.988978	1.38091e-12	up
ENSG00000004897	CDC27	protein_coding	0.988363	2.28501e-12	up
ENSG00000116704	SLC35D1	protein_coding	0.988232	1.31882e-09	up
ENSG00000181555	SETD2	protein_coding	0.988079	4.88503e-12	up
ENSG00000023287	RB1CC1	protein_coding	0.987807	3.97892e-09	up
ENSG00000169946	ZFPM2	protein_coding	0.98772	5.68462e-06	up
ENSG00000155304	HSPA13	protein_coding	0.986935	1.14293e-11	up
ENSG00000107560	RAB11FIP2	protein_coding	0.98663	1.44206e-10	up
ENSG00000223459	TCAF1P1	unprocessed_pseudogene	0.986574	0.00345174	up
ENSG00000139514	SLC7A1	protein_coding	0.986422	1.21867e-14	up
ENSG00000254618	TMED10P1	processed_pseudogene	0.986411	0.008297	up
ENSG00000068885	IFT80	protein_coding	0.986172	1.06001e-06	up
ENSG00000196792	STRN3	protein_coding	0.986071	2.73812e-09	up
ENSG00000234629	WDR82P1	processed_pseudogene	0.985726	0.00785202	up
ENSG00000075391	RASAL2	protein_coding	0.985619	8.41079e-10	up
ENSG00000271949	AC093423.3	protein_coding	0.985439	0.0030966	up
ENSG00000260565	ERVK13-1	lncRNA	0.984187	0.000102732	up
ENSG00000111670	GNPTAB	protein_coding	0.984155	7.60869e-12	up
ENSG00000165338	HECTD2	protein_coding	0.983506	0.000105356	up
ENSG00000186185	KIF18B	protein_coding	0.983493	1.07098e-14	up
ENSG00000287643	AC004825.3	lncRNA	0.983482	0.00829963	up
ENSG00000142731	PLK4	protein_coding	0.983022	4.3249e-08	up
ENSG00000285006	AC005280.3	lncRNA	0.982432	0.00429174	up
ENSG00000279342	AP000866.6	lncRNA	0.982284	0.00695381	up
ENSG00000237278	RLIMP2	processed_pseudogene	0.982066	0.00117497	up
ENSG00000123094	RASSF8	protein_coding	0.981769	1.26991e-06	up
ENSG00000173275	ZNF449	protein_coding	0.981576	0.000182775	up
ENSG00000254236	AP003550.1	lncRNA	0.981353	0.00448228	up
ENSG00000164124	TMEM144	protein_coding	0.981221	0.000555473	up
ENSG00000264982	AC015563.2	lncRNA	0.981041	0.0023025	up
ENSG00000280385	AP000648.4	TEC	0.980973	1.32364e-05	up
ENSG00000006576	PHTF2	protein_coding	0.980638	2.40902e-09	up
ENSG00000287110	AC112484.5	lncRNA	0.979908	0.0108566	up
ENSG00000173517	PEAK1	protein_coding	0.979344	3.42691e-09	up
ENSG00000180776	ZDHHC20	protein_coding	0.979247	5.13859e-09	up
ENSG00000102349	KLF8	protein_coding	0.979111	0.00665569	up
ENSG00000240553	AL031428.1	lncRNA	0.978752	0.00339555	up
ENSG00000257386	AC025257.1	lncRNA	0.978744	3.12718e-08	up
ENSG00000121892	PDS5A	protein_coding	0.978671	2.85157e-13	up
ENSG00000039068	CDH1	protein_coding	0.977388	0.00923798	up
ENSG00000156011	PSD3	protein_coding	0.977136	3.87861e-09	up
ENSG00000244586	WNT5A-AS1	lncRNA	0.976618	0.00724325	up
ENSG00000157450	RNF111	protein_coding	0.976471	3.84629e-10	up
ENSG00000177119	ANO6	protein_coding	0.975794	3.49095e-10	up
ENSG00000111331	OAS3	protein_coding	0.974935	0.00137061	up
ENSG00000122482	ZNF644	protein_coding	0.974929	1.25226e-09	up
ENSG00000185920	PTCH1	protein_coding	0.974892	8.03221e-10	up
ENSG00000140948	ZCCHC14	protein_coding	0.974518	2.10253e-12	up
ENSG00000152495	CAMK4	protein_coding	0.974016	1.00099e-05	up
ENSG00000197603	CPLANE1	protein_coding	0.973805	1.323e-06	up
ENSG00000141449	GREB1L	protein_coding	0.973301	1.15542e-09	up
ENSG00000267226	AC104971.1	lncRNA	0.972248	0.00774546	up
ENSG00000135164	DMTF1	protein_coding	0.971912	3.19802e-11	up
ENSG00000176624	MEX3C	protein_coding	0.971549	4.3111e-08	up
ENSG00000157625	TAB3	protein_coding	0.971388	2.22911e-09	up
ENSG00000281649	EBLN3P	lncRNA	0.971364	1.3348e-11	up
ENSG00000122591	FAM126A	protein_coding	0.97109	2.85114e-12	up
ENSG00000164190	NIPBL	protein_coding	0.970215	8.88113e-13	up
ENSG00000258555	SPECC1L-ADORA2A	protein_coding	0.970064	1.38562e-10	up
ENSG00000163946	TASOR	protein_coding	0.969673	4.71349e-12	up
ENSG00000189184	PCDH18	protein_coding	0.969657	0.00246251	up
ENSG00000180182	MED14	protein_coding	0.969276	1.37731e-15	up
ENSG00000227695	DNMBP-AS1	lncRNA	0.968377	0.00814979	up
ENSG00000127603	MACF1	protein_coding	0.967727	2.89614e-08	up
ENSG00000156802	ATAD2	protein_coding	0.966548	4.61815e-12	up
ENSG00000089057	SLC23A2	protein_coding	0.966054	2.83377e-13	up
ENSG00000119608	PROX2	protein_coding	0.965909	0.00193543	up
ENSG00000253722	AC010834.1	lncRNA	0.965857	0.00113441	up
ENSG00000270147	AC068620.2	lncRNA	0.965336	0.000449267	up
ENSG00000196482	ESRRG	protein_coding	0.964805	0.000126672	up
ENSG00000166263	STXBP4	protein_coding	0.963207	1.47305e-08	up
ENSG00000107290	SETX	protein_coding	0.962476	1.07876e-11	up
ENSG00000010818	HIVEP2	protein_coding	0.961801	2.27049e-06	up
ENSG00000231310	TBL1XR1-AS1	lncRNA	0.961176	0.0102348	up
ENSG00000107443	CCNJ	protein_coding	0.961151	7.57222e-09	up
ENSG00000121879	PIK3CA	protein_coding	0.960727	6.47816e-06	up
ENSG00000189308	LIN54	protein_coding	0.960601	1.05047e-07	up
ENSG00000230084	AC006059.1	lncRNA	0.960437	0.00246422	up
ENSG00000164463	CREBRF	protein_coding	0.960335	1.5467e-05	up
ENSG00000189079	ARID2	protein_coding	0.960115	3.02979e-11	up
ENSG00000177565	TBL1XR1	protein_coding	0.960065	3.56515e-09	up
ENSG00000165832	TRUB1	protein_coding	0.960024	1.84558e-08	up
ENSG00000271551	AL355297.3	lncRNA	0.959431	0.00695381	up
ENSG00000132640	BTBD3	protein_coding	0.959076	1.80319e-12	up
ENSG00000196367	TRRAP	protein_coding	0.958301	1.34778e-11	up
ENSG00000157540	DYRK1A	protein_coding	0.958138	3.09858e-09	up
ENSG00000204217	BMPR2	protein_coding	0.958102	1.7434e-11	up
ENSG00000061676	NCKAP1	protein_coding	0.957337	8.35001e-15	up
ENSG00000085449	WDFY1	protein_coding	0.957262	9.04217e-11	up
ENSG00000129173	E2F8	protein_coding	0.9572	6.25432e-08	up
ENSG00000129534	MIS18BP1	protein_coding	0.95714	3.70173e-06	up
ENSG00000178385	PLEKHM3	protein_coding	0.957	3.39186e-08	up
ENSG00000036549	ZZZ3	protein_coding	0.956731	6.69853e-15	up
ENSG00000168944	CEP120	protein_coding	0.954814	7.00239e-07	up
ENSG00000165124	SVEP1	protein_coding	0.954554	0.00286274	up
ENSG00000196428	TSC22D2	protein_coding	0.954417	1.86479e-14	up
ENSG00000206557	TRIM71	protein_coding	0.953721	8.49585e-06	up
ENSG00000180673	EXOC5P1	processed_pseudogene	0.953527	0.00876483	up
ENSG00000133103	COG6	protein_coding	0.953476	4.26535e-06	up
ENSG00000255487	AC087362.2	lncRNA	0.953253	0.0102019	up
ENSG00000197566	ZNF624	protein_coding	0.953211	0.00504505	up
ENSG00000088305	DNMT3B	protein_coding	0.95302	1.40815e-09	up
ENSG00000119906	SLF2	protein_coding	0.952554	1.10638e-09	up
ENSG00000168300	PCMTD1	protein_coding	0.952388	2.81828e-05	up
ENSG00000231160	KLF3-AS1	lncRNA	0.951772	0.00362173	up
ENSG00000285520	AL353586.1	lncRNA	0.951664	0.00329435	up
ENSG00000151718	WWC2	protein_coding	0.95088	4.44323e-09	up
ENSG00000100625	SIX4	protein_coding	0.950766	7.63348e-08	up
ENSG00000101191	DIDO1	protein_coding	0.950255	1.81646e-15	up
ENSG00000173276	ZBTB21	protein_coding	0.950034	6.15663e-09	up
ENSG00000198961	PJA2	protein_coding	0.949675	1.44674e-10	up
ENSG00000121005	CRISPLD1	protein_coding	0.949112	2.79526e-05	up
ENSG00000119314	PTBP3	protein_coding	0.948985	1.63859e-10	up
ENSG00000140262	TCF12	protein_coding	0.948584	4.75804e-11	up
ENSG00000213949	ITGA1	protein_coding	0.948448	0.00012247	up
ENSG00000158615	PPP1R15B	protein_coding	0.947608	7.2341e-16	up
ENSG00000140575	IQGAP1	protein_coding	0.947381	2.64646e-16	up
ENSG00000259205	PRKXP1	processed_pseudogene	0.946585	0.0145877	up
ENSG00000154114	TBCEL	protein_coding	0.945837	4.53104e-07	up
ENSG00000085465	OVGP1	protein_coding	0.945615	0.00526559	up
ENSG00000151292	CSNK1G3	protein_coding	0.945584	3.38362e-10	up
ENSG00000184305	CCSER1	protein_coding	0.945115	0.0115533	up
ENSG00000152270	PDE3B	protein_coding	0.945086	8.41079e-10	up
ENSG00000134109	EDEM1	protein_coding	0.945071	4.89863e-10	up
ENSG00000268678	AC005261.2	lncRNA	0.944283	0.0127345	up
ENSG00000165194	PCDH19	protein_coding	0.944189	3.02253e-05	up
ENSG00000163362	INAVA	protein_coding	0.943789	0.00473314	up
ENSG00000166450	PRTG	protein_coding	0.943785	7.01976e-06	up
ENSG00000243679	AC018638.5	processed_pseudogene	0.943616	0.000425604	up
ENSG00000226455	AL121787.1	lncRNA	0.943184	0.0109285	up
ENSG00000152242	C18orf25	protein_coding	0.943065	2.70605e-09	up
ENSG00000258034	AC012157.2	lncRNA	0.942819	0.00134191	up
ENSG00000158636	EMSY	protein_coding	0.942632	5.5906e-09	up
ENSG00000155097	ATP6V1C1	protein_coding	0.942376	2.63531e-10	up
ENSG00000167701	GPT	protein_coding	0.941991	0.00581049	up
ENSG00000048707	VPS13D	protein_coding	0.941847	3.49984e-09	up
ENSG00000172534	HCFC1	protein_coding	0.941355	2.65632e-15	up
ENSG00000235903	CPB2-AS1	lncRNA	0.941355	0.00170412	up
ENSG00000056586	RC3H2	protein_coding	0.94075	3.70293e-14	up
ENSG00000144802	NFKBIZ	protein_coding	0.940648	0.00434592	up
ENSG00000115159	GPD2	protein_coding	0.940607	2.35403e-09	up
ENSG00000197619	ZNF615	protein_coding	0.940425	0.00202332	up
ENSG00000112159	MDN1	protein_coding	0.940361	4.13852e-09	up
ENSG00000116962	NID1	protein_coding	0.940076	2.61203e-16	up
ENSG00000198826	ARHGAP11A	protein_coding	0.94003	4.87789e-10	up
ENSG00000266325	MIR3665	miRNA	0.939114	0.0102348	up
ENSG00000259426	AC027237.3	lncRNA	0.938419	0.00138745	up
ENSG00000062650	WAPL	protein_coding	0.938155	2.0725e-12	up
ENSG00000267699	AC091551.1	protein_coding	0.937794	5.23535e-05	up
ENSG00000159086	PAXBP1	protein_coding	0.937668	1.82834e-09	up
ENSG00000164199	ADGRV1	protein_coding	0.936976	1.91809e-05	up
ENSG00000109572	CLCN3	protein_coding	0.936209	1.56039e-13	up
ENSG00000171488	LRRC8C	protein_coding	0.936138	2.43065e-08	up
ENSG00000120519	SLC10A7	protein_coding	0.935108	5.80402e-05	up
ENSG00000139354	GAS2L3	protein_coding	0.934446	6.7915e-07	up
ENSG00000136381	IREB2	protein_coding	0.934171	1.59844e-13	up
ENSG00000144747	TMF1	protein_coding	0.934029	1.04055e-06	up
ENSG00000165029	ABCA1	protein_coding	0.933533	0.0149272	up
ENSG00000132356	PRKAA1	protein_coding	0.933414	1.10792e-08	up
ENSG00000269926	DDIT4-AS1	lncRNA	0.932986	5.45021e-07	up
ENSG00000169018	FEM1B	protein_coding	0.932815	9.6662e-13	up
ENSG00000234478	ACBD3-AS1	lncRNA	0.931858	0.000106241	up
ENSG00000033327	GAB2	protein_coding	0.931015	0.000953725	up
ENSG00000272798	AL008721.1	lncRNA	0.930889	0.017174	up
ENSG00000005889	ZFX	protein_coding	0.930233	3.88793e-09	up
ENSG00000136383	ALPK3	protein_coding	0.929735	0.00394883	up
ENSG00000198780	FAM169A	protein_coding	0.929672	4.61101e-07	up
ENSG00000173930	SLCO4C1	protein_coding	0.929608	0.0145399	up
ENSG00000197978	GOLGA6L9	protein_coding	0.929441	0.00556512	up
ENSG00000255507	UVRAG-DT	lncRNA	0.92936	0.0121352	up
ENSG00000182010	RTKN2	protein_coding	0.929243	1.84921e-07	up
ENSG00000143195	ILDR2	protein_coding	0.929162	3.80645e-05	up
ENSG00000269533	AC003002.3	protein_coding	0.92783	0.00886559	up
ENSG00000085433	WDR47	protein_coding	0.927689	9.97074e-07	up
ENSG00000112414	ADGRG6	protein_coding	0.927667	0.00311869	up
ENSG00000117600	PLPPR4	protein_coding	0.927212	0.0208798	up
ENSG00000175155	YPEL2	protein_coding	0.927201	0.000112513	up
ENSG00000166860	ZBTB39	protein_coding	0.926903	2.2997e-08	up
ENSG00000163605	PPP4R2	protein_coding	0.926829	5.08724e-10	up
ENSG00000163694	RBM47	protein_coding	0.926692	0.000529591	up
ENSG00000259366	AC108449.2	lncRNA	0.926676	0.0103029	up
ENSG00000105982	RNF32	protein_coding	0.924957	0.00121351	up
ENSG00000113966	ARL6	protein_coding	0.924725	0.000171963	up
ENSG00000198815	FOXJ3	protein_coding	0.924643	4.22195e-13	up
ENSG00000145362	ANK2	protein_coding	0.924642	1.52589e-06	up
ENSG00000249249	AC010226.1	lncRNA	0.924489	0.00030595	up
ENSG00000113083	LOX	protein_coding	0.924211	0.000218925	up
ENSG00000166128	RAB8B	protein_coding	0.923606	3.9736e-05	up
ENSG00000148516	ZEB1	protein_coding	0.923509	1.04532e-08	up
ENSG00000012174	MBTPS2	protein_coding	0.923333	7.92277e-10	up
ENSG00000106692	FKTN	protein_coding	0.923238	4.69953e-09	up
ENSG00000011258	MBTD1	protein_coding	0.923127	1.81548e-08	up
ENSG00000116903	EXOC8	protein_coding	0.923038	8.1142e-10	up
ENSG00000285999	AC025442.2	lncRNA	0.922905	0.0243141	up
ENSG00000128833	MYO5C	protein_coding	0.922882	4.99034e-05	up
ENSG00000163590	PPM1L	protein_coding	0.921809	3.52512e-08	up
ENSG00000186908	ZDHHC17	protein_coding	0.921259	4.54737e-07	up
ENSG00000131263	RLIM	protein_coding	0.921012	5.22063e-12	up
ENSG00000280355	AL132656.4	TEC	0.920038	0.00853359	up
ENSG00000196323	ZBTB44	protein_coding	0.919775	8.51556e-13	up
ENSG00000151320	AKAP6	protein_coding	0.919728	0.0122093	up
ENSG00000182263	FIGN	protein_coding	0.919485	1.98425e-08	up
ENSG00000114331	ACAP2	protein_coding	0.918924	2.53331e-07	up
ENSG00000217128	FNIP1	protein_coding	0.918757	8.1523e-08	up
ENSG00000268357	VN1R81P	unprocessed_pseudogene	0.918645	0.010832	up
ENSG00000164715	LMTK2	protein_coding	0.918506	4.45818e-12	up
ENSG00000178882	RFLNA	protein_coding	0.918174	7.29009e-05	up
ENSG00000065613	SLK	protein_coding	0.917809	1.11905e-06	up
ENSG00000156671	SAMD8	protein_coding	0.917782	1.77756e-08	up
ENSG00000102384	CENPI	protein_coding	0.91767	2.06059e-07	up
ENSG00000281938	AC034228.3	protein_coding	0.917222	0.0153996	up
ENSG00000008294	SPAG9	protein_coding	0.917205	6.07312e-14	up
ENSG00000233588	CYP51A1P2	processed_pseudogene	0.916605	0.0142442	up
ENSG00000164070	HSPA4L	protein_coding	0.916584	2.43065e-08	up
ENSG00000116641	DOCK7	protein_coding	0.915962	1.92384e-10	up
ENSG00000158966	CACHD1	protein_coding	0.915904	8.7751e-11	up
ENSG00000142556	ZNF614	protein_coding	0.915848	2.30056e-05	up
ENSG00000068784	SRBD1	protein_coding	0.915813	1.23248e-05	up
ENSG00000273199	AP000692.2	lncRNA	0.914791	0.0127001	up
ENSG00000138078	PREPL	protein_coding	0.914418	9.89857e-11	up
ENSG00000255351	AC023946.1	lncRNA	0.914169	0.000962747	up
ENSG00000171435	KSR2	protein_coding	0.913579	0.00062102	up
ENSG00000251667	BRCC3P1	processed_pseudogene	0.913299	0.0132874	up
ENSG00000158290	CUL4B	protein_coding	0.913184	3.03044e-10	up
ENSG00000100644	HIF1A	protein_coding	0.913114	5.93148e-10	up
ENSG00000152223	EPG5	protein_coding	0.912671	7.18837e-06	up
ENSG00000138079	SLC3A1	protein_coding	0.912426	3.10592e-06	up
ENSG00000145675	PIK3R1	protein_coding	0.912323	3.37477e-06	up
ENSG00000268592	RAET1E-AS1	lncRNA	0.912004	3.32323e-05	up
ENSG00000113532	ST8SIA4	protein_coding	0.911965	0.0162058	up
ENSG00000259030	FPGT-TNNI3K	protein_coding	0.91182	0.010924	up
ENSG00000285509	TBCEL-TECTA	protein_coding	0.91162	0.00181414	up
ENSG00000157827	FMNL2	protein_coding	0.911311	8.83886e-10	up
ENSG00000169246	NPIPB3	protein_coding	0.910636	0.0018014	up
ENSG00000188167	TMPPE	protein_coding	0.91009	0.000460163	up
ENSG00000102780	DGKH	protein_coding	0.909761	6.2741e-07	up
ENSG00000224490	TTC21B-AS1	lncRNA	0.90929	0.0135437	up
ENSG00000184634	MED12	protein_coding	0.90917	7.95928e-13	up
ENSG00000165494	PCF11	protein_coding	0.909131	3.92696e-10	up
ENSG00000259358	AC026951.1	processed_pseudogene	0.908804	0.0174724	up
ENSG00000091409	ITGA6	protein_coding	0.908796	3.18117e-06	up
ENSG00000175105	ZNF654	protein_coding	0.908604	9.76494e-06	up
ENSG00000230715	AC018638.2	processed_pseudogene	0.907596	0.00476434	up
ENSG00000101447	FAM83D	protein_coding	0.907579	1.74668e-09	up
ENSG00000122042	UBL3	protein_coding	0.907542	9.91894e-09	up
ENSG00000228544	CCDC183-AS1	lncRNA	0.907087	0.00107564	up
ENSG00000275468	AC004678.1	processed_pseudogene	0.906843	0.0109817	up
ENSG00000143079	CTTNBP2NL	protein_coding	0.906713	1.33956e-07	up
ENSG00000254612	DNAJB6P1	processed_pseudogene	0.906044	0.000792696	up
ENSG00000254333	NDST1-AS1	lncRNA	0.905233	0.0102526	up
ENSG00000162636	FAM102B	protein_coding	0.904643	1.14254e-07	up
ENSG00000124782	RREB1	protein_coding	0.904294	7.69103e-10	up
ENSG00000152520	PAN3	protein_coding	0.903399	3.26379e-08	up
ENSG00000130449	ZSWIM6	protein_coding	0.902798	2.60178e-09	up
ENSG00000234617	SNRK-AS1	lncRNA	0.90274	0.000112513	up
ENSG00000235370	DNM1P51	transcribed_unprocessed_pseudogene	0.902732	0.0202432	up
ENSG00000173230	GOLGB1	protein_coding	0.902574	4.25445e-09	up
ENSG00000100197	CYP2D6	protein_coding	0.90227	0.0194506	up
ENSG00000252106	RNY3P15	misc_RNA	0.902123	0.0132142	up
ENSG00000279658	AC110491.2	lncRNA	0.902049	0.00718455	up
ENSG00000147050	KDM6A	protein_coding	0.901794	3.44116e-10	up
ENSG00000125686	MED1	protein_coding	0.901408	9.97904e-13	up
ENSG00000123612	ACVR1C	protein_coding	0.901256	0.0224778	up
ENSG00000063169	BICRA	protein_coding	0.9011	2.70027e-10	up
ENSG00000251022	THAP9-AS1	lncRNA	0.900899	2.4564e-07	up
ENSG00000139926	FRMD6	protein_coding	0.900382	3.47686e-07	up
ENSG00000164031	DNAJB14	protein_coding	0.898749	1.28927e-06	up
ENSG00000270106	TSNAX-DISC1	protein_coding	0.898351	1.31328e-05	up
ENSG00000163635	ATXN7	protein_coding	0.89812	6.52131e-08	up
ENSG00000229766	AL021396.1	lncRNA	0.897771	0.00452162	up
ENSG00000183495	EP400	protein_coding	0.897426	3.01586e-09	up
ENSG00000288012	AP003307.1	lncRNA	0.897336	0.00450348	up
ENSG00000253352	TUG1	protein_coding	0.897324	4.71475e-13	up
ENSG00000196313	POM121	protein_coding	0.897117	1.30867e-13	up
ENSG00000047346	FAM214A	protein_coding	0.897113	0.000434835	up
ENSG00000156273	BACH1	protein_coding	0.896848	8.41174e-08	up
ENSG00000100580	TMED8	protein_coding	0.896643	9.69394e-11	up
ENSG00000165185	KIAA1958	protein_coding	0.896593	6.54311e-08	up
ENSG00000104043	ATP8B4	protein_coding	0.896199	0.0144438	up
ENSG00000136108	CKAP2	protein_coding	0.896065	3.70117e-07	up
ENSG00000172965	MIR4435-2HG	lncRNA	0.895595	1.74553e-05	up
ENSG00000258441	LINC00641	lncRNA	0.894927	1.05987e-08	up
ENSG00000114423	CBLB	protein_coding	0.894428	2.9775e-05	up
ENSG00000150995	ITPR1	protein_coding	0.894366	0.000106743	up
ENSG00000271797	AC008494.3	lncRNA	0.894329	0.0203693	up
ENSG00000134070	IRAK2	protein_coding	0.893121	0.00137071	up
ENSG00000166747	AP1G1	protein_coding	0.892957	6.88759e-11	up
ENSG00000214185	XPOTP1	processed_pseudogene	0.89264	0.0103629	up
ENSG00000116711	PLA2G4A	protein_coding	0.891982	5.99859e-05	up
ENSG00000157404	KIT	protein_coding	0.891464	3.4331e-05	up
ENSG00000147650	LRP12	protein_coding	0.891421	5.38326e-05	up
ENSG00000152749	GPR180	protein_coding	0.891344	1.13248e-10	up
ENSG00000164398	ACSL6	protein_coding	0.890958	0.00577654	up
ENSG00000215301	DDX3X	protein_coding	0.890933	1.40687e-16	up
ENSG00000285692	AC023509.6	lncRNA	0.890839	0.0191508	up
ENSG00000134755	DSC2	protein_coding	0.890423	3.71381e-08	up
ENSG00000261840	AC093249.6	lncRNA	0.890378	0.000532944	up
ENSG00000155657	TTN	protein_coding	0.889994	8.65168e-06	up
ENSG00000116984	MTR	protein_coding	0.889647	2.79712e-09	up
ENSG00000113658	SMAD5	protein_coding	0.889582	7.69103e-10	up
ENSG00000100578	KIAA0586	protein_coding	0.889516	2.48997e-08	up
ENSG00000254598	CSNK2A3	protein_coding	0.88947	0.000285368	up
ENSG00000244513	AC109587.1	lncRNA	0.889181	7.37193e-05	up
ENSG00000105679	GAPDHS	protein_coding	0.888778	0.000972069	up
ENSG00000135999	EPC2	protein_coding	0.888668	3.01776e-08	up
ENSG00000196083	IL1RAP	protein_coding	0.888239	0.000576017	up
ENSG00000280165	PCDH20	protein_coding	0.887941	0.00438241	up
ENSG00000224328	MDC1-AS1	lncRNA	0.887732	3.92747e-07	up
ENSG00000049130	KITLG	protein_coding	0.887661	1.05402e-05	up
ENSG00000118276	B4GALT6	protein_coding	0.887542	3.49984e-09	up
ENSG00000232788	ITGA6-AS1	lncRNA	0.887496	0.0111016	up
ENSG00000285708	AC097634.4	protein_coding	0.887486	2.36331e-07	up
ENSG00000150347	ARID5B	protein_coding	0.88669	1.86207e-06	up
ENSG00000151553	FAM160B1	protein_coding	0.886602	9.14525e-06	up
ENSG00000136237	RAPGEF5	protein_coding	0.885603	0.000597574	up
ENSG00000224888	AC138028.2	lncRNA	0.885084	0.00213158	up
ENSG00000108091	CCDC6	protein_coding	0.884138	1.19484e-11	up
ENSG00000137760	ALKBH8	protein_coding	0.883663	3.11735e-07	up
ENSG00000075420	FNDC3B	protein_coding	0.883515	6.7447e-07	up
ENSG00000114251	WNT5A	protein_coding	0.883123	2.49534e-07	up
ENSG00000146352	CLVS2	protein_coding	0.88292	0.0292446	up
ENSG00000219682	AL133268.1	processed_pseudogene	0.882861	0.0183428	up
ENSG00000151150	ANK3	protein_coding	0.882665	9.9969e-07	up
ENSG00000179119	SPTY2D1	protein_coding	0.882468	5.26607e-10	up
ENSG00000066557	LRRC40	protein_coding	0.88203	3.81245e-05	up
ENSG00000204049	AL391421.1	lncRNA	0.881657	0.020953	up
ENSG00000162687	KCNT2	protein_coding	0.88162	0.00829246	up
ENSG00000107864	CPEB3	protein_coding	0.881611	0.0029794	up
ENSG00000275665	AC006449.3	lncRNA	0.881564	0.000598393	up
ENSG00000249456	AL731577.2	lncRNA	0.881368	0.00172443	up
ENSG00000189180	ZNF33A	protein_coding	0.881329	4.04818e-07	up
ENSG00000170185	USP38	protein_coding	0.881149	2.73409e-09	up
ENSG00000159917	ZNF235	protein_coding	0.880756	0.000493671	up
ENSG00000144724	PTPRG	protein_coding	0.880611	1.39017e-08	up
ENSG00000115183	TANC1	protein_coding	0.880199	2.85711e-08	up
ENSG00000168528	SERINC2	protein_coding	0.879907	2.38104e-05	up
ENSG00000286596	AC098595.1	lncRNA	0.879882	7.39761e-06	up
ENSG00000001167	NFYA	protein_coding	0.879732	4.27761e-10	up
ENSG00000068305	MEF2A	protein_coding	0.879439	1.15694e-09	up
ENSG00000138660	AP1AR	protein_coding	0.879116	8.38525e-08	up
ENSG00000138346	DNA2	protein_coding	0.879074	3.98225e-08	up
ENSG00000107282	APBA1	protein_coding	0.878586	0.00987541	up
ENSG00000077616	NAALAD2	protein_coding	0.878011	0.0019669	up
ENSG00000153317	ASAP1	protein_coding	0.877785	3.86459e-11	up
ENSG00000170542	SERPINB9	protein_coding	0.877783	0.00496204	up
ENSG00000073711	PPP2R3A	protein_coding	0.877398	7.06341e-05	up
ENSG00000181315	ZNF322	protein_coding	0.877395	6.79078e-05	up
ENSG00000122966	CIT	protein_coding	0.876746	3.79881e-09	up
ENSG00000071189	SNX13	protein_coding	0.875972	2.40088e-06	up
ENSG00000137872	SEMA6D	protein_coding	0.875535	0.00332463	up
ENSG00000260548	AL035425.2	protein_coding	0.875532	5.31227e-12	up
ENSG00000128000	ZNF780B	protein_coding	0.874873	0.00019802	up
ENSG00000163539	CLASP2	protein_coding	0.874798	3.85206e-12	up
ENSG00000133812	SBF2	protein_coding	0.874263	1.20168e-07	up
ENSG00000225031	EIF4BP7	processed_pseudogene	0.873685	0.00172555	up
ENSG00000173210	ABLIM3	protein_coding	0.873241	0.0238093	up
ENSG00000178966	RMI1	protein_coding	0.872769	3.35401e-06	up
ENSG00000119285	HEATR1	protein_coding	0.872615	5.56136e-13	up
ENSG00000158691	ZSCAN12	protein_coding	0.87245	0.000102954	up
ENSG00000112249	ASCC3	protein_coding	0.872307	1.58065e-09	up
ENSG00000154654	NCAM2	protein_coding	0.872245	0.0254556	up
ENSG00000173258	ZNF483	protein_coding	0.87219	6.36002e-05	up
ENSG00000197991	AL592490.1	protein_coding	0.871102	0.00534951	up
ENSG00000185591	SP1	protein_coding	0.870917	2.49946e-11	up
ENSG00000163376	KBTBD8	protein_coding	0.870321	6.77443e-05	up
ENSG00000166510	CCDC68	protein_coding	0.870285	0.0263677	up
ENSG00000168615	ADAM9	protein_coding	0.870033	4.92432e-08	up
ENSG00000137449	CPEB2	protein_coding	0.869767	0.000169082	up
ENSG00000145241	CENPC	protein_coding	0.869701	0.000794203	up
ENSG00000213906	LTB4R2	protein_coding	0.869258	3.37274e-05	up
ENSG00000165323	FAT3	protein_coding	0.869174	1.19128e-05	up
ENSG00000096696	DSP	protein_coding	0.868684	1.68144e-09	up
ENSG00000215458	AATBC	lncRNA	0.868469	0.030785	up
ENSG00000101096	NFATC2	protein_coding	0.868435	0.0243485	up
ENSG00000272934	AL390726.3	lncRNA	0.868016	0.00878003	up
ENSG00000254004	ZNF260	protein_coding	0.867795	3.65009e-05	up
ENSG00000114120	SLC25A36	protein_coding	0.867747	1.72879e-12	up
ENSG00000158711	ELK4	protein_coding	0.867594	3.19861e-08	up
ENSG00000153993	SEMA3D	protein_coding	0.867183	0.0101341	up
ENSG00000198836	OPA1	protein_coding	0.867054	3.60759e-08	up
ENSG00000137414	FAM8A1	protein_coding	0.866391	9.93195e-11	up
ENSG00000287045	AC072028.1	lncRNA	0.866261	0.0221163	up
ENSG00000123104	ITPR2	protein_coding	0.865279	7.63739e-08	up
ENSG00000124613	ZNF391	protein_coding	0.865047	0.000339562	up
ENSG00000197045	GMFB	protein_coding	0.864933	4.72435e-08	up
ENSG00000217165	ANKRD18EP	processed_pseudogene	0.864601	0.00254615	up
ENSG00000245680	ZNF585B	protein_coding	0.864473	0.000425509	up
ENSG00000188906	LRRK2	protein_coding	0.86419	0.0245491	up
ENSG00000187944	C2orf66	protein_coding	0.863821	0.0296631	up
ENSG00000245482	AC046130.1	lncRNA	0.863706	0.0144305	up
ENSG00000198743	SLC5A3	protein_coding	0.863568	1.9929e-09	up
ENSG00000213390	ARHGAP19	protein_coding	0.863562	1.04312e-08	up
ENSG00000077097	TOP2B	protein_coding	0.863019	1.50771e-07	up
ENSG00000112419	PHACTR2	protein_coding	0.862942	1.8603e-08	up
ENSG00000184500	PROS1	protein_coding	0.862762	0.00336596	up
ENSG00000166783	MARF1	protein_coding	0.862396	5.78012e-09	up
ENSG00000115414	FN1	protein_coding	0.862095	1.62292e-09	up
ENSG00000100485	SOS2	protein_coding	0.861986	8.65125e-06	up
ENSG00000259521	INO80-AS1	lncRNA	0.861936	0.0238577	up
ENSG00000250234	AC025754.1	lncRNA	0.861648	0.0191411	up
ENSG00000053747	LAMA3	protein_coding	0.861179	3.138e-05	up
ENSG00000171681	ATF7IP	protein_coding	0.860229	1.73423e-07	up
ENSG00000110841	PPFIBP1	protein_coding	0.8602	7.70372e-07	up
ENSG00000147180	ZNF711	protein_coding	0.860199	4.2726e-10	up
ENSG00000179941	BBS10	protein_coding	0.859977	0.000110183	up
ENSG00000164142	FAM160A1	protein_coding	0.859945	2.02201e-05	up
ENSG00000288570	AL359092.3	protein_coding	0.859018	0.0192686	up
ENSG00000204685	STARD7-AS1	lncRNA	0.858731	6.4498e-09	up
ENSG00000113448	PDE4D	protein_coding	0.85868	0.000754444	up
ENSG00000167258	CDK12	protein_coding	0.858254	1.31162e-09	up
ENSG00000232931	LINC00342	lncRNA	0.857858	1.323e-06	up
ENSG00000163945	UVSSA	protein_coding	0.857329	4.11622e-06	up
ENSG00000080839	RBL1	protein_coding	0.85702	3.35664e-07	up
ENSG00000174912	METTL15P1	processed_pseudogene	0.856991	0.0159242	up
ENSG00000288542	AL133318.1	lncRNA	0.856956	0.000778135	up
ENSG00000285953	AC000120.4	protein_coding	0.856634	3.82478e-06	up
ENSG00000068366	ACSL4	protein_coding	0.85657	3.01776e-08	up
ENSG00000285599	AC234917.2	lncRNA	0.856316	0.0299549	up
ENSG00000087301	TXNDC16	protein_coding	0.855545	1.32482e-06	up
ENSG00000106772	PRUNE2	protein_coding	0.855391	0.003301	up
ENSG00000228606	AL139011.1	lncRNA	0.855322	0.00145232	up
ENSG00000272645	GTF2IP20	transcribed_unprocessed_pseudogene	0.855295	0.000409847	up
ENSG00000164754	RAD21	protein_coding	0.854266	2.73518e-11	up
ENSG00000143776	CDC42BPA	protein_coding	0.853365	7.08355e-07	up
ENSG00000170571	EMB	protein_coding	0.853266	5.57737e-06	up
ENSG00000107863	ARHGAP21	protein_coding	0.852996	2.73745e-09	up
ENSG00000215421	ZNF407	protein_coding	0.852795	0.000191462	up
ENSG00000269937	AC093525.7	lncRNA	0.85262	0.0206822	up
ENSG00000151623	NR3C2	protein_coding	0.852254	2.58558e-05	up
ENSG00000133703	KRAS	protein_coding	0.852051	7.68016e-09	up
ENSG00000205269	TMEM170B	protein_coding	0.851568	2.12515e-06	up
ENSG00000166446	CDYL2	protein_coding	0.851276	0.000793518	up
ENSG00000116675	DNAJC6	protein_coding	0.850776	6.77971e-05	up
ENSG00000157764	BRAF	protein_coding	0.850735	1.69985e-09	up
ENSG00000164741	DLC1	protein_coding	0.850658	4.38385e-09	up
ENSG00000260466	AC126696.2	lncRNA	0.850492	1.1209e-05	up
ENSG00000118762	PKD2	protein_coding	0.850348	7.15222e-06	up
ENSG00000198538	ZNF28	protein_coding	0.849932	0.00498956	up
ENSG00000233932	CTXN2	protein_coding	0.849759	0.0221264	up
ENSG00000178904	DPY19L3	protein_coding	0.848693	9.41556e-08	up
ENSG00000155100	OTUD6B	protein_coding	0.848078	9.01651e-05	up
ENSG00000285542	AC013717.1	protein_coding	0.847426	3.81245e-05	up
ENSG00000138160	KIF11	protein_coding	0.847342	4.91765e-07	up
ENSG00000125107	CNOT1	protein_coding	0.847193	2.08125e-13	up
ENSG00000131480	AOC2	protein_coding	0.847004	0.0093491	up
ENSG00000106086	PLEKHA8	protein_coding	0.846956	1.01023e-07	up
ENSG00000205339	IPO7	protein_coding	0.845785	4.67116e-11	up
ENSG00000083168	KAT6A	protein_coding	0.845282	1.43562e-09	up
ENSG00000104177	MYEF2	protein_coding	0.84526	8.63643e-06	up
ENSG00000171444	MCC	protein_coding	0.84441	1.71006e-08	up
ENSG00000163659	TIPARP	protein_coding	0.84408	4.74712e-08	up
ENSG00000064989	CALCRL	protein_coding	0.844069	0.0272	up
ENSG00000163602	RYBP	protein_coding	0.84395	6.17242e-09	up
ENSG00000237437	ASS1P12	processed_pseudogene	0.84391	0.0369554	up
ENSG00000186130	ZBTB6	protein_coding	0.843673	4.9025e-05	up
ENSG00000036054	TBC1D23	protein_coding	0.843644	2.2307e-06	up
ENSG00000256825	AC026786.1	protein_coding	0.843405	0.0145916	up
ENSG00000186566	GPATCH8	protein_coding	0.842988	4.0047e-11	up
ENSG00000175175	PPM1E	protein_coding	0.84296	1.82583e-06	up
ENSG00000115421	PAPOLG	protein_coding	0.842811	2.83935e-07	up
ENSG00000150457	LATS2	protein_coding	0.842352	4.45782e-05	up
ENSG00000273747	AC022558.3	lncRNA	0.841935	0.00255618	up
ENSG00000204577	LILRB3	protein_coding	0.841882	0.0415804	up
ENSG00000185495	AC138393.1	transcribed_unprocessed_pseudogene	0.841858	0.00941796	up
ENSG00000169914	OTUD3	protein_coding	0.841718	7.63902e-09	up
ENSG00000138119	MYOF	protein_coding	0.841433	0.0226497	up
ENSG00000284425	MIR8072	miRNA	0.841361	0.0307825	up
ENSG00000172572	PDE3A	protein_coding	0.841237	0.00496346	up
ENSG00000278861	AC117503.2	TEC	0.840773	0.0209892	up
ENSG00000144824	PHLDB2	protein_coding	0.840767	0.000285232	up
ENSG00000246214	AC024588.1	lncRNA	0.840663	0.0141754	up
ENSG00000100523	DDHD1	protein_coding	0.840413	3.81131e-08	up
ENSG00000166266	CUL5	protein_coding	0.840141	6.16958e-10	up
ENSG00000175455	CCDC14	protein_coding	0.839958	6.70402e-07	up
ENSG00000272801	AC004080.5	lncRNA	0.83994	0.00528082	up
ENSG00000231999	LRRC8C-DT	lncRNA	0.839875	0.00281902	up
ENSG00000205133	TRIQK	protein_coding	0.839845	0.000248596	up
ENSG00000177189	RPS6KA3	protein_coding	0.839776	4.41351e-09	up
ENSG00000166025	AMOTL1	protein_coding	0.839763	6.85071e-10	up
ENSG00000281896	AC018638.8	transcribed_unprocessed_pseudogene	0.839325	0.0246513	up
ENSG00000146094	DOK3	protein_coding	0.839254	8.89363e-05	up
ENSG00000261732	AL031708.1	protein_coding	0.839049	5.29953e-10	up
ENSG00000151806	GUF1	protein_coding	0.838804	2.69588e-07	up
ENSG00000144597	EAF1	protein_coding	0.838531	2.12297e-08	up
ENSG00000104756	KCTD9	protein_coding	0.838332	2.24565e-05	up
ENSG00000227850	SEPTIN2P1	processed_pseudogene	0.83822	0.0217928	up
ENSG00000094975	SUCO	protein_coding	0.838017	3.87894e-08	up
ENSG00000129493	HEATR5A	protein_coding	0.837916	2.89889e-07	up
ENSG00000203799	CCDC162P	transcribed_unitary_pseudogene	0.837833	0.00201107	up
ENSG00000261240	AC009065.6	lncRNA	0.837608	0.0231637	up
ENSG00000279207	AC015813.6	TEC	0.83748	0.000286686	up
ENSG00000196081	ZNF724	protein_coding	0.837463	0.00301339	up
ENSG00000111731	C2CD5	protein_coding	0.836908	6.25711e-08	up
ENSG00000170325	PRDM10	protein_coding	0.836675	3.10592e-06	up
ENSG00000279331	RBM12B-AS1	TEC	0.836668	0.0298701	up
ENSG00000197329	PELI1	protein_coding	0.836326	4.61081e-06	up
ENSG00000222014	RAB6C	protein_coding	0.836288	0.0261097	up
ENSG00000165650	PDZD8	protein_coding	0.835647	1.19839e-08	up
ENSG00000226259	GTF2H2B	transcribed_unprocessed_pseudogene	0.835603	0.0124695	up
ENSG00000198646	NCOA6	protein_coding	0.835193	2.10718e-10	up
ENSG00000261054	AC036108.2	lncRNA	0.83514	0.00996396	up
ENSG00000233547	AL158212.2	lncRNA	0.835063	0.0134356	up
ENSG00000145147	SLIT2	protein_coding	0.8342	9.48009e-12	up
ENSG00000279348	AC012513.3	TEC	0.834007	0.006948	up
ENSG00000174032	SLC25A30	protein_coding	0.833756	2.74184e-05	up
ENSG00000154864	PIEZO2	protein_coding	0.833491	0.0269123	up
ENSG00000188994	ZNF292	protein_coding	0.833336	9.89171e-07	up
ENSG00000153107	ANAPC1	protein_coding	0.83321	1.55136e-09	up
ENSG00000273299	AC006153.1	lncRNA	0.83315	0.0287251	up
ENSG00000049246	PER3	protein_coding	0.832224	0.00133128	up
ENSG00000174106	LEMD3	protein_coding	0.832013	2.13931e-09	up
ENSG00000138434	ITPRID2	protein_coding	0.831206	8.06688e-09	up
ENSG00000260808	AP003096.1	lncRNA	0.831133	0.0027691	up
ENSG00000206560	ANKRD28	protein_coding	0.830512	2.7677e-08	up
ENSG00000082438	COBLL1	protein_coding	0.830502	0.000497209	up
ENSG00000097096	SYDE2	protein_coding	0.830436	0.000217997	up
ENSG00000070778	PTPN21	protein_coding	0.829412	9.91401e-05	up
ENSG00000188827	SLX4	protein_coding	0.829334	1.24506e-06	up
ENSG00000286169	PDCD6-AHRR	protein_coding	0.829206	3.19759e-07	up
ENSG00000085719	CPNE3	protein_coding	0.828975	1.26269e-11	up
ENSG00000166323	C11orf65	protein_coding	0.82885	0.0289948	up
ENSG00000197535	MYO5A	protein_coding	0.828649	1.71593e-06	up
ENSG00000259736	CRTC3-AS1	lncRNA	0.828555	0.0207933	up
ENSG00000065534	MYLK	protein_coding	0.828525	0.000202249	up
ENSG00000213096	ZNF254	protein_coding	0.828298	0.00152361	up
ENSG00000109184	DCUN1D4	protein_coding	0.828178	9.58556e-08	up
ENSG00000282917	AC107068.2	lncRNA	0.828122	0.0212338	up
ENSG00000272768	AC004854.2	lncRNA	0.8278	0.00884427	up
ENSG00000169752	NRG4	protein_coding	0.8272	0.00154683	up
ENSG00000112531	QKI	protein_coding	0.826987	2.24177e-10	up
ENSG00000122376	SHLD2	protein_coding	0.826728	5.87909e-07	up
ENSG00000225345	SNX18P3	transcribed_unprocessed_pseudogene	0.825454	0.032485	up
ENSG00000198146	ZNF770	protein_coding	0.825179	2.08009e-06	up
ENSG00000171365	CLCN5	protein_coding	0.825082	2.20557e-07	up
ENSG00000168952	STXBP6	protein_coding	0.824752	0.00349478	up
ENSG00000260947	AL356489.2	lncRNA	0.824427	0.0206817	up
ENSG00000198879	SFMBT2	protein_coding	0.824357	1.82966e-07	up
ENSG00000128915	ICE2	protein_coding	0.824151	4.54826e-07	up
ENSG00000149346	SLX4IP	protein_coding	0.824062	0.000607158	up
ENSG00000249379	AL033397.2	lncRNA	0.82402	0.00308554	up
ENSG00000186019	AC021092.1	lncRNA	0.823815	0.00177613	up
ENSG00000275052	PPP4R3B	protein_coding	0.823615	1.31882e-09	up
ENSG00000246250	AC087521.2	lncRNA	0.823309	0.00292362	up
ENSG00000107643	MAPK8	protein_coding	0.823153	5.63432e-07	up
ENSG00000230424	EMC1-AS1	lncRNA	0.82314	0.00201334	up
ENSG00000119042	SATB2	protein_coding	0.822997	1.54399e-09	up
ENSG00000226377	AC084809.1	lncRNA	0.822708	0.0334303	up
ENSG00000120800	UTP20	protein_coding	0.82246	3.50536e-09	up
ENSG00000214135	AC132008.2	transcribed_unprocessed_pseudogene	0.822383	7.12093e-05	up
ENSG00000261150	EPPK1	protein_coding	0.822178	0.0244925	up
ENSG00000130224	LRCH2	protein_coding	0.821371	3.52514e-06	up
ENSG00000258830	AC137834.1	protein_coding	0.821239	8.50998e-06	up
ENSG00000164684	ZNF704	protein_coding	0.820987	5.81713e-08	up
ENSG00000285446	Z84488.1	protein_coding	0.820497	0.00369018	up
ENSG00000100934	SEC23A	protein_coding	0.82004	7.31566e-09	up
ENSG00000147133	TAF1	protein_coding	0.819849	1.02563e-06	up
ENSG00000169118	CSNK1G1	protein_coding	0.819605	9.30094e-07	up
ENSG00000180626	ZNF594	protein_coding	0.819438	0.000885929	up
ENSG00000182308	DCAF4L1	protein_coding	0.819382	0.0236969	up
ENSG00000143751	SDE2	protein_coding	0.819257	1.3e-09	up
ENSG00000080200	CRYBG3	protein_coding	0.818934	1.11411e-07	up
ENSG00000163781	TOPBP1	protein_coding	0.818847	1.46756e-10	up
ENSG00000257494	AC004217.1	lncRNA	0.818592	0.0212721	up
ENSG00000051825	MPHOSPH9	protein_coding	0.818302	1.65262e-09	up
ENSG00000197020	ZNF100	protein_coding	0.81817	0.000570062	up
ENSG00000127870	RNF6	protein_coding	0.817881	3.30197e-05	up
ENSG00000151239	TWF1	protein_coding	0.817792	1.84812e-05	up
ENSG00000211643	IGLV5-52	IG_V_gene	0.817443	0.00995608	up
ENSG00000163681	SLMAP	protein_coding	0.817237	1.00729e-08	up
ENSG00000134627	PIWIL4	protein_coding	0.817074	0.0186933	up
ENSG00000103540	CCP110	protein_coding	0.817026	1.31876e-08	up
ENSG00000165671	NSD1	protein_coding	0.816725	4.25457e-08	up
ENSG00000137807	KIF23	protein_coding	0.816282	4.37424e-07	up
ENSG00000174738	NR1D2	protein_coding	0.816192	2.07015e-07	up
ENSG00000100647	SUSD6	protein_coding	0.814858	2.03197e-05	up
ENSG00000196678	ERI2	protein_coding	0.814733	4.73614e-06	up
ENSG00000267680	ZNF224	protein_coding	0.814369	0.00016833	up
ENSG00000106723	SPIN1	protein_coding	0.814294	3.50824e-11	up
ENSG00000148154	UGCG	protein_coding	0.813239	1.07392e-06	up
ENSG00000259201	AC090971.3	lncRNA	0.813016	0.033634	up
ENSG00000068781	STON1-GTF2A1L	protein_coding	0.812889	0.029277	up
ENSG00000059758	CDK17	protein_coding	0.811953	4.70996e-06	up
ENSG00000186462	NAP1L2	protein_coding	0.811611	0.0351189	up
ENSG00000163531	NFASC	protein_coding	0.811548	0.0151787	up
ENSG00000251247	ZNF345	protein_coding	0.810962	0.0217363	up
ENSG00000250838	AC091133.3	lncRNA	0.810419	0.0123871	up
ENSG00000260879	AL359258.2	lncRNA	0.810323	0.0120335	up
ENSG00000225830	ERCC6	protein_coding	0.810255	1.65429e-05	up
ENSG00000169554	ZEB2	protein_coding	0.80983	1.45286e-05	up
ENSG00000149050	ZNF214	protein_coding	0.809148	0.0258737	up
ENSG00000145780	FEM1C	protein_coding	0.808811	3.6765e-06	up
ENSG00000263756	AL645941.3	lncRNA	0.808757	3.20612e-10	up
ENSG00000164930	FZD6	protein_coding	0.808592	0.000102434	up
ENSG00000177752	YIPF7	protein_coding	0.808448	0.0349051	up
ENSG00000133704	IPO8	protein_coding	0.808368	9.41298e-09	up
ENSG00000187498	COL4A1	protein_coding	0.807858	1.96376e-06	up
ENSG00000226605	AC092567.1	lncRNA	0.80758	0.0359638	up
ENSG00000080603	SRCAP	protein_coding	0.807519	2.17455e-08	up
ENSG00000127081	ZNF484	protein_coding	0.807485	0.00457701	up
ENSG00000117322	CR2	protein_coding	0.806757	0.0406743	up
ENSG00000219201	AC138392.1	processed_pseudogene	0.806729	0.00640313	up
ENSG00000130150	MOSPD2	protein_coding	0.806315	0.000241139	up
ENSG00000112624	BICRAL	protein_coding	0.806065	0.000837453	up
ENSG00000010072	SPRTN	protein_coding	0.805557	2.28314e-07	up
ENSG00000283208	AC001226.2	protein_coding	0.80458	1.14256e-06	up
ENSG00000172216	CEBPB	protein_coding	0.804193	1.79491e-06	up
ENSG00000095574	IKZF5	protein_coding	0.803543	6.03883e-06	up
ENSG00000117569	PTBP2	protein_coding	0.80328	6.04371e-06	up
ENSG00000088538	DOCK3	protein_coding	0.803151	3.16084e-05	up
ENSG00000075568	TMEM131	protein_coding	0.802779	1.31419e-08	up
ENSG00000152939	MARVELD2	protein_coding	0.802578	0.00185907	up
ENSG00000047597	XK	protein_coding	0.802535	0.00526559	up
ENSG00000129116	PALLD	protein_coding	0.802124	1.56792e-07	up
ENSG00000079308	TNS1	protein_coding	0.802095	0.00592393	up
ENSG00000186767	SPIN4	protein_coding	0.801927	1.19791e-05	up
ENSG00000221818	EBF2	protein_coding	0.801857	0.0199267	up
ENSG00000204604	ZNF468	protein_coding	0.801765	0.00462565	up
ENSG00000164180	TMEM161B	protein_coding	0.801375	1.24271e-05	up
ENSG00000138834	MAPK8IP3	protein_coding	0.801358	1.01167e-06	up
ENSG00000228218	ATF4P3	processed_pseudogene	0.801271	0.0102918	up
ENSG00000230409	TCEA1P2	processed_pseudogene	0.800673	0.00031313	up
ENSG00000140443	IGF1R	protein_coding	0.800546	1.70456e-09	up
ENSG00000122299	ZC3H7A	protein_coding	0.800523	1.24797e-07	up
ENSG00000120071	KANSL1	protein_coding	0.800292	9.78396e-10	up
ENSG00000104067	TJP1	protein_coding	0.80008	6.66323e-08	up
ENSG00000103196	CRISPLD2	protein_coding	0.799918	0.0392077	up
ENSG00000163808	KIF15	protein_coding	0.799501	7.22345e-05	up
ENSG00000143971	ETAA1	protein_coding	0.798741	0.00193672	up
ENSG00000286803	AL109824.1	lncRNA	0.798618	0.00301391	up
ENSG00000136144	RCBTB1	protein_coding	0.7986	3.44149e-05	up
ENSG00000050405	LIMA1	protein_coding	0.79853	5.06826e-08	up
ENSG00000218350	LYPLA1P3	processed_pseudogene	0.798458	0.0240002	up
ENSG00000169826	CSGALNACT2	protein_coding	0.798008	5.45248e-05	up
ENSG00000150093	ITGB1	protein_coding	0.797868	3.68912e-09	up
ENSG00000109805	NCAPG	protein_coding	0.79774	1.25961e-05	up
ENSG00000174579	MSL2	protein_coding	0.797653	5.67165e-08	up
ENSG00000117114	ADGRL2	protein_coding	0.796836	3.22496e-10	up
ENSG00000168566	SNRNP48	protein_coding	0.796779	9.11671e-08	up
ENSG00000150938	CRIM1	protein_coding	0.796204	3.18284e-06	up
ENSG00000125249	RAP2A	protein_coding	0.796201	3.70399e-07	up
ENSG00000146083	RNF44	protein_coding	0.796136	2.64587e-10	up
ENSG00000125484	GTF3C4	protein_coding	0.796013	1.59569e-10	up
ENSG00000145439	CBR4	protein_coding	0.795444	7.13822e-06	up
ENSG00000040933	INPP4A	protein_coding	0.794613	1.0626e-08	up
ENSG00000024048	UBR2	protein_coding	0.794432	1.75315e-08	up
ENSG00000174197	MGA	protein_coding	0.794295	2.94917e-06	up
ENSG00000162641	AKNAD1	protein_coding	0.794037	0.0412486	up
ENSG00000162924	REL	protein_coding	0.792923	4.85669e-06	up
ENSG00000136870	ZNF189	protein_coding	0.792823	9.36123e-05	up
ENSG00000131725	WDR44	protein_coding	0.792678	1.71984e-07	up
ENSG00000135048	CEMIP2	protein_coding	0.79227	5.6717e-07	up
ENSG00000110344	UBE4A	protein_coding	0.792157	9.06176e-11	up
ENSG00000120093	HOXB3	protein_coding	0.791728	1.0049e-05	up
ENSG00000138829	FBN2	protein_coding	0.791625	5.99724e-09	up
ENSG00000197081	IGF2R	protein_coding	0.791595	1.40516e-10	up
ENSG00000111266	DUSP16	protein_coding	0.791528	1.16653e-08	up
ENSG00000251184	AL672142.1	protein_coding	0.791043	0.000284463	up
ENSG00000091136	LAMB1	protein_coding	0.790932	1.61297e-07	up
ENSG00000185760	KCNQ5	protein_coding	0.790698	0.000130685	up
ENSG00000256667	KLRA1P	transcribed_unprocessed_pseudogene	0.790578	0.0288641	up
ENSG00000163818	LZTFL1	protein_coding	0.790248	0.000131842	up
ENSG00000131374	TBC1D5	protein_coding	0.790136	5.06225e-06	up
ENSG00000287934	AP001885.3	lncRNA	0.790096	0.0011818	up
ENSG00000018510	AGPS	protein_coding	0.789785	4.3148e-08	up
ENSG00000240661	AC063952.1	transcribed_unitary_pseudogene	0.788569	0.0194768	up
ENSG00000110375	UPK2	protein_coding	0.788463	0.0285593	up
ENSG00000115568	ZNF142	protein_coding	0.787698	3.80906e-08	up
ENSG00000134317	GRHL1	protein_coding	0.787495	0.0122439	up
ENSG00000006468	ETV1	protein_coding	0.78745	0.03665	up
ENSG00000136960	ENPP2	protein_coding	0.787107	0.0398428	up
ENSG00000198924	DCLRE1A	protein_coding	0.786942	2.18424e-05	up
ENSG00000166348	USP54	protein_coding	0.786776	2.36221e-08	up
ENSG00000235033	DAAM2-AS1	lncRNA	0.786282	0.021272	up
ENSG00000198948	MFAP3L	protein_coding	0.785999	0.000693239	up
ENSG00000135436	FAM186B	protein_coding	0.78597	0.015365	up
ENSG00000145358	DDIT4L	protein_coding	0.785648	0.0389025	up
ENSG00000146648	EGFR	protein_coding	0.785422	0.000607092	up
ENSG00000172795	DCP2	protein_coding	0.785411	8.63916e-08	up
ENSG00000164023	SGMS2	protein_coding	0.784429	0.000241555	up
ENSG00000173852	DPY19L1	protein_coding	0.784418	2.9089e-08	up
ENSG00000081026	MAGI3	protein_coding	0.7844	2.84886e-06	up
ENSG00000164619	BMPER	protein_coding	0.784302	0.0317258	up
ENSG00000140299	BNIP2	protein_coding	0.784171	4.03166e-08	up
ENSG00000163939	PBRM1	protein_coding	0.783967	1.33376e-09	up
ENSG00000272631	AC067750.1	lncRNA	0.783793	0.0335011	up
ENSG00000155850	SLC26A2	protein_coding	0.78373	6.48526e-07	up
ENSG00000245864	MEF2C-AS2	lncRNA	0.783508	0.0245501	up
ENSG00000076641	PAG1	protein_coding	0.783443	4.79236e-05	up
ENSG00000184613	NELL2	protein_coding	0.782969	3.93765e-06	up
ENSG00000248668	OXCT1-AS1	lncRNA	0.782951	0.0271933	up
ENSG00000257176	AC009318.1	lncRNA	0.782921	0.0309519	up
ENSG00000079482	OPHN1	protein_coding	0.782866	0.000933599	up
ENSG00000113441	LNPEP	protein_coding	0.782637	2.88215e-06	up
ENSG00000263002	ZNF234	protein_coding	0.782634	0.000710835	up
ENSG00000146376	ARHGAP18	protein_coding	0.782372	0.000563343	up
ENSG00000237931	CLIC4P3	processed_pseudogene	0.782278	0.0307825	up
ENSG00000139163	ETNK1	protein_coding	0.78177	5.50241e-09	up
ENSG00000264044	AC005726.2	lncRNA	0.78157	6.75068e-07	up
ENSG00000103479	RBL2	protein_coding	0.781547	3.88566e-08	up
ENSG00000176714	CCDC121	protein_coding	0.781483	0.0234718	up
ENSG00000251571	DDX3P3	processed_pseudogene	0.781414	0.0456202	up
ENSG00000123473	STIL	protein_coding	0.780546	8.58287e-08	up
ENSG00000286239	AC093884.1	protein_coding	0.780506	1.38394e-05	up
ENSG00000132846	ZBED3	protein_coding	0.780484	3.15667e-06	up
ENSG00000099219	ERMP1	protein_coding	0.780108	4.25179e-07	up
ENSG00000101574	METTL4	protein_coding	0.780032	0.00206215	up
ENSG00000258843	AL133485.2	lncRNA	0.779593	0.0468425	up
ENSG00000101413	RPRD1B	protein_coding	0.778966	9.04877e-09	up
ENSG00000235636	NUS1P1	processed_pseudogene	0.778936	0.015361	up
ENSG00000284482	MIR4680	miRNA	0.778789	0.0159081	up
ENSG00000089902	RCOR1	protein_coding	0.778531	2.4445e-08	up
ENSG00000141425	RPRD1A	protein_coding	0.778407	4.12375e-10	up
ENSG00000101004	NINL	protein_coding	0.778133	0.000354176	up
ENSG00000187231	SESTD1	protein_coding	0.777957	9.66754e-06	up
ENSG00000134698	AGO4	protein_coding	0.777938	3.47599e-05	up
ENSG00000181904	C5orf24	protein_coding	0.777652	3.54115e-09	up
ENSG00000175893	ZDHHC21	protein_coding	0.777607	0.000402116	up
ENSG00000123607	TTC21B	protein_coding	0.777489	7.89679e-05	up
ENSG00000125633	CCDC93	protein_coding	0.777368	7.37198e-07	up
ENSG00000106415	GLCCI1	protein_coding	0.77685	2.45069e-07	up
ENSG00000127481	UBR4	protein_coding	0.77678	1.11563e-06	up
ENSG00000278831	AL513190.1	lncRNA	0.776707	0.00825594	up
ENSG00000151233	GXYLT1	protein_coding	0.77651	8.08048e-07	up
ENSG00000163378	EOGT	protein_coding	0.776502	0.00130528	up
ENSG00000286837	AC087533.1	lncRNA	0.776031	0.0382617	up
ENSG00000120685	PROSER1	protein_coding	0.77598	1.65552e-08	up
ENSG00000255422	AP002954.1	lncRNA	0.775529	0.0111159	up
ENSG00000148429	USP6NL	protein_coding	0.775271	3.05884e-05	up
ENSG00000184465	WDR27	protein_coding	0.774912	8.54447e-05	up
ENSG00000272324	AC012629.2	lncRNA	0.774902	0.0194785	up
ENSG00000115109	EPB41L5	protein_coding	0.774806	2.22158e-06	up
ENSG00000177463	NR2C2	protein_coding	0.77476	1.50529e-09	up
ENSG00000198088	NUP62CL	protein_coding	0.774699	0.000693369	up
ENSG00000260170	AC090527.3	protein_coding	0.774295	0.0286681	up
ENSG00000164663	USP49	protein_coding	0.77428	7.02186e-06	up
ENSG00000255330	AL096711.2	protein_coding	0.773962	0.00159197	up
ENSG00000115306	SPTBN1	protein_coding	0.773863	1.56045e-10	up
ENSG00000154429	CCSAP	protein_coding	0.773816	2.35754e-08	up
ENSG00000258964	AL137129.1	lncRNA	0.773535	0.00274418	up
ENSG00000166147	FBN1	protein_coding	0.773498	0.000257072	up
ENSG00000102098	SCML2	protein_coding	0.773151	1.6993e-07	up
ENSG00000102218	RP2	protein_coding	0.773139	4.59191e-05	up
ENSG00000117036	ETV3	protein_coding	0.773065	9.78582e-08	up
ENSG00000241293	PPATP1	processed_pseudogene	0.772877	0.0420103	up
ENSG00000101654	RNMT	protein_coding	0.77268	9.01153e-07	up
ENSG00000127995	CASD1	protein_coding	0.772436	0.00170238	up
ENSG00000126003	PLAGL2	protein_coding	0.772302	3.83973e-09	up
ENSG00000255692	AC002563.1	lncRNA	0.772288	0.0401394	up
ENSG00000277214	AC009159.2	lncRNA	0.772249	0.0413624	up
ENSG00000142798	HSPG2	protein_coding	0.772234	0.00013219	up
ENSG00000286319	AL135978.2	lncRNA	0.772146	0.0298708	up
ENSG00000153944	MSI2	protein_coding	0.772034	8.86119e-09	up
ENSG00000155903	RASA2	protein_coding	0.771837	0.000175168	up
ENSG00000146463	ZMYM4	protein_coding	0.77136	1.44752e-07	up
ENSG00000112200	ZNF451	protein_coding	0.770999	2.47711e-07	up
ENSG00000147027	TMEM47	protein_coding	0.770784	8.49674e-06	up
ENSG00000121743	GJA3	protein_coding	0.770603	0.00356868	up
ENSG00000115825	PRKD3	protein_coding	0.770238	5.82691e-10	up
ENSG00000145391	SETD7	protein_coding	0.769891	2.73812e-09	up
ENSG00000256448	AP000763.3	lncRNA	0.769709	0.0129845	up
ENSG00000171109	MFN1	protein_coding	0.769351	1.17628e-06	up
ENSG00000154265	ABCA5	protein_coding	0.769218	0.0019963	up
ENSG00000171320	ESCO2	protein_coding	0.769204	0.000135352	up
ENSG00000262678	AC004771.4	lncRNA	0.769009	0.0483617	up
ENSG00000196177	ACADSB	protein_coding	0.768889	7.99207e-05	up
ENSG00000101938	CHRDL1	protein_coding	0.768825	0.0183473	up
ENSG00000128872	TMOD2	protein_coding	0.768591	0.000483514	up
ENSG00000120008	WDR11	protein_coding	0.768537	1.01244e-07	up
ENSG00000230982	DSTNP1	processed_pseudogene	0.768534	0.0432034	up
ENSG00000265817	FSBP	protein_coding	0.768248	0.000109666	up
ENSG00000143869	GDF7	protein_coding	0.768226	0.00248689	up
ENSG00000052723	SIKE1	protein_coding	0.768142	1.03665e-08	up
ENSG00000198626	RYR2	protein_coding	0.767829	0.00448228	up
ENSG00000185947	ZNF267	protein_coding	0.767547	0.00124912	up
ENSG00000101901	ALG13	protein_coding	0.767539	5.02352e-08	up
ENSG00000030066	NUP160	protein_coding	0.767266	2.4191e-10	up
ENSG00000213413	PVRIG	protein_coding	0.766955	0.0454445	up
ENSG00000166889	PATL1	protein_coding	0.766584	1.81098e-09	up
ENSG00000176105	YES1	protein_coding	0.766499	2.26361e-06	up
ENSG00000259185	AC090971.2	lncRNA	0.766041	0.00822987	up
ENSG00000259678	AC066613.2	lncRNA	0.765389	0.0292674	up
ENSG00000285849	AL021918.4	lncRNA	0.765307	0.0447771	up
ENSG00000228237	EFCAB14-AS1	lncRNA	0.765261	0.0456634	up
ENSG00000183023	SLC8A1	protein_coding	0.764873	0.00102902	up
ENSG00000285612	AC004974.1	lncRNA	0.764583	0.00369949	up
ENSG00000132970	WASF3	protein_coding	0.763592	3.10875e-07	up
ENSG00000164631	ZNF12	protein_coding	0.762892	4.13714e-05	up
ENSG00000270872	SRGAP2D	unprocessed_pseudogene	0.76266	0.0386286	up
ENSG00000138386	NAB1	protein_coding	0.762426	1.08066e-05	up
ENSG00000072840	EVC	protein_coding	0.762163	0.000393468	up
ENSG00000108821	COL1A1	protein_coding	0.761398	5.32301e-06	up
ENSG00000128881	TTBK2	protein_coding	0.761258	6.84434e-05	up
ENSG00000147255	IGSF1	protein_coding	0.760623	0.0283441	up
ENSG00000221420	SNORA81	snoRNA	0.760486	0.048889	up
ENSG00000074657	ZNF532	protein_coding	0.760093	5.69357e-05	up
ENSG00000197822	OCLN	protein_coding	0.759946	0.000761042	up
ENSG00000278991	AC090181.3	TEC	0.759585	0.0336877	up
ENSG00000259955	AC008741.1	lncRNA	0.759485	0.026188	up
ENSG00000186814	ZSCAN30	protein_coding	0.759403	3.35952e-05	up
ENSG00000282034	AC106886.6	protein_coding	0.759283	9.34492e-08	up
ENSG00000259238	AC092755.2	lncRNA	0.758719	0.0373605	up
ENSG00000104497	SNX16	protein_coding	0.75861	0.017224	up
ENSG00000163697	APBB2	protein_coding	0.757757	2.62747e-05	up
ENSG00000174405	LIG4	protein_coding	0.757662	0.0180505	up
ENSG00000254685	FPGT	protein_coding	0.757106	0.000712408	up
ENSG00000125257	ABCC4	protein_coding	0.756698	1.26997e-06	up
ENSG00000145623	OSMR	protein_coding	0.756374	0.0436052	up
ENSG00000144711	IQSEC1	protein_coding	0.756326	2.83641e-09	up
ENSG00000101311	FERMT1	protein_coding	0.75614	0.00949232	up
ENSG00000138768	USO1	protein_coding	0.756052	1.26605e-05	up
ENSG00000163788	SNRK	protein_coding	0.756022	3.79824e-06	up
ENSG00000139505	MTMR6	protein_coding	0.755892	6.22465e-05	up
ENSG00000131375	CAPN7	protein_coding	0.755583	1.91783e-06	up
ENSG00000176208	ATAD5	protein_coding	0.755452	5.14075e-07	up
ENSG00000011021	CLCN6	protein_coding	0.755411	0.000185483	up
ENSG00000257093	DENND11	protein_coding	0.755384	5.45481e-08	up
ENSG00000156017	CARNMT1	protein_coding	0.755307	1.39502e-05	up
ENSG00000169047	IRS1	protein_coding	0.754807	0.00165866	up
ENSG00000232882	PHKA1P1	processed_pseudogene	0.754358	0.0389722	up
ENSG00000106299	WASL	protein_coding	0.75392	1.52292e-07	up
ENSG00000283768	MIR1178	miRNA	0.753812	0.0457153	up
ENSG00000170871	KIAA0232	protein_coding	0.75379	4.43641e-06	up
ENSG00000107201	DDX58	protein_coding	0.753468	0.0441511	up
ENSG00000213079	SCAF8	protein_coding	0.753014	5.80265e-08	up
ENSG00000115145	STAM2	protein_coding	0.752702	0.00034487	up
ENSG00000110218	PANX1	protein_coding	0.752588	0.000562255	up
ENSG00000121039	RDH10	protein_coding	0.752403	5.10651e-06	up
ENSG00000120063	GNA13	protein_coding	0.752351	1.68428e-06	up
ENSG00000163558	PRKCI	protein_coding	0.751996	6.41473e-07	up
ENSG00000097046	CDC7	protein_coding	0.751765	2.76167e-07	up
ENSG00000196876	SCN8A	protein_coding	0.751568	0.00323124	up
ENSG00000247828	TMEM161B-AS1	lncRNA	0.751453	0.000597594	up
ENSG00000230046	BIRC6-AS1	lncRNA	0.751016	0.0249594	up
ENSG00000134954	ETS1	protein_coding	0.750785	0.00450025	up
ENSG00000007545	CRAMP1	protein_coding	0.750696	3.1069e-08	up
ENSG00000283486	FAM95C	protein_coding	0.750664	0.000401107	up
ENSG00000277161	PIGW	protein_coding	0.750569	5.03138e-06	up
ENSG00000091129	NRCAM	protein_coding	0.750318	0.000409399	up
ENSG00000196526	AFAP1	protein_coding	0.750046	2.50448e-06	up
ENSG00000146243	IRAK1BP1	protein_coding	0.749787	0.000580842	up
ENSG00000145723	GIN1	protein_coding	0.749703	0.0320535	up
ENSG00000150760	DOCK1	protein_coding	0.749583	3.88724e-07	up
ENSG00000182150	ERCC6L2	protein_coding	0.74952	1.02768e-05	up
ENSG00000135049	AGTPBP1	protein_coding	0.749502	7.74453e-06	up
ENSG00000228315	GUSBP11	lncRNA	0.74917	6.67959e-05	up
ENSG00000115504	EHBP1	protein_coding	0.74911	1.7399e-06	up
ENSG00000154358	OBSCN	protein_coding	0.748857	0.00620817	up
ENSG00000156970	BUB1B	protein_coding	0.748665	1.14889e-06	up
ENSG00000272356	AL080317.2	lncRNA	0.74834	0.00427691	up
ENSG00000161021	MAML1	protein_coding	0.747975	1.11027e-09	up
ENSG00000232811	AL360270.1	lncRNA	0.747837	0.049028	up
ENSG00000005700	IBTK	protein_coding	0.747485	4.15599e-05	up
ENSG00000198225	FKBP1C	protein_coding	0.747345	0.0106444	up
ENSG00000127334	DYRK2	protein_coding	0.747257	1.79236e-07	up
ENSG00000272391	POM121C	protein_coding	0.746522	1.74129e-09	up
ENSG00000197601	FAR1	protein_coding	0.746384	1.88268e-06	up
ENSG00000145075	CCDC39	lncRNA	0.746026	0.0497509	up
ENSG00000109787	KLF3	protein_coding	0.74581	2.98801e-07	up
ENSG00000267746	AC104985.1	lncRNA	0.745661	0.0481417	up
ENSG00000196437	ZNF569	protein_coding	0.745286	0.00581049	up
ENSG00000156162	DPY19L4	protein_coding	0.745209	4.83779e-05	up
ENSG00000152894	PTPRK	protein_coding	0.745187	1.52365e-07	up
ENSG00000131016	AKAP12	protein_coding	0.745014	4.54497e-08	up
ENSG00000138376	BARD1	protein_coding	0.744654	1.41216e-05	up
ENSG00000164244	PRRC1	protein_coding	0.74436	1.02563e-06	up
ENSG00000261093	AC141586.3	lncRNA	0.744067	0.000349316	up
ENSG00000288623	AC063943.3	protein_coding	0.743777	1.32148e-05	up
ENSG00000218336	TENM3	protein_coding	0.74361	7.66526e-07	up
ENSG00000285077	ARHGAP11B	protein_coding	0.743554	0.0129855	up
ENSG00000198561	CTNND1	protein_coding	0.743485	3.85328e-10	up
ENSG00000104427	ZC2HC1A	protein_coding	0.743471	0.0061619	up
ENSG00000164292	RHOBTB3	protein_coding	0.743213	2.82036e-09	up
ENSG00000078795	PKD2L2	protein_coding	0.743131	0.00946602	up
ENSG00000119703	ZC2HC1C	protein_coding	0.742593	0.00473314	up
ENSG00000273729	AC007686.3	lncRNA	0.742442	0.00232659	up
ENSG00000182700	IGIP	protein_coding	0.742388	0.0348247	up
ENSG00000235635	AC016644.1	lncRNA	0.742313	0.0357582	up
ENSG00000279649	AC020978.9	TEC	0.742056	0.0013509	up
ENSG00000275004	ZNF280B	protein_coding	0.741617	6.09472e-05	up
ENSG00000164542	KIAA0895	protein_coding	0.741541	1.0334e-05	up
ENSG00000135720	DYNC1LI2	protein_coding	0.741515	5.61772e-09	up
ENSG00000265972	TXNIP	protein_coding	0.741346	0.000121844	up
ENSG00000040199	PHLPP2	protein_coding	0.741214	2.89881e-06	up
ENSG00000138735	PDE5A	protein_coding	0.740921	0.00470798	up
ENSG00000143756	FBXO28	protein_coding	0.740531	2.1776e-07	up
ENSG00000173531	MST1	protein_coding	0.7401	0.0322712	up
ENSG00000104343	UBE2W	protein_coding	0.740066	8.16107e-05	up
ENSG00000285608	AL161665.1	lncRNA	0.739894	3.87468e-05	up
ENSG00000143067	ZNF697	protein_coding	0.739708	3.67985e-05	up
ENSG00000100815	TRIP11	protein_coding	0.73908	0.000172206	up
ENSG00000163820	FYCO1	protein_coding	0.738956	2.34343e-05	up
ENSG00000184254	ALDH1A3	protein_coding	0.738848	0.0423903	up
ENSG00000146373	RNF217	protein_coding	0.738764	3.24808e-05	up
ENSG00000106571	GLI3	protein_coding	0.738253	4.24802e-07	up
ENSG00000122126	OCRL	protein_coding	0.737295	1.15469e-09	up
ENSG00000174469	CNTNAP2	protein_coding	0.736877	1.1574e-05	up
ENSG00000216775	AL109918.1	transcribed_unprocessed_pseudogene	0.736718	0.0145523	up
ENSG00000009335	UBE3C	protein_coding	0.736435	1.47345e-10	up
ENSG00000135476	ESPL1	protein_coding	0.736301	3.06306e-08	up
ENSG00000126821	SGPP1	protein_coding	0.735853	3.45163e-05	up
ENSG00000181544	FANCB	protein_coding	0.735149	0.00250612	up
ENSG00000172476	RAB40A	protein_coding	0.734939	0.0496256	up
ENSG00000092847	AGO1	protein_coding	0.73478	2.0301e-08	up
ENSG00000274655	AL353804.4	misc_RNA	0.734536	2.03401e-06	up
ENSG00000224875	EML4-AS1	lncRNA	0.734517	0.0210559	up
ENSG00000116106	EPHA4	protein_coding	0.734196	8.21103e-05	up
ENSG00000197128	ZNF772	protein_coding	0.73412	0.00555293	up
ENSG00000162927	PUS10	protein_coding	0.733841	0.00979459	up
ENSG00000140022	STON2	protein_coding	0.733835	0.00200319	up
ENSG00000153214	TMEM87B	protein_coding	0.733768	0.00215225	up
ENSG00000150054	MPP7	protein_coding	0.733459	0.000715281	up
ENSG00000117479	SLC19A2	protein_coding	0.733191	1.89143e-05	up
ENSG00000131018	SYNE1	protein_coding	0.73319	0.00148383	up
ENSG00000185008	ROBO2	protein_coding	0.733023	0.00329096	up
ENSG00000268056	AC020913.1	lncRNA	0.732948	0.0319405	up
ENSG00000127311	HELB	protein_coding	0.732904	0.0160885	up
ENSG00000072133	RPS6KA6	protein_coding	0.732712	0.000235028	up
ENSG00000152518	ZFP36L2	protein_coding	0.732535	1.65552e-08	up
ENSG00000088387	DOCK9	protein_coding	0.732488	0.00020217	up
ENSG00000256223	ZNF10	protein_coding	0.732324	0.0181333	up
ENSG00000100077	GRK3	protein_coding	0.731836	2.20506e-06	up
ENSG00000153561	RMND5A	protein_coding	0.731652	7.22966e-08	up
ENSG00000144935	TRPC1	protein_coding	0.731426	0.0018226	up
ENSG00000149231	CCDC82	protein_coding	0.731181	0.00100686	up
ENSG00000144366	GULP1	protein_coding	0.731167	0.000815337	up
ENSG00000179104	TMTC2	protein_coding	0.730952	0.00356755	up
ENSG00000272620	AFAP1-AS1	lncRNA	0.7309	3.01228e-05	up
ENSG00000251593	MSNP1	processed_pseudogene	0.7308	0.0320494	up
ENSG00000138757	G3BP2	protein_coding	0.73078	5.57458e-09	up
ENSG00000185722	ANKFY1	protein_coding	0.730723	1.44534e-07	up
ENSG00000150471	ADGRL3	protein_coding	0.730457	1.89035e-05	up
ENSG00000137845	ADAM10	protein_coding	0.730017	4.00806e-06	up
ENSG00000171757	LRRC34	protein_coding	0.729958	0.00625876	up
ENSG00000198642	KLHL9	protein_coding	0.729671	8.76891e-07	up
ENSG00000259544	AC021739.3	lncRNA	0.729589	0.0458314	up
ENSG00000135338	LCA5	protein_coding	0.729537	0.0290144	up
ENSG00000111885	MAN1A1	protein_coding	0.729328	2.41957e-07	up
ENSG00000255964	HSPD1P12	processed_pseudogene	0.728986	0.0293777	up
ENSG00000139977	NAA30	protein_coding	0.728959	5.85593e-06	up
ENSG00000164118	CEP44	protein_coding	0.728893	4.39877e-05	up
ENSG00000248980	SPCS3-AS1	lncRNA	0.728686	0.010908	up
ENSG00000234684	SDCBP2-AS1	lncRNA	0.728487	0.0306088	up
ENSG00000073756	PTGS2	protein_coding	0.728319	0.037416	up
ENSG00000107669	ATE1	protein_coding	0.728194	6.54812e-06	up
ENSG00000166398	GARRE1	protein_coding	0.728184	3.6765e-06	up
ENSG00000251279	SMIM15-AS1	lncRNA	0.728002	0.0130836	up
ENSG00000119927	GPAM	protein_coding	0.727599	1.1708e-05	up
ENSG00000176641	RNF152	protein_coding	0.726065	0.0245491	up
ENSG00000178607	ERN1	protein_coding	0.725241	0.000652911	up
ENSG00000064309	CDON	protein_coding	0.724988	8.46093e-06	up
ENSG00000171467	ZNF318	protein_coding	0.724955	1.15437e-06	up
ENSG00000226562	CYP4F26P	lncRNA	0.724871	0.00182604	up
ENSG00000245904	AC025164.1	lncRNA	0.724746	0.000464332	up
ENSG00000156876	SASS6	protein_coding	0.72441	0.000207536	up
ENSG00000116678	LEPR	protein_coding	0.724378	0.00180589	up
ENSG00000163536	SERPINI1	protein_coding	0.724234	0.0392077	up
ENSG00000144218	AFF3	protein_coding	0.723923	0.000118165	up
ENSG00000181744	DIPK2A	protein_coding	0.723858	2.13798e-05	up
ENSG00000170242	USP47	protein_coding	0.723575	3.36873e-06	up
ENSG00000152193	OBI1	protein_coding	0.722936	6.65473e-06	up
ENSG00000114978	MOB1A	protein_coding	0.722783	6.01618e-07	up
ENSG00000180263	FGD6	protein_coding	0.722558	0.00164909	up
ENSG00000179532	DNHD1	protein_coding	0.722544	0.00565316	up
ENSG00000168116	KIAA1586	protein_coding	0.722455	0.00515562	up
ENSG00000040275	SPDL1	protein_coding	0.722334	2.62867e-05	up
ENSG00000244257	PKD1P1	unprocessed_pseudogene	0.722031	0.0128003	up
ENSG00000134444	RELCH	protein_coding	0.721902	4.28455e-05	up
ENSG00000121236	TRIM6	protein_coding	0.721289	0.0189701	up
ENSG00000285979	AC009090.6	lncRNA	0.721126	0.0328487	up
ENSG00000089177	KIF16B	protein_coding	0.720682	0.000451182	up
ENSG00000188785	ZNF548	protein_coding	0.72033	0.00416995	up
ENSG00000168152	THAP9	protein_coding	0.720244	0.0166486	up
ENSG00000204152	TIMM23B	protein_coding	0.720151	0.00385354	up
ENSG00000105426	PTPRS	protein_coding	0.720091	2.38537e-08	up
ENSG00000167615	LENG8	protein_coding	0.719866	3.12594e-09	up
ENSG00000117868	ESYT2	protein_coding	0.719759	4.93054e-09	up
ENSG00000288626	AC242628.1	protein_coding	0.719225	0.0494607	up
ENSG00000144909	OSBPL11	protein_coding	0.719094	4.73065e-06	up
ENSG00000234444	ZNF736	protein_coding	0.719008	9.05801e-05	up
ENSG00000284966	AL138689.2	lncRNA	0.71876	0.000524183	up
ENSG00000259863	SH3RF3-AS1	lncRNA	0.718626	0.0474474	up
ENSG00000164163	ABCE1	protein_coding	0.7185	1.41038e-05	up
ENSG00000112379	ARFGEF3	protein_coding	0.718289	0.000207479	up
ENSG00000115524	SF3B1	protein_coding	0.718099	3.48507e-09	up
ENSG00000082701	GSK3B	protein_coding	0.718086	1.18317e-07	up
ENSG00000041353	RAB27B	protein_coding	0.71795	0.0470444	up
ENSG00000265008	AC011825.4	lncRNA	0.717865	0.0195152	up
ENSG00000169855	ROBO1	protein_coding	0.71784	2.40196e-07	up
ENSG00000198018	ENTPD7	protein_coding	0.717753	1.49955e-06	up
ENSG00000085563	ABCB1	protein_coding	0.717691	0.00135922	up
ENSG00000034677	RNF19A	protein_coding	0.717463	0.000610959	up
ENSG00000067141	NEO1	protein_coding	0.717234	6.78574e-09	up
ENSG00000214425	LRRC37A4P	transcribed_unprocessed_pseudogene	0.71687	0.00901746	up
ENSG00000119681	LTBP2	protein_coding	0.716856	0.0220833	up
ENSG00000157654	PALM2AKAP2	protein_coding	0.716825	3.04155e-07	up
ENSG00000148158	SNX30	protein_coding	0.716814	3.18284e-06	up
ENSG00000170385	SLC30A1	protein_coding	0.716321	1.86667e-05	up
ENSG00000227354	RBM26-AS1	lncRNA	0.716175	0.013303	up
ENSG00000186020	ZNF529	protein_coding	0.71593	4.88621e-05	up
ENSG00000184661	CDCA2	protein_coding	0.715919	5.25957e-05	up
ENSG00000285970	AC106820.6	lncRNA	0.715887	0.00563881	up
ENSG00000186871	ERCC6L	protein_coding	0.715788	0.000285342	up
ENSG00000153904	DDAH1	protein_coding	0.715622	4.31153e-06	up
ENSG00000079387	SENP1	protein_coding	0.715509	5.32305e-06	up
ENSG00000015133	CCDC88C	protein_coding	0.714778	8.72181e-05	up
ENSG00000155111	CDK19	protein_coding	0.714573	9.88608e-05	up
ENSG00000121486	TRMT1L	protein_coding	0.714535	5.34662e-05	up
ENSG00000008300	CELSR3	protein_coding	0.714457	0.00859104	up
ENSG00000123124	WWP1	protein_coding	0.714348	9.01974e-05	up
ENSG00000143674	MAP3K21	protein_coding	0.714158	2.22685e-08	up
ENSG00000283958	MIR1248	miRNA	0.714046	0.049332	up
ENSG00000184675	AMER1	protein_coding	0.71396	8.21055e-06	up
ENSG00000126804	ZBTB1	protein_coding	0.713309	0.000231119	up
ENSG00000168538	TRAPPC11	protein_coding	0.712956	0.000268641	up
ENSG00000164961	WASHC5	protein_coding	0.712911	3.29527e-07	up
ENSG00000005249	PRKAR2B	protein_coding	0.712819	2.48789e-05	up
ENSG00000187699	C2orf88	protein_coding	0.712816	0.0493012	up
ENSG00000131626	PPFIA1	protein_coding	0.712378	2.45374e-08	up
ENSG00000101126	ADNP	protein_coding	0.711982	1.0469e-08	up
ENSG00000111788	AC009533.1	unprocessed_pseudogene	0.71196	0.00448143	up
ENSG00000200418	SNORA63B	snoRNA	0.711787	0.0476545	up
ENSG00000197147	LRRC8B	protein_coding	0.711719	0.000216513	up
ENSG00000186063	AIDA	protein_coding	0.711582	0.000128042	up
ENSG00000233757	AC092835.1	protein_coding	0.711157	0.0437613	up
ENSG00000196705	ZNF431	protein_coding	0.711118	4.77915e-05	up
ENSG00000164951	PDP1	protein_coding	0.711094	0.000493718	up
ENSG00000288271	AL136981.4	lncRNA	0.71013	0.00480381	up
ENSG00000177200	CHD9	protein_coding	0.709964	3.35052e-05	up
ENSG00000216490	IFI30	protein_coding	0.709593	0.00294261	up
ENSG00000164323	CFAP97	protein_coding	0.709579	2.04064e-05	up
ENSG00000171132	PRKCE	protein_coding	0.709545	0.00183002	up
ENSG00000176597	B3GNT5	protein_coding	0.70941	0.00118633	up
ENSG00000166439	RNF169	protein_coding	0.709367	3.70277e-07	up
ENSG00000162923	WDR26	protein_coding	0.708944	7.99861e-10	up
ENSG00000128908	INO80	protein_coding	0.708924	6.54162e-07	up
ENSG00000137968	SLC44A5	protein_coding	0.708594	0.000765676	up
ENSG00000151617	EDNRA	protein_coding	0.708455	0.0244335	up
ENSG00000163251	FZD5	protein_coding	0.708285	1.62488e-05	up
ENSG00000064651	SLC12A2	protein_coding	0.708281	3.03276e-06	up
ENSG00000082898	XPO1	protein_coding	0.707471	2.89614e-08	up
ENSG00000198586	TLK1	protein_coding	0.707413	1.04797e-05	up
ENSG00000165392	WRN	protein_coding	0.707305	6.58048e-05	up
ENSG00000166068	SPRED1	protein_coding	0.70717	0.00137506	up
ENSG00000270194	AC097359.2	lncRNA	0.707009	0.0440774	up
ENSG00000269984	AC078795.1	lncRNA	0.706886	0.0141701	up
ENSG00000188818	ZDHHC11	protein_coding	0.706879	0.0267159	up
ENSG00000140265	ZSCAN29	protein_coding	0.706822	4.96443e-05	up
ENSG00000134744	TUT4	protein_coding	0.70669	4.83257e-08	up
ENSG00000131845	ZNF304	protein_coding	0.706474	0.000778747	up
ENSG00000162378	ZYG11B	protein_coding	0.706371	3.59112e-06	up
ENSG00000215114	UBXN2B	protein_coding	0.706166	0.000165663	up
ENSG00000273025	AC009690.3	protein_coding	0.706058	0.017505	up
ENSG00000152061	RABGAP1L	protein_coding	0.705996	8.14955e-05	up
ENSG00000215183	MSMP	protein_coding	0.705982	0.00196641	up
ENSG00000156299	TIAM1	protein_coding	0.705863	1.27283e-06	up
ENSG00000188958	UTS2B	protein_coding	0.705082	0.0137539	up
ENSG00000123552	USP45	protein_coding	0.704883	0.00127972	up
ENSG00000285635	AC021660.3	protein_coding	0.704812	0.000601868	up
ENSG00000147548	NSD3	protein_coding	0.704647	1.58601e-07	up
ENSG00000135655	USP15	protein_coding	0.70456	0.000198021	up
ENSG00000196440	ARMCX4	protein_coding	0.70454	0.0481548	up
ENSG00000155792	DEPTOR	protein_coding	0.704407	0.0190788	up
ENSG00000125834	STK35	protein_coding	0.704236	9.12625e-07	up
ENSG00000143324	XPR1	protein_coding	0.704215	1.88645e-07	up
ENSG00000117155	SSX2IP	protein_coding	0.703449	7.31441e-06	up
ENSG00000182400	TRAPPC6B	protein_coding	0.703399	5.0109e-05	up
ENSG00000132694	ARHGEF11	protein_coding	0.702771	3.79167e-07	up
ENSG00000188153	COL4A5	protein_coding	0.702764	8.41312e-07	up
ENSG00000056097	ZFR	protein_coding	0.702746	4.5762e-08	up
ENSG00000132182	NUP210	protein_coding	0.702508	9.52442e-09	up
ENSG00000080854	IGSF9B	protein_coding	0.702165	0.00131026	up
ENSG00000165195	PIGA	protein_coding	0.702155	0.000160308	up
ENSG00000043093	DCUN1D1	protein_coding	0.701977	0.000226135	up
ENSG00000187187	ZNF546	protein_coding	0.701856	0.0101265	up
ENSG00000236986	AL157938.2	lncRNA	0.701543	0.00520621	up
ENSG00000131115	ZNF227	protein_coding	0.701252	0.00120912	up
ENSG00000118260	CREB1	protein_coding	0.701055	1.70517e-06	up
ENSG00000188559	RALGAPA2	protein_coding	0.700816	5.96745e-05	up
ENSG00000154380	ENAH	protein_coding	0.700486	3.29436e-08	up
ENSG00000117475	BLZF1	protein_coding	0.700006	0.00166053	up
ENSG00000283549	AC007161.3	lncRNA	0.699836	0.0267079	up
ENSG00000257354	AC048341.1	lncRNA	0.699834	0.0271431	up
ENSG00000149054	ZNF215	protein_coding	0.699826	0.00301261	up
ENSG00000146918	NCAPG2	protein_coding	0.699689	6.74068e-07	up
ENSG00000118454	ANKRD13C	protein_coding	0.699676	0.00010719	up
ENSG00000132466	ANKRD17	protein_coding	0.699585	5.03148e-08	up
ENSG00000141448	GATA6	protein_coding	0.699448	1.09261e-06	up
ENSG00000165934	CPSF2	protein_coding	0.699409	1.56816e-06	up
ENSG00000143815	LBR	protein_coding	0.699364	1.7351e-09	up
ENSG00000112319	EYA4	protein_coding	0.699094	1.77077e-05	up
ENSG00000153936	HS2ST1	protein_coding	0.698799	4.27173e-07	up
ENSG00000138771	SHROOM3	protein_coding	0.698666	0.000180366	up
ENSG00000112701	SENP6	protein_coding	0.69823	5.6973e-06	up
ENSG00000117461	PIK3R3	protein_coding	0.698105	5.78044e-07	up
ENSG00000197724	PHF2	protein_coding	0.698054	8.47553e-07	up
ENSG00000120594	PLXDC2	protein_coding	0.697786	0.00329681	up
ENSG00000113638	TTC33	protein_coding	0.697692	0.00183162	up
ENSG00000112984	KIF20A	protein_coding	0.697542	6.42905e-08	up
ENSG00000196597	ZNF782	protein_coding	0.697432	0.0227008	up
ENSG00000131171	SH3BGRL	protein_coding	0.697384	8.5643e-05	up
ENSG00000084112	SSH1	protein_coding	0.697347	1.0807e-06	up
ENSG00000142599	RERE	protein_coding	0.697323	3.38915e-08	up
ENSG00000206559	ZCWPW2	protein_coding	0.697126	0.0235754	up
ENSG00000169213	RAB3B	protein_coding	0.697096	0.00130631	up
ENSG00000279086	AC073130.3	TEC	0.696686	0.0461821	up
ENSG00000130779	CLIP1	protein_coding	0.696603	4.13632e-06	up
ENSG00000184517	ZFP1	protein_coding	0.695845	0.00181505	up
ENSG00000283122	HYMAI	lncRNA	0.695525	0.0446974	up
ENSG00000089916	GPATCH2L	protein_coding	0.695233	9.7004e-05	up
ENSG00000232545	AC253536.3	lncRNA	0.694889	0.0258737	up
ENSG00000134371	CDC73	protein_coding	0.694603	1.16889e-05	up
ENSG00000279519	AC007382.1	TEC	0.694555	0.0498211	up
ENSG00000125945	ZNF436	protein_coding	0.69453	0.00151132	up
ENSG00000157214	STEAP2	protein_coding	0.694257	0.0117142	up
ENSG00000164168	TMEM184C	protein_coding	0.694062	0.000621088	up
ENSG00000183853	KIRREL1	protein_coding	0.694057	1.71593e-06	up
ENSG00000163637	PRICKLE2	protein_coding	0.69364	0.043601	up
ENSG00000147231	RADX	protein_coding	0.693571	1.62977e-07	up
ENSG00000147118	ZNF182	protein_coding	0.693403	0.0061118	up
ENSG00000100201	DDX17	protein_coding	0.693251	1.03194e-11	up
ENSG00000205208	C4orf46	protein_coding	0.692816	1.63001e-05	up
ENSG00000152503	TRIM36	protein_coding	0.69256	0.0313595	up
ENSG00000288062	AL136981.3	lncRNA	0.692294	0.0382914	up
ENSG00000138646	HERC5	protein_coding	0.692281	0.000173041	up
ENSG00000052126	PLEKHA5	protein_coding	0.691938	0.000294195	up
ENSG00000230408	BZW1-AS1	lncRNA	0.691781	0.010242	up
ENSG00000261864	AC130462.3	lncRNA	0.691539	0.0180971	up
ENSG00000148943	LIN7C	protein_coding	0.691528	0.000113111	up
ENSG00000283341	AC068205.2	lncRNA	0.691325	0.000799561	up
ENSG00000198039	ZNF273	protein_coding	0.690877	0.00579105	up
ENSG00000284906	AC091057.6	protein_coding	0.690771	0.0361326	up
ENSG00000080986	NDC80	protein_coding	0.690052	0.00154499	up
ENSG00000081320	STK17B	protein_coding	0.68978	6.32674e-05	up
ENSG00000164211	STARD4	protein_coding	0.689587	0.00053325	up
ENSG00000136874	STX17	protein_coding	0.689575	1.41822e-05	up
ENSG00000130749	ZC3H4	protein_coding	0.689549	1.44814e-07	up
ENSG00000260032	NORAD	lncRNA	0.688665	9.27719e-09	up
ENSG00000167981	ZNF597	protein_coding	0.688507	0.0262362	up
ENSG00000156500	FAM122C	protein_coding	0.688384	0.00103237	up
ENSG00000170248	PDCD6IP	protein_coding	0.688309	4.1191e-07	up
ENSG00000070182	SPTB	protein_coding	0.688088	0.000374229	up
ENSG00000250902	SMAD1-AS1	lncRNA	0.687976	0.0343208	up
ENSG00000142794	NBPF3	protein_coding	0.687848	0.000949527	up
ENSG00000162946	DISC1	protein_coding	0.687805	0.00490061	up
ENSG00000166436	TRIM66	protein_coding	0.687732	0.00871617	up
ENSG00000204789	ZNF204P	processed_pseudogene	0.687677	0.00835062	up
ENSG00000197343	ZNF655	protein_coding	0.687602	1.38503e-06	up
ENSG00000229893	AC005091.1	lncRNA	0.687555	0.0350399	up
ENSG00000197959	DNM3	protein_coding	0.687383	0.0176921	up
ENSG00000288534	AP001931.2	protein_coding	0.686956	8.67384e-09	up
ENSG00000064726	BTBD1	protein_coding	0.686768	4.62982e-07	up
ENSG00000160796	NBEAL2	protein_coding	0.686723	1.52192e-05	up
ENSG00000122970	IFT81	protein_coding	0.686529	0.00116927	up
ENSG00000284862	CCDC39	protein_coding	0.686503	0.0171844	up
ENSG00000181222	POLR2A	protein_coding	0.686108	8.71909e-10	up
ENSG00000181004	BBS12	protein_coding	0.68516	0.0286426	up
ENSG00000263271	AC110285.4	lncRNA	0.685075	0.020975	up
ENSG00000196850	PPTC7	protein_coding	0.685053	1.99658e-06	up
ENSG00000147234	FRMPD3	protein_coding	0.685048	0.047648	up
ENSG00000265794	AC005899.4	lncRNA	0.685042	6.35907e-05	up
ENSG00000258539	AC068896.1	protein_coding	0.684848	0.000754746	up
ENSG00000163689	CFAP20DC	protein_coding	0.684633	0.0462092	up
ENSG00000151470	C4orf33	protein_coding	0.684429	0.00586299	up
ENSG00000125827	TMX4	protein_coding	0.68438	5.7443e-07	up
ENSG00000114573	ATP6V1A	protein_coding	0.684295	6.21828e-08	up
ENSG00000231365	WARS2-AS1	lncRNA	0.683603	1.56144e-05	up
ENSG00000086758	HUWE1	protein_coding	0.683587	2.174e-06	up
ENSG00000253744	AC025442.1	lncRNA	0.683302	0.039155	up
ENSG00000047932	GOPC	protein_coding	0.683128	1.61781e-07	up
ENSG00000174606	ANGEL2	protein_coding	0.682073	3.44228e-05	up
ENSG00000167005	NUDT21	protein_coding	0.681841	2.9265e-08	up
ENSG00000152527	PLEKHH2	protein_coding	0.681733	0.012861	up
ENSG00000164181	ELOVL7	protein_coding	0.680065	0.00753715	up
ENSG00000099942	CRKL	protein_coding	0.680062	6.59501e-10	up
ENSG00000131791	PRKAB2	protein_coding	0.680044	7.0968e-06	up
ENSG00000033030	ZCCHC8	protein_coding	0.679913	1.1209e-05	up
ENSG00000052795	FNIP2	protein_coding	0.678724	2.261e-05	up
ENSG00000135111	TBX3	protein_coding	0.678529	4.07641e-08	up
ENSG00000213213	CCDC183	protein_coding	0.678432	0.0166148	up
ENSG00000137337	MDC1	protein_coding	0.678211	4.39804e-08	up
ENSG00000108175	ZMIZ1	protein_coding	0.678165	2.13425e-05	up
ENSG00000106780	MEGF9	protein_coding	0.677708	9.84791e-05	up
ENSG00000091157	WDR7	protein_coding	0.67737	0.00010211	up
ENSG00000240571	AC087071.2	lncRNA	0.677366	0.0300245	up
ENSG00000170677	SOCS6	protein_coding	0.67722	0.00466077	up
ENSG00000187098	MITF	protein_coding	0.677186	0.00641058	up
ENSG00000145703	IQGAP2	protein_coding	0.677049	0.000116446	up
ENSG00000262879	AC005670.3	lncRNA	0.676896	0.000302481	up
ENSG00000011114	BTBD7	protein_coding	0.676548	8.95994e-06	up
ENSG00000153147	SMARCA5	protein_coding	0.676192	2.93154e-05	up
ENSG00000144426	NBEAL1	protein_coding	0.676106	0.00280901	up
ENSG00000137727	ARHGAP20	protein_coding	0.675876	0.0275881	up
ENSG00000031081	ARHGAP31	protein_coding	0.675623	0.0123371	up
ENSG00000085365	SCAMP1	protein_coding	0.675107	3.90355e-05	up
ENSG00000074935	TUBE1	protein_coding	0.675007	0.000477616	up
ENSG00000141384	TAF4B	protein_coding	0.67494	2.90778e-06	up
ENSG00000189339	SLC35E2B	protein_coding	0.674929	1.0925e-05	up
ENSG00000106006	HOXA6	protein_coding	0.674531	0.00128715	up
ENSG00000187122	SLIT1	protein_coding	0.674238	0.0488106	up
ENSG00000166200	COPS2	protein_coding	0.674219	0.000572766	up
ENSG00000003096	KLHL13	protein_coding	0.674208	6.10058e-05	up
ENSG00000157796	WDR19	protein_coding	0.674157	0.000136467	up
ENSG00000101384	JAG1	protein_coding	0.673647	0.0148945	up
ENSG00000159496	RGL4	protein_coding	0.673613	0.00930632	up
ENSG00000112365	ZBTB24	protein_coding	0.673613	5.82616e-05	up
ENSG00000272335	AC093297.2	lncRNA	0.673524	0.0217429	up
ENSG00000151576	QTRT2	protein_coding	0.673293	2.47248e-06	up
ENSG00000145495	MARCHF6	protein_coding	0.672402	1.11168e-08	up
ENSG00000102699	PARP4	protein_coding	0.672253	6.41325e-05	up
ENSG00000173376	NDNF	protein_coding	0.672229	0.0298923	up
ENSG00000115548	KDM3A	protein_coding	0.672192	1.47698e-06	up
ENSG00000246366	LACTB2-AS1	lncRNA	0.672143	0.0292674	up
ENSG00000035499	DEPDC1B	protein_coding	0.671679	7.8558e-05	up
ENSG00000170017	ALCAM	protein_coding	0.671671	3.52806e-05	up
ENSG00000213341	CHUK	protein_coding	0.670899	5.493e-06	up
ENSG00000172986	GXYLT2	protein_coding	0.670881	0.0012853	up
ENSG00000172164	SNTB1	protein_coding	0.670683	0.00263066	up
ENSG00000159256	MORC3	protein_coding	0.670566	0.000286482	up
ENSG00000143847	PPFIA4	protein_coding	0.670379	0.0356732	up
ENSG00000183340	JRKL	protein_coding	0.670146	0.02815	up
ENSG00000178691	SUZ12	protein_coding	0.670133	1.36833e-07	up
ENSG00000105879	CBLL1	protein_coding	0.669814	7.13144e-06	up
ENSG00000108001	EBF3	protein_coding	0.669731	0.000144299	up
ENSG00000196295	GARS1-DT	lncRNA	0.669611	3.12043e-05	up
ENSG00000108094	CUL2	protein_coding	0.66955	0.000428367	up
ENSG00000213694	S1PR3	protein_coding	0.669178	0.00448093	up
ENSG00000157500	APPL1	protein_coding	0.66906	1.56816e-06	up
ENSG00000101544	ADNP2	protein_coding	0.669055	2.915e-06	up
ENSG00000057019	DCBLD2	protein_coding	0.668994	1.15346e-06	up
ENSG00000104331	BPNT2	protein_coding	0.668834	9.15791e-07	up
ENSG00000062370	ZNF112	protein_coding	0.668397	0.0419115	up
ENSG00000174796	THAP6	protein_coding	0.667982	0.00163039	up
ENSG00000260349	AC087190.1	lncRNA	0.667452	0.0123076	up
ENSG00000182158	CREB3L2	protein_coding	0.66724	2.33067e-07	up
ENSG00000118412	CASP8AP2	protein_coding	0.66722	5.49729e-05	up
ENSG00000138686	BBS7	protein_coding	0.666959	0.000146641	up
ENSG00000096093	EFHC1	protein_coding	0.666881	0.00403533	up
ENSG00000010404	IDS	protein_coding	0.666879	1.18984e-06	up
ENSG00000204764	RANBP17	protein_coding	0.666822	0.00701336	up
ENSG00000130723	PRRC2B	protein_coding	0.666671	3.59167e-07	up
ENSG00000133731	IMPA1	protein_coding	0.665971	0.000496247	up
ENSG00000139645	ANKRD52	protein_coding	0.665802	5.44183e-07	up
ENSG00000178974	FBXO34	protein_coding	0.665599	3.37274e-05	up
ENSG00000249485	RBBP4P1	processed_pseudogene	0.665327	0.0141488	up
ENSG00000198554	WDHD1	protein_coding	0.66477	0.000124201	up
ENSG00000137601	NEK1	protein_coding	0.664594	3.46391e-05	up
ENSG00000121644	DESI2	protein_coding	0.664258	2.98801e-07	up
ENSG00000134762	DSC3	protein_coding	0.664091	1.67876e-06	up
ENSG00000124788	ATXN1	protein_coding	0.663887	0.000106715	up
ENSG00000197961	ZNF121	protein_coding	0.663618	2.7279e-06	up
ENSG00000139496	NUP58	protein_coding	0.662928	8.67259e-07	up
ENSG00000121871	SLITRK3	protein_coding	0.662833	0.0410975	up
ENSG00000163527	STT3B	protein_coding	0.662761	5.53476e-08	up
ENSG00000143924	EML4	protein_coding	0.662555	1.21536e-07	up
ENSG00000257225	AC079601.1	lncRNA	0.662365	0.0178526	up
ENSG00000131149	GSE1	protein_coding	0.662074	1.73662e-06	up
ENSG00000169570	DTWD2	protein_coding	0.66207	0.00107174	up
ENSG00000154727	GABPA	protein_coding	0.661955	4.56895e-07	up
ENSG00000077232	DNAJC10	protein_coding	0.661648	3.47901e-06	up
ENSG00000112739	PRPF4B	protein_coding	0.661543	8.00972e-05	up
ENSG00000171617	ENC1	protein_coding	0.661506	0.0189935	up
ENSG00000100320	RBFOX2	protein_coding	0.661495	1.09118e-08	up
ENSG00000250682	LINC00491	lncRNA	0.660906	0.0482417	up
ENSG00000089050	RBBP9	protein_coding	0.660883	0.000405368	up
ENSG00000277449	CEBPB-AS1	lncRNA	0.660484	0.0170255	up
ENSG00000133056	PIK3C2B	protein_coding	0.660304	0.000256987	up
ENSG00000183814	LIN9	protein_coding	0.660034	0.000136281	up
ENSG00000174705	SH3PXD2B	protein_coding	0.659937	1.47517e-06	up
ENSG00000121390	PSPC1	protein_coding	0.659893	2.70673e-05	up
ENSG00000235333	PVRIG2P	transcribed_unprocessed_pseudogene	0.659772	0.0171684	up
ENSG00000196922	ZNF252P	transcribed_unprocessed_pseudogene	0.659593	0.000620627	up
ENSG00000180370	PAK2	protein_coding	0.659367	4.5756e-07	up
ENSG00000233369	GTF2IP4	transcribed_processed_pseudogene	0.658888	0.0180707	up
ENSG00000076108	BAZ2A	protein_coding	0.658837	1.70643e-07	up
ENSG00000054793	ATP9A	protein_coding	0.658727	7.38461e-06	up
ENSG00000196369	SRGAP2B	protein_coding	0.658262	0.040677	up
ENSG00000108443	RPS6KB1	protein_coding	0.658215	0.000150022	up
ENSG00000135315	CEP162	protein_coding	0.658179	0.014534	up
ENSG00000125845	BMP2	protein_coding	0.657336	2.27283e-05	up
ENSG00000165219	GAPVD1	protein_coding	0.656818	8.01995e-08	up
ENSG00000187984	ANKRD19P	transcribed_unprocessed_pseudogene	0.655995	0.00696002	up
ENSG00000273033	LINC02035	lncRNA	0.655511	0.0240987	up
ENSG00000155858	LSM11	protein_coding	0.655364	7.54095e-06	up
ENSG00000112964	GHR	protein_coding	0.655097	0.0224989	up
ENSG00000123684	LPGAT1	protein_coding	0.655086	2.28976e-06	up
ENSG00000196417	ZNF765	protein_coding	0.654923	0.0147444	up
ENSG00000151338	MIPOL1	protein_coding	0.654884	0.0121018	up
ENSG00000186522	SEPTIN10	protein_coding	0.654724	1.33808e-05	up
[truncated: 2,552 more rows]
