# Supplementary material for: Cellular Proteo-Transcriptomic Changes in the Immediate Early-Phase of Lentiviral Transduction
Source: Microorganisms. 2021 Oct 23;9(11):2207. doi: 10.3390/microorganisms9112207 (PMC8625573; doi:10.3390/microorganisms9112207)
Supplement: Supplementary file 1 [file microorganisms-09-02207-s001.zip › microorganisms-1413432 suppl final/Supplementary table 3 - Full list of the detected RNA transcripts from HIV-2 transduced cells compared to mock 2 hours after transduction.xlsx]

## Sheet: 2h HIV-2 vs mock
gene_id	gene_name	gene_biotype	log2(HIV2/mock) 2h	padj	Up/Down
ENSG00000164692	COL1A2	protein_coding	4.93299	5.38242e-09	up
ENSG00000163359	COL6A3	protein_coding	3.1958	3.6581e-11	up
ENSG00000137801	THBS1	protein_coding	3.16891	6.05164e-16	up
ENSG00000135480	KRT7	protein_coding	3.1357	4.55439e-08	up
ENSG00000186081	KRT5	protein_coding	3.0004	9.47928e-08	up
ENSG00000280322	AL035425.4	TEC	2.82168	4.86829e-31	up
ENSG00000168542	COL3A1	protein_coding	2.67867	1.48879e-24	up
ENSG00000186847	KRT14	protein_coding	2.46685	5.99152e-05	up
ENSG00000287959	AC021236.1	lncRNA	2.34664	6.08877e-14	up
ENSG00000128965	CHAC1	protein_coding	2.13511	5.58703e-11	up
ENSG00000196754	S100A2	protein_coding	2.0597	7.68381e-07	up
ENSG00000133124	IRS4	protein_coding	1.99857	6.21539e-57	up
ENSG00000277053	GTF2IP1	transcribed_unprocessed_pseudogene	1.97924	1.38509e-12	up
ENSG00000253861	SLC2A3P1	processed_pseudogene	1.96537	1.95361e-22	up
ENSG00000011465	DCN	protein_coding	1.94624	1.92728e-05	up
ENSG00000177888	ZBTB41	protein_coding	1.93791	2.10187e-19	up
ENSG00000272267	AC021242.3	lncRNA	1.91509	2.138e-09	up
ENSG00000196159	FAT4	protein_coding	1.91171	5.87907e-18	up
ENSG00000278039	AL353804.7	misc_RNA	1.89111	5.81533e-10	up
ENSG00000257550	AC023509.2	lncRNA	1.87946	2.48016e-21	up
ENSG00000237863	AL035425.1	lncRNA	1.83831	1.18051e-32	up
ENSG00000272269	AL138724.1	lncRNA	1.83495	7.38231e-21	up
ENSG00000245112	SMARCA5-AS1	lncRNA	1.82359	2.5993e-23	up
ENSG00000273217	AC008695.1	protein_coding	1.80641	3.34088e-23	up
ENSG00000151835	SACS	protein_coding	1.79521	9.56782e-33	up
ENSG00000205609	EIF3CL	protein_coding	1.77262	2.14054e-16	up
ENSG00000215695	RSC1A1	protein_coding	1.75824	6.99587e-18	up
ENSG00000151012	SLC7A11	protein_coding	1.7401	1.283e-20	up
ENSG00000277597	AC130343.2	lncRNA	1.73693	7.57827e-10	up
ENSG00000132549	VPS13B	protein_coding	1.73196	2.04868e-19	up
ENSG00000106366	SERPINE1	protein_coding	1.73083	3.89915e-05	up
ENSG00000253327	RAD21-AS1	lncRNA	1.7264	2.82589e-11	up
ENSG00000250033	SLC7A11-AS1	lncRNA	1.72524	4.49704e-07	up
ENSG00000168769	TET2	protein_coding	1.70934	4.91955e-21	up
ENSG00000269891	ARHGAP19-SLIT1	protein_coding	1.70903	9.2662e-14	up
ENSG00000223459	TCAF1P1	unprocessed_pseudogene	1.70677	6.28284e-07	up
ENSG00000253438	PCAT1	lncRNA	1.7066	3.11817e-25	up
ENSG00000276965	AC004542.6	misc_RNA	1.70033	1.2677e-09	up
ENSG00000198315	ZKSCAN8	protein_coding	1.69785	6.00191e-34	up
ENSG00000197956	S100A6	protein_coding	1.68479	4.79892e-05	up
ENSG00000133863	TEX15	protein_coding	1.68205	1.00967e-14	up
ENSG00000277577	AL353804.6	misc_RNA	1.66426	1.30705e-25	up
ENSG00000234636	MED14OS	lncRNA	1.66199	3.27177e-08	up
ENSG00000283321	AC019117.3	protein_coding	1.66165	2.24676e-08	up
ENSG00000156103	MMP16	protein_coding	1.65673	2.0745e-11	up
ENSG00000066279	ASPM	protein_coding	1.65102	5.5516e-29	up
ENSG00000128422	KRT17	protein_coding	1.64716	0.000123563	up
ENSG00000076770	MBNL3	protein_coding	1.64489	2.50032e-28	up
ENSG00000281181	FP236383.5	lncRNA	1.63969	1.05931e-06	up
ENSG00000251260	WDFY3-AS1	lncRNA	1.61817	6.47238e-06	up
ENSG00000150893	FREM2	protein_coding	1.60435	1.62639e-16	up
ENSG00000274874	AC068790.8	lncRNA	1.60362	7.18773e-13	up
ENSG00000233230	AC079807.1	lncRNA	1.60148	8.71132e-08	up
ENSG00000160551	TAOK1	protein_coding	1.59739	3.80475e-33	up
ENSG00000083857	FAT1	protein_coding	1.59562	8.68384e-24	up
ENSG00000197969	VPS13A	protein_coding	1.59226	4.46541e-29	up
ENSG00000140396	NCOA2	protein_coding	1.57965	4.9122e-25	up
ENSG00000205670	SMIM11A	protein_coding	1.56373	0.000179728	up
ENSG00000152818	UTRN	protein_coding	1.55128	8.09501e-23	up
ENSG00000251867	AC009812.1	lncRNA	1.54586	1.46497e-06	up
ENSG00000233589	AL138789.1	lncRNA	1.54539	7.22593e-08	up
ENSG00000188647	PTAR1	protein_coding	1.53921	3.58751e-21	up
ENSG00000165194	PCDH19	protein_coding	1.53115	7.55267e-12	up
ENSG00000104093	DMXL2	protein_coding	1.53074	4.08114e-18	up
ENSG00000258777	HIF1A-AS1	lncRNA	1.52012	2.04559e-06	up
ENSG00000260017	AC138811.1	lncRNA	1.51161	7.13038e-07	up
ENSG00000288645	AC084756.2	protein_coding	1.50575	2.64003e-05	up
ENSG00000151458	ANKRD50	protein_coding	1.50498	5.52751e-17	up
ENSG00000263823	AC009831.1	lncRNA	1.50222	6.74865e-08	up
ENSG00000157106	SMG1	protein_coding	1.48957	4.01283e-25	up
ENSG00000198589	LRBA	protein_coding	1.48147	4.18819e-27	up
ENSG00000108821	COL1A1	protein_coding	1.47622	1.06381e-19	up
ENSG00000235852	AC005540.1	lncRNA	1.4737	4.194e-08	up
ENSG00000100697	DICER1	protein_coding	1.46155	1.10056e-25	up
ENSG00000227409	ZMYM4-AS1	lncRNA	1.46149	4.33654e-05	up
ENSG00000259589	AC073167.1	lncRNA	1.45837	2.99008e-05	up
ENSG00000023516	AKAP11	protein_coding	1.45634	6.43949e-21	up
ENSG00000163625	WDFY3	protein_coding	1.4556	1.89895e-18	up
ENSG00000105810	CDK6	protein_coding	1.45145	7.71198e-20	up
ENSG00000214391	TUBAP2	processed_pseudogene	1.45098	5.83871e-06	up
ENSG00000225031	EIF4BP7	processed_pseudogene	1.43943	1.70953e-07	up
ENSG00000172869	DMXL1	protein_coding	1.43506	6.11302e-19	up
ENSG00000095951	HIVEP1	protein_coding	1.43391	6.20007e-16	up
ENSG00000233476	EEF1A1P6	processed_pseudogene	1.42991	1.79839e-14	up
ENSG00000262211	AC008914.1	lncRNA	1.42512	5.32496e-06	up
ENSG00000259375	AC087286.3	lncRNA	1.41888	5.35023e-05	up
ENSG00000081479	LRP2	protein_coding	1.41677	2.07212e-10	up
ENSG00000214262	ANKRD36BP1	transcribed_processed_pseudogene	1.416	4.76666e-08	up
ENSG00000060749	QSER1	protein_coding	1.4133	4.99309e-21	up
ENSG00000143702	CEP170	protein_coding	1.41178	1.3254e-21	up
ENSG00000187605	TET3	protein_coding	1.4103	2.27993e-19	up
ENSG00000114127	XRN1	protein_coding	1.40709	3.36866e-16	up
ENSG00000101752	MIB1	protein_coding	1.40639	1.16528e-22	up
ENSG00000175793	SFN	protein_coding	1.40132	0.000784602	up
ENSG00000134532	SOX5	protein_coding	1.40053	2.09192e-06	up
ENSG00000253729	PRKDC	protein_coding	1.3995	1.43301e-22	up
ENSG00000108021	TASOR2	protein_coding	1.39078	7.17375e-26	up
ENSG00000172493	AFF1	protein_coding	1.38718	3.3761e-20	up
ENSG00000138829	FBN2	protein_coding	1.38373	4.01283e-25	up
ENSG00000108510	MED13	protein_coding	1.38029	1.57565e-26	up
ENSG00000115020	PIKFYVE	protein_coding	1.3795	2.5239e-17	up
ENSG00000227227	AC017101.1	lncRNA	1.37724	0.000187632	up
ENSG00000115760	BIRC6	protein_coding	1.3772	3.35321e-21	up
ENSG00000037749	MFAP3	protein_coding	1.37578	2.2846e-15	up
ENSG00000197779	ZNF81	protein_coding	1.37441	2.48292e-11	up
ENSG00000162601	MYSM1	protein_coding	1.3716	2.39705e-18	up
ENSG00000134250	NOTCH2	protein_coding	1.36446	2.02369e-28	up
ENSG00000138688	KIAA1109	protein_coding	1.36421	6.29128e-10	up
ENSG00000213985	AC078899.1	processed_pseudogene	1.36158	9.52664e-06	up
ENSG00000232160	RAP2C-AS1	lncRNA	1.35869	1.0482e-06	up
ENSG00000133657	ATP13A3	protein_coding	1.35851	1.81792e-28	up
ENSG00000138448	ITGAV	protein_coding	1.35716	5.53036e-17	up
ENSG00000177311	ZBTB38	protein_coding	1.35239	1.36331e-11	up
ENSG00000259456	ADNP-AS1	lncRNA	1.34842	7.48822e-05	up
ENSG00000276664	AC004542.5	misc_RNA	1.34798	7.57133e-05	up
ENSG00000205746	AC126755.1	transcribed_unprocessed_pseudogene	1.34637	6.81386e-06	up
ENSG00000236739	CLIC4P1	processed_pseudogene	1.34459	0.000123254	up
ENSG00000165288	BRWD3	protein_coding	1.34295	4.88268e-16	up
ENSG00000186260	MRTFB	protein_coding	1.3415	1.10291e-17	up
ENSG00000138759	FRAS1	protein_coding	1.33915	4.66221e-11	up
ENSG00000196712	NF1	protein_coding	1.3389	5.07893e-21	up
ENSG00000256034	AP002770.1	lncRNA	1.33383	3.94971e-08	up
ENSG00000231329	AL031772.1	lncRNA	1.33372	1.71315e-06	up
ENSG00000273090	AC007378.1	lncRNA	1.33262	0.000351402	up
ENSG00000095015	MAP3K1	protein_coding	1.3267	1.95277e-15	up
ENSG00000257167	TMPO-AS1	lncRNA	1.32311	1.59586e-22	up
ENSG00000260548	AL035425.2	protein_coding	1.31754	1.16894e-25	up
ENSG00000173567	ADGRF3	protein_coding	1.31661	0.000338674	up
ENSG00000153707	PTPRD	protein_coding	1.31334	4.59686e-10	up
ENSG00000165323	FAT3	protein_coding	1.31085	3.13299e-11	up
ENSG00000151914	DST	protein_coding	1.31058	5.72378e-17	up
ENSG00000066739	ATG2B	protein_coding	1.30837	4.91949e-17	up
ENSG00000226121	AHCTF1P1	processed_pseudogene	1.30809	1.9233e-06	up
ENSG00000091039	OSBPL8	protein_coding	1.30671	3.53175e-20	up
ENSG00000112851	ERBIN	protein_coding	1.30574	4.42676e-16	up
ENSG00000160200	CBS	protein_coding	1.30163	4.48044e-07	up
ENSG00000242659	AC108693.2	lncRNA	1.30043	0.000420334	up
ENSG00000250240	AC008840.1	lncRNA	1.29982	0.000104723	up
ENSG00000072364	AFF4	protein_coding	1.29966	1.13938e-22	up
ENSG00000233830	EIF4HP1	processed_pseudogene	1.29781	3.42945e-05	up
ENSG00000060237	WNK1	protein_coding	1.2955	1.33589e-22	up
ENSG00000235872	AC078777.1	lncRNA	1.29458	4.56827e-05	up
ENSG00000224424	PRKAR2A-AS1	lncRNA	1.29351	3.5431e-09	up
ENSG00000115414	FN1	protein_coding	1.29275	7.29249e-20	up
ENSG00000006459	KDM7A	protein_coding	1.29095	1.0075e-13	up
ENSG00000181827	RFX7	protein_coding	1.28795	1.01152e-15	up
ENSG00000229932	YWHAZP3	processed_pseudogene	1.28789	0.000672595	up
ENSG00000239718	HLTF-AS1	lncRNA	1.28687	0.000229919	up
ENSG00000229419	RALGAPA1P1	processed_pseudogene	1.28565	4.84258e-05	up
ENSG00000183530	PRR14L	protein_coding	1.28492	1.82542e-21	up
ENSG00000180530	NRIP1	protein_coding	1.28266	1.51917e-11	up
ENSG00000275807	AC145285.6	lncRNA	1.28176	1.05002e-13	up
ENSG00000282218	AL132671.2	protein_coding	1.27669	6.47482e-08	up
ENSG00000288643	AC114982.3	protein_coding	1.27519	8.14859e-09	up
ENSG00000150471	ADGRL3	protein_coding	1.27514	2.78111e-14	up
ENSG00000132294	EFR3A	protein_coding	1.27388	7.38617e-17	up
ENSG00000231160	KLF3-AS1	lncRNA	1.26808	0.000134222	up
ENSG00000253618	GRPEL2-AS1	lncRNA	1.26778	7.7432e-05	up
ENSG00000124198	ARFGEF2	protein_coding	1.26569	1.31401e-16	up
ENSG00000157741	UBN2	protein_coding	1.26362	7.37581e-17	up
ENSG00000165891	E2F7	protein_coding	1.26328	4.78179e-18	up
ENSG00000278156	TSC22D1-AS1	lncRNA	1.2618	0.000208	up
ENSG00000267561	AC093155.3	protein_coding	1.26134	4.0386e-10	up
ENSG00000095564	BTAF1	protein_coding	1.26102	2.11077e-17	up
ENSG00000264859	DSG2-AS1	lncRNA	1.26058	9.94499e-08	up
ENSG00000139618	BRCA2	protein_coding	1.26048	3.75385e-09	up
ENSG00000278722	AL445288.1	lncRNA	1.26021	0.000561049	up
ENSG00000254422	AP000942.2	lncRNA	1.26018	4.67353e-08	up
ENSG00000165997	ARL5B	protein_coding	1.25686	4.21682e-20	up
ENSG00000113739	STC2	protein_coding	1.25503	3.09213e-13	up
ENSG00000110422	HIPK3	protein_coding	1.25331	1.12289e-16	up
ENSG00000103657	HERC1	protein_coding	1.25268	1.71319e-14	up
ENSG00000115464	USP34	protein_coding	1.25247	9.50201e-22	up
ENSG00000279069	AC015813.5	TEC	1.25246	6.9297e-19	up
ENSG00000102908	NFAT5	protein_coding	1.2521	3.19655e-21	up
ENSG00000121270	ABCC11	protein_coding	1.25034	6.66538e-06	up
ENSG00000151422	FER	protein_coding	1.24927	3.86245e-11	up
ENSG00000172915	NBEA	protein_coding	1.24865	2.3111e-09	up
ENSG00000015568	RGPD5	protein_coding	1.24565	0.00226576	up
ENSG00000205189	ZBTB10	protein_coding	1.24465	2.14423e-18	up
ENSG00000283971	MIR4442	miRNA	1.24284	0.000684534	up
ENSG00000109458	GAB1	protein_coding	1.24271	8.26559e-10	up
ENSG00000185477	GPRIN3	protein_coding	1.24144	1.17152e-08	up
ENSG00000159082	SYNJ1	protein_coding	1.24	5.94445e-12	up
ENSG00000168209	DDIT4	protein_coding	1.23991	5.07237e-13	up
ENSG00000179331	RAB39A	protein_coding	1.23887	2.41526e-05	up
ENSG00000169860	P2RY1	protein_coding	1.23507	1.01876e-11	up
ENSG00000257386	AC025257.1	lncRNA	1.23415	5.10381e-12	up
ENSG00000251593	MSNP1	processed_pseudogene	1.234	0.000241112	up
ENSG00000134982	APC	protein_coding	1.23274	9.74288e-15	up
ENSG00000225159	NPM1P39	processed_pseudogene	1.22859	0.00158208	up
ENSG00000214185	XPOTP1	processed_pseudogene	1.22797	0.000501106	up
ENSG00000123908	AGO2	protein_coding	1.22212	9.80683e-22	up
ENSG00000145147	SLIT2	protein_coding	1.22041	8.05432e-24	up
ENSG00000154545	MAGED4	protein_coding	1.21848	0.00203432	up
ENSG00000102531	FNDC3A	protein_coding	1.21698	5.07348e-14	up
ENSG00000054654	SYNE2	protein_coding	1.21692	2.55483e-11	up
ENSG00000156535	CD109	protein_coding	1.21692	9.38437e-06	up
ENSG00000284015	MIR1281	miRNA	1.21626	0.000880686	up
ENSG00000146648	EGFR	protein_coding	1.21595	8.18773e-08	up
ENSG00000227008	AL009174.1	processed_pseudogene	1.21534	0.00198488	up
ENSG00000272114	AL136131.3	lncRNA	1.21518	0.000608739	up
ENSG00000071537	SEL1L	protein_coding	1.21496	8.69476e-17	up
ENSG00000266677	AC087164.1	lncRNA	1.2147	5.07537e-12	up
ENSG00000266049	AP001011.1	lncRNA	1.21407	0.000844523	up
ENSG00000259366	AC108449.2	lncRNA	1.21361	0.00131458	up
ENSG00000178662	CSRNP3	protein_coding	1.21268	0.000119856	up
ENSG00000188211	NCR3LG1	protein_coding	1.21107	8.57562e-10	up
ENSG00000152402	GUCY1A2	protein_coding	1.21031	0.000171981	up
ENSG00000173273	TNKS	protein_coding	1.20783	1.16712e-16	up
ENSG00000204186	ZDBF2	protein_coding	1.20664	2.94647e-12	up
ENSG00000177485	ZBTB33	protein_coding	1.20643	1.37418e-21	up
ENSG00000163104	SMARCAD1	protein_coding	1.20452	1.52449e-15	up
ENSG00000204116	CHIC1	protein_coding	1.20375	5.44577e-06	up
ENSG00000235720	GABPAP	processed_pseudogene	1.20239	0.00124592	up
ENSG00000117707	PROX1	protein_coding	1.20059	4.89172e-05	up
ENSG00000206557	TRIM71	protein_coding	1.19842	3.13836e-08	up
ENSG00000114933	INO80D	protein_coding	1.19757	6.41658e-11	up
ENSG00000011405	PIK3C2A	protein_coding	1.19745	5.22353e-15	up
ENSG00000188848	BEND4	protein_coding	1.19675	2.64804e-13	up
ENSG00000135837	CEP350	protein_coding	1.19611	5.00775e-14	up
ENSG00000242073	AC211429.1	transcribed_unprocessed_pseudogene	1.19504	2.20747e-05	up
ENSG00000113742	CPEB4	protein_coding	1.19485	4.49296e-12	up
ENSG00000257817	AC026765.3	lncRNA	1.19463	9.39491e-05	up
ENSG00000167548	KMT2D	protein_coding	1.19393	1.69929e-12	up
ENSG00000146858	ZC3HAV1L	protein_coding	1.19249	5.83579e-08	up
ENSG00000260597	AC012531.1	lncRNA	1.1921	0.000934994	up
ENSG00000206538	VGLL3	protein_coding	1.19149	2.81095e-05	up
ENSG00000113594	LIFR	protein_coding	1.19056	1.49705e-11	up
ENSG00000271949	AC093423.3	protein_coding	1.18967	0.000480273	up
ENSG00000288644	AC114402.3	protein_coding	1.18951	0.00123847	up
ENSG00000240661	AC063952.1	transcribed_unitary_pseudogene	1.18836	0.00041876	up
ENSG00000145246	ATP10D	protein_coding	1.18812	1.06855e-08	up
ENSG00000165895	ARHGAP42	protein_coding	1.1873	2.99109e-06	up
ENSG00000260657	AC107871.2	lncRNA	1.18664	0.00054651	up
ENSG00000215492	HNRNPA1P7	processed_pseudogene	1.18533	1.51612e-05	up
ENSG00000101596	SMCHD1	protein_coding	1.18489	6.1938e-14	up
ENSG00000109756	RAPGEF2	protein_coding	1.18395	8.05823e-13	up
ENSG00000109265	CRACD	protein_coding	1.18382	7.97113e-08	up
ENSG00000131023	LATS1	protein_coding	1.18329	8.16316e-17	up
ENSG00000118200	CAMSAP2	protein_coding	1.18203	1.96001e-18	up
ENSG00000115808	STRN	protein_coding	1.1814	1.04409e-14	up
ENSG00000132953	XPO4	protein_coding	1.18128	2.18722e-16	up
ENSG00000170921	TANC2	protein_coding	1.17992	2.91075e-13	up
ENSG00000234743	EIF5AP4	processed_pseudogene	1.17969	0.00111165	up
ENSG00000275307	AC004542.3	misc_RNA	1.17934	0.000284737	up
ENSG00000284162	MIR4523	miRNA	1.17921	0.00119062	up
ENSG00000280173	AC104447.1	TEC	1.17893	0.000240538	up
ENSG00000277128	AL589743.4	lncRNA	1.17801	0.00113154	up
ENSG00000119778	ATAD2B	protein_coding	1.17799	7.5224e-12	up
ENSG00000115904	SOS1	protein_coding	1.17648	3.49817e-13	up
ENSG00000264982	AC015563.2	lncRNA	1.17539	0.000355379	up
ENSG00000082258	CCNT2	protein_coding	1.17373	3.68121e-12	up
ENSG00000198265	HELZ	protein_coding	1.17251	4.36887e-15	up
ENSG00000278139	P3R3URF-PIK3R3	protein_coding	1.17072	7.87387e-08	up
ENSG00000082269	FAM135A	protein_coding	1.17045	6.54895e-10	up
ENSG00000129003	VPS13C	protein_coding	1.1703	3.08212e-12	up
ENSG00000173166	RAPH1	protein_coding	1.16866	3.87089e-14	up
ENSG00000112541	PDE10A	protein_coding	1.16735	8.94961e-08	up
ENSG00000128512	DOCK4	protein_coding	1.16666	9.44297e-10	up
ENSG00000261872	AC002558.2	lncRNA	1.16599	0.000239135	up
ENSG00000158987	RAPGEF6	protein_coding	1.16596	1.0168e-12	up
ENSG00000138336	TET1	protein_coding	1.16511	6.77847e-10	up
ENSG00000110395	CBL	protein_coding	1.16429	3.8785e-19	up
ENSG00000286596	AC098595.1	lncRNA	1.16155	4.01116e-09	up
ENSG00000187079	TEAD1	protein_coding	1.16044	9.88715e-17	up
ENSG00000198862	LTN1	protein_coding	1.15924	9.66255e-14	up
ENSG00000146414	SHPRH	protein_coding	1.15918	5.79383e-15	up
ENSG00000137878	GCOM1	protein_coding	1.15872	5.67294e-07	up
ENSG00000166147	FBN1	protein_coding	1.15708	3.58993e-08	up
ENSG00000227850	SEPTIN2P1	processed_pseudogene	1.15594	0.00195839	up
ENSG00000008277	ADAM22	protein_coding	1.15577	9.7873e-08	up
ENSG00000134352	IL6ST	protein_coding	1.1541	1.86259e-15	up
ENSG00000009413	REV3L	protein_coding	1.1531	1.14344e-13	up
ENSG00000170471	RALGAPB	protein_coding	1.15122	2.86835e-16	up
ENSG00000171940	ZNF217	protein_coding	1.15065	1.58185e-09	up
ENSG00000288542	AL133318.1	lncRNA	1.14855	7.86817e-06	up
ENSG00000124406	ATP8A1	protein_coding	1.14826	2.09381e-09	up
ENSG00000144724	PTPRG	protein_coding	1.14571	1.98114e-13	up
ENSG00000118922	KLF12	protein_coding	1.14565	8.5479e-14	up
ENSG00000049246	PER3	protein_coding	1.14526	1.09564e-05	up
ENSG00000285025	AL022312.1	protein_coding	1.14524	7.34869e-07	up
ENSG00000160218	TRAPPC10	protein_coding	1.14405	2.89254e-10	up
ENSG00000081386	ZNF510	protein_coding	1.14375	1.83467e-06	up
ENSG00000123066	MED13L	protein_coding	1.14368	2.5239e-17	up
ENSG00000176542	USF3	protein_coding	1.1436	1.2005e-11	up
ENSG00000267009	AC007780.1	lncRNA	1.142	2.23632e-09	up
ENSG00000236439	AC099336.2	processed_pseudogene	1.14126	0.00543931	up
ENSG00000180673	EXOC5P1	processed_pseudogene	1.14117	0.00237549	up
ENSG00000236051	MYCBP2-AS1	lncRNA	1.14038	1.66803e-10	up
ENSG00000109339	MAPK10	protein_coding	1.13948	0.000864753	up
ENSG00000278616	BEND3P3	processed_pseudogene	1.1394	0.000457713	up
ENSG00000143669	LYST	protein_coding	1.13926	5.82998e-07	up
ENSG00000247627	MTND4P12	processed_pseudogene	1.13904	3.86273e-05	up
ENSG00000153956	CACNA2D1	protein_coding	1.13836	5.5786e-09	up
ENSG00000285628	AC126755.6	lncRNA	1.13527	0.00251244	up
ENSG00000141431	ASXL3	protein_coding	1.13449	2.37689e-08	up
ENSG00000236526	AL035448.1	lncRNA	1.13353	0.000309283	up
ENSG00000217165	ANKRD18EP	processed_pseudogene	1.13322	9.11981e-05	up
ENSG00000248694	AC079226.1	lncRNA	1.13155	0.00317754	up
ENSG00000044524	EPHA3	protein_coding	1.13052	5.84489e-09	up
ENSG00000069869	NEDD4	protein_coding	1.13043	4.06388e-06	up
ENSG00000109787	KLF3	protein_coding	1.12994	5.10151e-15	up
ENSG00000149212	SESN3	protein_coding	1.12918	5.79383e-15	up
ENSG00000164061	BSN	protein_coding	1.12787	7.11392e-08	up
ENSG00000078177	N4BP2	protein_coding	1.12757	8.70407e-10	up
ENSG00000232860	SMG7-AS1	lncRNA	1.1271	0.00324141	up
ENSG00000114796	KLHL24	protein_coding	1.12644	5.3951e-09	up
ENSG00000273167	AL359736.1	protein_coding	1.12632	0.000383643	up
ENSG00000118193	KIF14	protein_coding	1.12618	2.54616e-12	up
ENSG00000100393	EP300	protein_coding	1.12615	1.14946e-17	up
ENSG00000162402	USP24	protein_coding	1.12599	5.7571e-16	up
ENSG00000143341	HMCN1	protein_coding	1.12289	0.00160485	up
ENSG00000163629	PTPN13	protein_coding	1.1224	7.56157e-15	up
ENSG00000170653	ATF7	protein_coding	1.1219	2.77419e-15	up
ENSG00000138802	SEC24B	protein_coding	1.1219	1.01168e-13	up
ENSG00000285935	AL159978.1	lncRNA	1.12125	3.85729e-08	up
ENSG00000237705	AC008937.2	lncRNA	1.11992	0.00199406	up
ENSG00000168702	LRP1B	protein_coding	1.11967	0.000461582	up
ENSG00000083097	DOP1A	protein_coding	1.11967	1.36331e-11	up
ENSG00000109819	PPARGC1A	protein_coding	1.1182	0.00173981	up
ENSG00000134294	SLC38A2	protein_coding	1.11778	1.68494e-23	up
ENSG00000218418	AL591135.1	processed_pseudogene	1.11653	0.00082701	up
ENSG00000183808	RBM12B	protein_coding	1.11551	2.27639e-10	up
ENSG00000096968	JAK2	protein_coding	1.11497	0.000158572	up
ENSG00000138411	HECW2	protein_coding	1.11307	1.6762e-05	up
ENSG00000168813	ZNF507	protein_coding	1.11206	3.43972e-12	up
ENSG00000179899	PHC1P1	processed_pseudogene	1.11001	0.00391547	up
ENSG00000269926	DDIT4-AS1	lncRNA	1.10921	3.54186e-09	up
ENSG00000150627	WDR17	protein_coding	1.10902	7.45966e-06	up
ENSG00000254473	AL354920.1	lncRNA	1.10774	5.1657e-07	up
ENSG00000130449	ZSWIM6	protein_coding	1.10769	5.07838e-13	up
ENSG00000270977	AC015849.5	transcribed_processed_pseudogene	1.10744	0.00165343	up
ENSG00000232085	AL606534.2	lncRNA	1.10673	0.0031065	up
ENSG00000180182	MED14	protein_coding	1.10562	1.37561e-19	up
ENSG00000136010	ALDH1L2	protein_coding	1.10521	7.77019e-09	up
ENSG00000255104	AC005324.4	protein_coding	1.10517	8.95044e-06	up
ENSG00000055609	KMT2C	protein_coding	1.105	2.85603e-11	up
ENSG00000165417	GTF2A1	protein_coding	1.10432	7.97646e-11	up
ENSG00000250234	AC025754.1	lncRNA	1.1039	0.00373199	up
ENSG00000151151	IPMK	protein_coding	1.10353	8.76043e-08	up
ENSG00000181450	ZNF678	protein_coding	1.10314	9.10818e-09	up
ENSG00000172572	PDE3A	protein_coding	1.10256	0.000274507	up
ENSG00000227945	PTPRK-AS1	lncRNA	1.10218	0.0017661	up
ENSG00000068650	ATP11A	protein_coding	1.10159	1.03727e-09	up
ENSG00000141298	SSH2	protein_coding	1.09949	9.85102e-12	up
ENSG00000164506	STXBP5	protein_coding	1.09796	4.98625e-10	up
ENSG00000288570	AL359092.3	protein_coding	1.09782	0.00352063	up
ENSG00000058063	ATP11B	protein_coding	1.09738	3.72737e-12	up
ENSG00000268592	RAET1E-AS1	lncRNA	1.0966	1.00118e-06	up
ENSG00000119681	LTBP2	protein_coding	1.09559	0.000407678	up
ENSG00000124486	USP9X	protein_coding	1.09428	1.30081e-19	up
ENSG00000163349	HIPK1	protein_coding	1.09403	8.89715e-19	up
ENSG00000169504	CLIC4	protein_coding	1.09401	9.84861e-20	up
ENSG00000251675	AC010260.1	lncRNA	1.09382	0.00452222	up
ENSG00000196914	ARHGEF12	protein_coding	1.09347	1.0061e-16	up
ENSG00000107560	RAB11FIP2	protein_coding	1.0932	3.27851e-12	up
ENSG00000120137	PANK3	protein_coding	1.09285	9.01183e-16	up
ENSG00000185920	PTCH1	protein_coding	1.09108	1.48734e-11	up
ENSG00000152332	UHMK1	protein_coding	1.09087	1.07674e-15	up
ENSG00000144893	MED12L	protein_coding	1.09051	6.54964e-09	up
ENSG00000083312	TNPO1	protein_coding	1.08962	3.11115e-16	up
ENSG00000133083	DCLK1	protein_coding	1.08944	0.00134852	up
ENSG00000227855	DPY19L2P3	transcribed_unprocessed_pseudogene	1.08933	0.000400338	up
ENSG00000197077	KIAA1671	protein_coding	1.08911	1.45405e-13	up
ENSG00000186767	SPIN4	protein_coding	1.08909	3.47415e-09	up
ENSG00000164684	ZNF704	protein_coding	1.08444	1.04497e-12	up
ENSG00000171681	ATF7IP	protein_coding	1.08413	5.19821e-11	up
ENSG00000266325	MIR3665	miRNA	1.0841	0.0040789	up
ENSG00000107036	RIC1	protein_coding	1.08321	6.37826e-10	up
ENSG00000048392	RRM2B	protein_coding	1.08295	2.65551e-10	up
ENSG00000260290	AC092115.1	processed_pseudogene	1.08197	0.00498055	up
ENSG00000241313	WWTR1-AS1	lncRNA	1.08169	5.01763e-05	up
ENSG00000175073	VCPIP1	protein_coding	1.08023	5.60739e-09	up
ENSG00000170802	FOXN2	protein_coding	1.07821	5.48241e-07	up
ENSG00000174010	KLHL15	protein_coding	1.07813	2.94848e-14	up
ENSG00000147251	DOCK11	protein_coding	1.07776	1.70032e-09	up
ENSG00000066084	DIP2B	protein_coding	1.07724	9.4822e-15	up
ENSG00000233757	AC092835.1	protein_coding	1.07664	0.00448871	up
ENSG00000137449	CPEB2	protein_coding	1.07638	4.74293e-06	up
ENSG00000129048	ACKR4	protein_coding	1.07632	0.0020742	up
ENSG00000038382	TRIO	protein_coding	1.07589	3.03586e-15	up
ENSG00000104517	UBR5	protein_coding	1.07539	1.00967e-14	up
ENSG00000100731	PCNX1	protein_coding	1.07512	1.11854e-13	up
ENSG00000267541	MTCO2P2	processed_pseudogene	1.07421	0.0133948	up
ENSG00000079482	OPHN1	protein_coding	1.07383	6.1749e-06	up
ENSG00000156011	PSD3	protein_coding	1.0731	2.32533e-10	up
ENSG00000153201	RANBP2	protein_coding	1.07293	2.30532e-16	up
ENSG00000147041	SYTL5	protein_coding	1.07256	0.00104838	up
ENSG00000156140	ADAMTS3	protein_coding	1.07239	5.40184e-06	up
ENSG00000138246	DNAJC13	protein_coding	1.06916	1.89407e-10	up
ENSG00000197121	PGAP1	protein_coding	1.06843	9.60912e-11	up
ENSG00000112246	SIM1	protein_coding	1.06788	0.00129663	up
ENSG00000242588	AC108010.1	lncRNA	1.06593	0.000574361	up
ENSG00000227230	AL606534.1	lncRNA	1.06509	0.00334092	up
ENSG00000198743	SLC5A3	protein_coding	1.06489	2.22895e-13	up
ENSG00000164151	ICE1	protein_coding	1.06348	7.3529e-13	up
ENSG00000139718	SETD1B	protein_coding	1.06233	3.87089e-14	up
ENSG00000170961	HAS2	protein_coding	1.0614	2.43437e-05	up
ENSG00000089057	SLC23A2	protein_coding	1.06129	2.1473e-15	up
ENSG00000254535	PABPC4L	protein_coding	1.06128	2.34622e-06	up
ENSG00000112893	MAN2A1	protein_coding	1.06123	5.61753e-11	up
ENSG00000280828	AC090114.3	unprocessed_pseudogene	1.06107	0.00190765	up
ENSG00000047365	ARAP2	protein_coding	1.05962	0.000162919	up
ENSG00000252106	RNY3P15	misc_RNA	1.05867	0.00469574	up
ENSG00000226549	SCDP1	processed_pseudogene	1.05818	0.000585647	up
ENSG00000080345	RIF1	protein_coding	1.05767	1.06404e-11	up
ENSG00000139514	SLC7A1	protein_coding	1.0574	2.24482e-16	up
ENSG00000140575	IQGAP1	protein_coding	1.05739	1.06381e-19	up
ENSG00000178385	PLEKHM3	protein_coding	1.05705	2.28373e-09	up
ENSG00000127603	MACF1	protein_coding	1.05695	2.03144e-09	up
ENSG00000116127	ALMS1	protein_coding	1.05679	4.95399e-09	up
ENSG00000173064	HECTD4	protein_coding	1.05667	9.01059e-10	up
ENSG00000205213	LGR4	protein_coding	1.0565	3.63878e-12	up
ENSG00000150760	DOCK1	protein_coding	1.05609	8.38579e-13	up
ENSG00000113441	LNPEP	protein_coding	1.05595	3.16703e-10	up
ENSG00000187240	DYNC2H1	protein_coding	1.05553	1.01272e-10	up
ENSG00000122591	FAM126A	protein_coding	1.05516	8.1482e-14	up
ENSG00000268509	AC026202.3	lncRNA	1.05482	0.0012786	up
ENSG00000271533	Z83843.1	lncRNA	1.0536	0.00180023	up
ENSG00000173276	ZBTB21	protein_coding	1.05318	3.11982e-10	up
ENSG00000276057	AC004542.4	misc_RNA	1.05284	0.00480245	up
ENSG00000224789	AC012363.1	lncRNA	1.05054	0.00471144	up
ENSG00000182890	GLUD2	protein_coding	1.04964	0.000485504	up
ENSG00000152601	MBNL1	protein_coding	1.04948	8.98572e-14	up
ENSG00000001167	NFYA	protein_coding	1.04925	1.67675e-13	up
ENSG00000143970	ASXL2	protein_coding	1.0491	3.64267e-10	up
ENSG00000174373	RALGAPA1	protein_coding	1.04896	6.16232e-09	up
ENSG00000075420	FNDC3B	protein_coding	1.0485	6.74691e-09	up
ENSG00000228124	AL096678.1	lncRNA	1.04843	0.00185906	up
ENSG00000278202	AC243919.2	lncRNA	1.04764	0.00285746	up
ENSG00000126016	AMOT	protein_coding	1.0461	4.19053e-18	up
ENSG00000196569	LAMA2	protein_coding	1.04518	0.00085767	up
ENSG00000173542	MOB1B	protein_coding	1.04387	7.92632e-07	up
ENSG00000260617	AC138028.5	lncRNA	1.04287	0.00512292	up
ENSG00000065526	SPEN	protein_coding	1.04211	1.66768e-12	up
ENSG00000230424	EMC1-AS1	lncRNA	1.0418	0.000117537	up
ENSG00000257315	ZBED6	protein_coding	1.04171	1.2355e-15	up
ENSG00000164187	LMBRD2	protein_coding	1.04132	2.03423e-06	up
ENSG00000264281	AC016596.2	processed_pseudogene	1.03963	0.00998017	up
ENSG00000196367	TRRAP	protein_coding	1.03878	3.4626e-13	up
ENSG00000259113	AL118556.2	lncRNA	1.03785	0.00461182	up
ENSG00000180581	SRP9P1	processed_pseudogene	1.03783	0.0122426	up
ENSG00000257548	AC078929.1	lncRNA	1.03779	0.00490851	up
ENSG00000248710	AC079594.2	protein_coding	1.03744	7.70738e-07	up
ENSG00000251920	RNA5SP216	rRNA_pseudogene	1.03703	0.00616613	up
ENSG00000176853	FAM91A1	protein_coding	1.03664	4.3873e-13	up
ENSG00000156273	BACH1	protein_coding	1.03658	1.34629e-09	up
ENSG00000166025	AMOTL1	protein_coding	1.03631	3.27903e-14	up
ENSG00000123094	RASSF8	protein_coding	1.03584	6.47235e-07	up
ENSG00000219507	FTH1P8	processed_pseudogene	1.03578	0.0109518	up
ENSG00000260404	AC110079.1	transcribed_unprocessed_pseudogene	1.03486	2.72436e-06	up
ENSG00000188167	TMPPE	protein_coding	1.03444	0.000108829	up
ENSG00000058673	ZC3H11A	protein_coding	1.03417	1.96189e-15	up
ENSG00000038427	VCAN	protein_coding	1.03365	4.73038e-11	up
ENSG00000156531	PHF6	protein_coding	1.03312	2.32288e-12	up
ENSG00000250182	EEF1A1P13	processed_pseudogene	1.03279	0.000405897	up
ENSG00000173517	PEAK1	protein_coding	1.03261	1.01972e-09	up
ENSG00000008086	CDKL5	protein_coding	1.03214	4.35611e-05	up
ENSG00000157827	FMNL2	protein_coding	1.03181	8.6856e-12	up
ENSG00000116704	SLC35D1	protein_coding	1.03161	6.59885e-10	up
ENSG00000182504	CEP97	protein_coding	1.03148	1.68104e-07	up
ENSG00000114739	ACVR2B	protein_coding	1.03141	3.70976e-14	up
ENSG00000108582	CPD	protein_coding	1.03126	8.68695e-16	up
ENSG00000227827	AC138969.2	unprocessed_pseudogene	1.0312	0.00854191	up
ENSG00000138018	SELENOI	protein_coding	1.03098	3.63753e-16	up
ENSG00000008869	HEATR5B	protein_coding	1.03064	1.41702e-10	up
ENSG00000080298	RFX3	protein_coding	1.03063	0.000405897	up
ENSG00000135333	EPHA7	protein_coding	1.03032	5.7593e-10	up
ENSG00000152443	ZNF776	protein_coding	1.03015	2.6598e-06	up
ENSG00000070018	LRP6	protein_coding	1.02951	2.11716e-10	up
ENSG00000071073	MGAT4A	protein_coding	1.02944	1.71315e-06	up
ENSG00000231104	AC022395.1	lncRNA	1.02816	0.00593204	up
ENSG00000169946	ZFPM2	protein_coding	1.02761	5.25398e-06	up
ENSG00000151229	SLC2A13	protein_coding	1.02749	1.45511e-06	up
ENSG00000182263	FIGN	protein_coding	1.02713	8.90801e-10	up
ENSG00000005339	CREBBP	protein_coding	1.0271	1.4132e-14	up
ENSG00000151718	WWC2	protein_coding	1.027	5.40646e-10	up
ENSG00000280347	AC000123.3	TEC	1.02564	0.00414133	up
ENSG00000286207	AC012443.2	lncRNA	1.02525	0.000965964	up
ENSG00000134313	KIDINS220	protein_coding	1.02466	5.91383e-13	up
ENSG00000157107	FCHO2	protein_coding	1.02458	7.97627e-06	up
ENSG00000137642	SORL1	protein_coding	1.02453	1.40537e-07	up
ENSG00000271013	LRRC37A9P	processed_pseudogene	1.02438	0.00638147	up
ENSG00000164164	OTUD4	protein_coding	1.02431	3.04576e-12	up
ENSG00000139687	RB1	protein_coding	1.02416	2.86094e-11	up
ENSG00000273729	AC007686.3	lncRNA	1.02321	2.89563e-05	up
ENSG00000258555	SPECC1L-ADORA2A	protein_coding	1.02178	2.62384e-11	up
ENSG00000204131	NHSL2	protein_coding	1.02171	0.000306012	up
ENSG00000254681	PKD1P5	transcribed_unprocessed_pseudogene	1.02089	0.00186228	up
ENSG00000159459	UBR1	protein_coding	1.01978	1.07189e-08	up
ENSG00000003989	SLC7A2	protein_coding	1.01957	2.0372e-12	up
ENSG00000101974	ATP11C	protein_coding	1.01952	3.6421e-15	up
ENSG00000246323	AC113382.1	lncRNA	1.01933	0.00548665	up
ENSG00000171488	LRRC8C	protein_coding	1.019	3.14396e-09	up
ENSG00000096696	DSP	protein_coding	1.01854	2.07977e-12	up
ENSG00000145675	PIK3R1	protein_coding	1.01817	3.54793e-07	up
ENSG00000118965	WDR35	protein_coding	1.01702	1.47692e-08	up
ENSG00000251201	TMED7-TICAM2	protein_coding	1.01613	1.91713e-08	up
ENSG00000147133	TAF1	protein_coding	1.01577	2.03883e-09	up
ENSG00000165124	SVEP1	protein_coding	1.01566	0.00216718	up
ENSG00000235499	AC073046.1	lncRNA	1.01466	0.00461395	up
ENSG00000165240	ATP7A	protein_coding	1.01427	4.1594e-07	up
ENSG00000264044	AC005726.2	lncRNA	1.01401	1.37915e-10	up
ENSG00000285520	AL353586.1	lncRNA	1.01349	0.00250763	up
ENSG00000116962	NID1	protein_coding	1.01328	1.98581e-18	up
ENSG00000144824	PHLDB2	protein_coding	1.0125	1.81647e-05	up
ENSG00000138767	CNOT6L	protein_coding	1.01205	4.83044e-10	up
ENSG00000185278	ZBTB37	protein_coding	1.01164	8.96573e-07	up
ENSG00000188419	CHM	protein_coding	1.01161	2.09731e-07	up
ENSG00000188153	COL4A5	protein_coding	1.01074	1.34919e-12	up
ENSG00000107863	ARHGAP21	protein_coding	1.01062	3.15353e-12	up
ENSG00000267699	AC091551.1	protein_coding	1.01018	2.4075e-05	up
ENSG00000166845	C18orf54	protein_coding	1.00967	6.56242e-06	up
ENSG00000204217	BMPR2	protein_coding	1.0094	3.25325e-12	up
ENSG00000139793	MBNL2	protein_coding	1.00896	7.13088e-05	up
ENSG00000285446	Z84488.1	protein_coding	1.00834	0.000455853	up
ENSG00000188517	COL25A1	protein_coding	1.00715	2.84341e-06	up
ENSG00000144357	UBR3	protein_coding	1.00662	1.22023e-11	up
ENSG00000225264	ZNRF2P2	transcribed_processed_pseudogene	1.00652	0.00655252	up
ENSG00000169967	MAP3K2	protein_coding	1.00516	3.61443e-12	up
ENSG00000279006	AL022323.1	lncRNA	1.0048	0.00805028	up
ENSG00000133687	TMTC1	protein_coding	1.0026	3.01828e-06	up
ENSG00000285612	AC004974.1	lncRNA	1.00222	0.000159927	up
ENSG00000145391	SETD7	protein_coding	1.00177	1.09403e-14	up
ENSG00000155545	MIER3	protein_coding	1.00173	1.65835e-08	up
ENSG00000124789	NUP153	protein_coding	1.00152	9.82522e-19	up
ENSG00000256167	ATF4P4	transcribed_processed_pseudogene	1.00131	0.0129918	up
ENSG00000092439	TRPM7	protein_coding	1.00125	1.37207e-11	up
ENSG00000148773	MKI67	protein_coding	1.00113	8.68956e-10	up
ENSG00000112624	BICRAL	protein_coding	0.999496	4.59668e-05	up
ENSG00000113083	LOX	protein_coding	0.99933	0.000114136	up
ENSG00000169627	BOLA2B	protein_coding	0.99928	0.0117017	up
ENSG00000101665	SMAD7	protein_coding	0.998924	1.42488e-06	up
ENSG00000150938	CRIM1	protein_coding	0.998886	7.10415e-09	up
ENSG00000092148	HECTD1	protein_coding	0.998852	2.95735e-15	up
ENSG00000162688	AGL	protein_coding	0.998459	2.35473e-09	up
ENSG00000123575	FAM199X	protein_coding	0.998035	1.93483e-13	up
ENSG00000092140	G2E3	protein_coding	0.997702	2.32041e-08	up
ENSG00000116406	EDEM3	protein_coding	0.997346	1.04525e-11	up
ENSG00000259426	AC027237.3	lncRNA	0.996702	0.00105119	up
ENSG00000249249	AC010226.1	lncRNA	0.995846	0.000174495	up
ENSG00000135862	LAMC1	protein_coding	0.994928	3.93235e-16	up
ENSG00000271828	AC008937.3	lncRNA	0.994612	0.00666705	up
ENSG00000261093	AC141586.3	lncRNA	0.992161	2.0901e-06	up
ENSG00000149289	ZC3H12C	protein_coding	0.991242	2.0472e-05	up
ENSG00000177119	ANO6	protein_coding	0.991108	4.94616e-10	up
ENSG00000138764	CCNG2	protein_coding	0.990638	1.85777e-07	up
ENSG00000198677	TTC37	protein_coding	0.990219	2.35455e-10	up
ENSG00000106546	AHR	protein_coding	0.990133	9.2228e-06	up
ENSG00000185591	SP1	protein_coding	0.989662	5.16438e-14	up
ENSG00000254907	AC087276.2	lncRNA	0.989593	6.79605e-07	up
ENSG00000177125	ZBTB34	protein_coding	0.989455	4.01116e-09	up
ENSG00000284686	AC119674.2	protein_coding	0.988287	0.00566641	up
ENSG00000177853	ZNF518A	protein_coding	0.988113	2.80053e-08	up
ENSG00000131080	EDA2R	protein_coding	0.988004	0.000618327	up
ENSG00000263756	AL645941.3	lncRNA	0.987308	2.4006e-14	up
ENSG00000279348	AC012513.3	TEC	0.986718	0.00175394	up
ENSG00000233452	STXBP5-AS1	lncRNA	0.986451	0.00893073	up
ENSG00000255680	AC091564.6	lncRNA	0.985792	0.00286699	up
ENSG00000149503	INCENP	protein_coding	0.985776	1.01527e-16	up
ENSG00000187772	LIN28B	protein_coding	0.985553	1.91067e-10	up
ENSG00000179295	PTPN11	protein_coding	0.985498	1.20705e-13	up
ENSG00000246250	AC087521.2	lncRNA	0.985271	0.000491746	up
ENSG00000213443	AC007068.1	processed_pseudogene	0.985116	0.00871559	up
ENSG00000162772	ATF3	protein_coding	0.984873	1.09994e-07	up
ENSG00000213949	ITGA1	protein_coding	0.984728	0.00012647	up
ENSG00000075539	FRYL	protein_coding	0.983619	2.06931e-09	up
ENSG00000001629	ANKIB1	protein_coding	0.983367	1.01516e-08	up
ENSG00000267226	AC104971.1	lncRNA	0.983114	0.00944553	up
ENSG00000123104	ITPR2	protein_coding	0.982609	1.99899e-09	up
ENSG00000085449	WDFY1	protein_coding	0.981996	8.39561e-11	up
ENSG00000140262	TCF12	protein_coding	0.981486	2.76022e-11	up
ENSG00000218336	TENM3	protein_coding	0.980449	8.42988e-11	up
ENSG00000181625	SLX1B	protein_coding	0.980398	0.0174475	up
ENSG00000116191	RALGPS2	protein_coding	0.97937	9.10666e-11	up
ENSG00000046889	PREX2	protein_coding	0.979145	0.00049023	up
ENSG00000203668	CHML	protein_coding	0.978463	8.08664e-08	up
ENSG00000112159	MDN1	protein_coding	0.977994	1.65388e-09	up
ENSG00000132846	ZBED3	protein_coding	0.977981	7.41773e-09	up
ENSG00000108001	EBF3	protein_coding	0.977541	2.6709e-08	up
ENSG00000178904	DPY19L3	protein_coding	0.977155	1.71151e-09	up
ENSG00000079335	CDC14A	protein_coding	0.975231	9.46468e-07	up
ENSG00000178882	RFLNA	protein_coding	0.975048	4.74826e-05	up
ENSG00000197782	ZNF780A	protein_coding	0.974474	8.8782e-06	up
ENSG00000083168	KAT6A	protein_coding	0.974465	4.49296e-12	up
ENSG00000263271	AC110285.4	lncRNA	0.974168	0.000966407	up
ENSG00000140948	ZCCHC14	protein_coding	0.97372	5.10714e-12	up
ENSG00000109618	SEPSECS	protein_coding	0.97335	0.000534068	up
ENSG00000163590	PPM1L	protein_coding	0.972923	1.45713e-08	up
ENSG00000164327	RICTOR	protein_coding	0.971758	6.31879e-07	up
ENSG00000249264	EEF1A1P9	processed_pseudogene	0.971734	0.00936732	up
ENSG00000058668	ATP2B4	protein_coding	0.971655	2.01456e-11	up
ENSG00000259185	AC090971.2	lncRNA	0.971352	0.000945739	up
ENSG00000099204	ABLIM1	protein_coding	0.970204	1.41955e-13	up
ENSG00000024526	DEPDC1	protein_coding	0.969962	2.9006e-09	up
ENSG00000068781	STON1-GTF2A1L	protein_coding	0.969834	0.0112989	up
ENSG00000180229	HERC2P3	transcribed_unprocessed_pseudogene	0.969816	0.00984556	up
ENSG00000121903	ZSCAN20	protein_coding	0.969759	0.00294876	up
ENSG00000113615	SEC24A	protein_coding	0.969594	5.41594e-09	up
ENSG00000134987	WDR36	protein_coding	0.969507	1.85387e-11	up
ENSG00000134709	HOOK1	protein_coding	0.968939	2.6419e-07	up
ENSG00000030419	IKZF2	protein_coding	0.968446	0.0102497	up
ENSG00000113396	SLC27A6	protein_coding	0.968325	0.00756724	up
ENSG00000196233	LCOR	protein_coding	0.967414	1.09768e-12	up
ENSG00000145725	PPIP5K2	protein_coding	0.966833	1.39803e-09	up
ENSG00000010818	HIVEP2	protein_coding	0.966799	4.15241e-06	up
ENSG00000279800	BCLAF1P2	processed_pseudogene	0.966168	0.000832766	up
ENSG00000240553	AL031428.1	lncRNA	0.965815	0.00566832	up
ENSG00000103489	XYLT1	protein_coding	0.965438	0.000102086	up
ENSG00000198947	DMD	protein_coding	0.965391	1.63301e-06	up
ENSG00000166450	PRTG	protein_coding	0.965356	8.53885e-06	up
ENSG00000188931	CFAP126	protein_coding	0.965239	0.00120634	up
ENSG00000011426	ANLN	protein_coding	0.965149	1.2677e-09	up
ENSG00000068305	MEF2A	protein_coding	0.964963	5.11882e-11	up
ENSG00000196950	SLC39A10	protein_coding	0.964747	8.42988e-11	up
ENSG00000153993	SEMA3D	protein_coding	0.962768	0.0056235	up
ENSG00000113300	CNOT6	protein_coding	0.962172	1.40244e-13	up
ENSG00000115183	TANC1	protein_coding	0.961948	2.84018e-09	up
ENSG00000111371	SLC38A1	protein_coding	0.961837	3.90299e-16	up
ENSG00000064309	CDON	protein_coding	0.961652	4.07566e-09	up
ENSG00000048707	VPS13D	protein_coding	0.961101	3.71987e-09	up
ENSG00000170500	LONRF2	protein_coding	0.960748	2.50703e-07	up
ENSG00000286340	AL356776.2	lncRNA	0.960691	0.00631776	up
ENSG00000151623	NR3C2	protein_coding	0.960205	4.0434e-06	up
ENSG00000107854	TNKS2	protein_coding	0.959747	1.0218e-12	up
ENSG00000182168	UNC5C	protein_coding	0.959112	3.56209e-06	up
ENSG00000283208	AC001226.2	protein_coding	0.95872	1.01797e-08	up
ENSG00000088756	ARHGAP28	protein_coding	0.957969	0.000611477	up
ENSG00000100503	NIN	protein_coding	0.957438	1.89249e-09	up
ENSG00000165185	KIAA1958	protein_coding	0.957138	1.89275e-08	up
ENSG00000137942	FNBP1L	protein_coding	0.956871	9.03227e-08	up
ENSG00000177076	ACER2	protein_coding	0.956824	0.00903198	up
ENSG00000227671	AL390728.4	transcribed_unprocessed_pseudogene	0.956711	0.0017291	up
ENSG00000075391	RASAL2	protein_coding	0.956199	7.04105e-09	up
ENSG00000146373	RNF217	protein_coding	0.955331	9.99814e-08	up
ENSG00000203546	AL139353.1	protein_coding	0.955261	4.81573e-07	up
ENSG00000151414	NEK7	protein_coding	0.954991	1.06774e-07	up
ENSG00000112144	CILK1	protein_coding	0.954608	2.15502e-07	up
ENSG00000115827	DCAF17	protein_coding	0.9544	9.86582e-08	up
ENSG00000124151	NCOA3	protein_coding	0.953701	1.27169e-08	up
ENSG00000136021	SCYL2	protein_coding	0.95345	4.2732e-08	up
ENSG00000106571	GLI3	protein_coding	0.953201	9.01964e-11	up
ENSG00000205578	POM121B	unprocessed_pseudogene	0.952865	0.00509028	up
ENSG00000137872	SEMA6D	protein_coding	0.952785	0.00197749	up
ENSG00000083223	TUT7	protein_coding	0.952667	1.06041e-06	up
ENSG00000099954	CECR2	protein_coding	0.952328	1.05411e-09	up
ENSG00000157540	DYRK1A	protein_coding	0.951835	9.87503e-09	up
ENSG00000216285	AC078819.1	processed_pseudogene	0.951739	0.019616	up
ENSG00000185728	YTHDF3	protein_coding	0.95172	3.91757e-10	up
ENSG00000182158	CREB3L2	protein_coding	0.95139	1.25519e-13	up
ENSG00000119285	HEATR1	protein_coding	0.950732	5.79383e-15	up
ENSG00000167258	CDK12	protein_coding	0.950013	2.75413e-11	up
ENSG00000153207	AHCTF1	protein_coding	0.949656	3.93505e-08	up
ENSG00000145715	RASA1	protein_coding	0.949117	8.74415e-08	up
ENSG00000139324	TMTC3	protein_coding	0.947783	6.87726e-09	up
ENSG00000118496	FBXO30	protein_coding	0.947446	6.926e-09	up
ENSG00000012983	MAP4K5	protein_coding	0.947399	1.91742e-08	up
ENSG00000132970	WASF3	protein_coding	0.947392	3.77135e-10	up
ENSG00000259668	AC066613.1	lncRNA	0.947323	0.0103751	up
ENSG00000112249	ASCC3	protein_coding	0.947105	1.05562e-10	up
ENSG00000254893	AC113404.3	translated_processed_pseudogene	0.946817	0.0191509	up
ENSG00000111799	COL12A1	protein_coding	0.94681	0.0251689	up
ENSG00000255507	UVRAG-DT	lncRNA	0.946677	0.0134608	up
ENSG00000235512	TAB3-AS2	lncRNA	0.946371	0.0112804	up
ENSG00000229750	AC096649.1	lncRNA	0.946347	0.0121635	up
ENSG00000224855	OPA1-AS1	lncRNA	0.946261	0.0144602	up
ENSG00000184675	AMER1	protein_coding	0.946074	4.20158e-09	up
ENSG00000260466	AC126696.2	lncRNA	0.94587	1.77075e-06	up
ENSG00000135913	USP37	protein_coding	0.945799	1.64126e-09	up
ENSG00000283050	GTF2IP12	transcribed_unprocessed_pseudogene	0.945297	1.18354e-05	up
ENSG00000198087	CD2AP	protein_coding	0.945278	1.07591e-08	up
ENSG00000259820	AC083843.2	lncRNA	0.944937	0.000892387	up
ENSG00000071794	HLTF	protein_coding	0.94454	1.43088e-08	up
ENSG00000175054	ATR	protein_coding	0.944412	2.23632e-09	up
ENSG00000225610	AC007679.1	lncRNA	0.943817	0.0114157	up
ENSG00000053747	LAMA3	protein_coding	0.943774	8.33046e-06	up
ENSG00000164741	DLC1	protein_coding	0.943599	1.85824e-10	up
ENSG00000225259	ST13P6	processed_pseudogene	0.942885	0.026556	up
ENSG00000205572	SERF1B	protein_coding	0.94206	0.0183542	up
ENSG00000091157	WDR7	protein_coding	0.941865	7.26661e-08	up
ENSG00000157625	TAB3	protein_coding	0.940922	1.91742e-08	up
ENSG00000227695	DNMBP-AS1	lncRNA	0.940485	0.0132295	up
ENSG00000186076	AC012085.1	processed_pseudogene	0.940045	0.00346521	up
ENSG00000081052	COL4A4	protein_coding	0.939535	0.0168565	up
ENSG00000260879	AL359258.2	lncRNA	0.938584	0.00454796	up
ENSG00000153317	ASAP1	protein_coding	0.938431	3.58482e-12	up
ENSG00000176055	MBLAC2	protein_coding	0.937876	0.000330233	up
ENSG00000287581	AC016549.1	lncRNA	0.93744	0.0135071	up
ENSG00000138593	SECISBP2L	protein_coding	0.937359	3.28763e-07	up
ENSG00000156030	MIDEAS	protein_coding	0.936384	6.534e-11	up
ENSG00000166860	ZBTB39	protein_coding	0.93479	4.13783e-08	up
ENSG00000137812	KNL1	protein_coding	0.93454	9.77443e-09	up
ENSG00000112837	TBX18	protein_coding	0.934329	1.93886e-06	up
ENSG00000108175	ZMIZ1	protein_coding	0.934162	4.23676e-09	up
ENSG00000257557	PPP1R12A-AS1	lncRNA	0.934013	0.00501012	up
ENSG00000066422	ZBTB11	protein_coding	0.932989	1.30269e-10	up
ENSG00000228502	EEF1A1P11	processed_pseudogene	0.932816	0.00929821	up
ENSG00000153107	ANAPC1	protein_coding	0.932707	2.62384e-11	up
ENSG00000154736	ADAMTS5	protein_coding	0.932402	0.0140268	up
ENSG00000114331	ACAP2	protein_coding	0.932	3.39819e-07	up
ENSG00000158966	CACHD1	protein_coding	0.931943	1.24611e-10	up
ENSG00000111647	UHRF1BP1L	protein_coding	0.931415	8.7187e-07	up
ENSG00000196526	AFAP1	protein_coding	0.931185	8.10161e-09	up
ENSG00000272620	AFAP1-AS1	lncRNA	0.930853	1.48675e-07	up
ENSG00000178568	ERBB4	protein_coding	0.930842	0.00380853	up
ENSG00000150093	ITGB1	protein_coding	0.930793	1.01876e-11	up
ENSG00000268056	AC020913.1	lncRNA	0.930743	0.00713031	up
ENSG00000271551	AL355297.3	lncRNA	0.930248	0.0120849	up
ENSG00000168916	ZNF608	protein_coding	0.929849	1.05479e-05	up
ENSG00000214076	CPSF1P1	transcribed_processed_pseudogene	0.92962	0.00504821	up
ENSG00000138756	BMP2K	protein_coding	0.929286	1.21898e-07	up
ENSG00000152409	JMY	protein_coding	0.929069	4.69529e-10	up
ENSG00000270147	AC068620.2	lncRNA	0.928471	0.00128069	up
ENSG00000004776	HSPB6	protein_coding	0.927975	0.0200945	up
ENSG00000166747	AP1G1	protein_coding	0.927798	2.32738e-11	up
ENSG00000214975	PPIAP29	processed_pseudogene	0.927119	0.0250396	up
ENSG00000198961	PJA2	protein_coding	0.926345	1.05411e-09	up
ENSG00000074657	ZNF532	protein_coding	0.92632	1.4303e-06	up
ENSG00000136051	WASHC4	protein_coding	0.926022	2.51902e-08	up
ENSG00000105866	SP4	protein_coding	0.925979	4.9367e-07	up
ENSG00000102780	DGKH	protein_coding	0.925652	9.08835e-07	up
ENSG00000196865	NHLRC2	protein_coding	0.92472	1.29828e-08	up
ENSG00000175155	YPEL2	protein_coding	0.924256	0.000226501	up
ENSG00000178163	ZNF518B	protein_coding	0.923807	2.44397e-07	up
ENSG00000181555	SETD2	protein_coding	0.923677	2.63054e-10	up
ENSG00000049130	KITLG	protein_coding	0.922538	9.6183e-06	up
ENSG00000256482	AC023796.2	lncRNA	0.922493	0.0129592	up
ENSG00000162407	PLPP3	protein_coding	0.922279	3.40011e-05	up
ENSG00000168672	LRATD2	protein_coding	0.922141	5.68742e-14	up
ENSG00000055917	PUM2	protein_coding	0.921397	9.71562e-13	up
ENSG00000173157	ADAMTS20	protein_coding	0.921344	0.0134094	up
ENSG00000203799	CCDC162P	transcribed_unitary_pseudogene	0.921328	0.000994751	up
ENSG00000110218	PANX1	protein_coding	0.921287	3.37851e-05	up
ENSG00000153339	TRAPPC8	protein_coding	0.921204	1.8968e-10	up
ENSG00000131389	SLC6A6	protein_coding	0.920847	2.75522e-08	up
ENSG00000218226	TATDN2P2	processed_pseudogene	0.920709	0.00436812	up
ENSG00000130338	TULP4	protein_coding	0.920667	6.86197e-08	up
ENSG00000112531	QKI	protein_coding	0.919974	2.64937e-12	up
ENSG00000108256	NUFIP2	protein_coding	0.919877	1.68922e-13	up
ENSG00000127995	CASD1	protein_coding	0.919615	0.000261986	up
ENSG00000116675	DNAJC6	protein_coding	0.91903	2.85927e-05	up
ENSG00000242396	AC096536.2	lncRNA	0.918794	4.81328e-09	up
ENSG00000225178	RPSAP58	processed_pseudogene	0.918586	0.000331367	up
ENSG00000166225	FRS2	protein_coding	0.91853	3.3053e-07	up
ENSG00000188559	RALGAPA2	protein_coding	0.91809	1.60997e-07	up
ENSG00000254995	STX16-NPEPL1	protein_coding	0.917924	1.27951e-06	up
ENSG00000176624	MEX3C	protein_coding	0.917837	7.05032e-07	up
ENSG00000156299	TIAM1	protein_coding	0.917774	3.96148e-10	up
ENSG00000164532	TBX20	protein_coding	0.917763	0.0137066	up
ENSG00000120868	APAF1	protein_coding	0.91759	3.72149e-08	up
ENSG00000143195	ILDR2	protein_coding	0.916718	0.000100173	up
ENSG00000288623	AC063943.3	protein_coding	0.91671	1.21888e-07	up
ENSG00000180008	SOCS4	protein_coding	0.916553	6.52726e-09	up
ENSG00000139354	GAS2L3	protein_coding	0.916456	2.90961e-06	up
ENSG00000283956	MIR3610	miRNA	0.91618	0.0104282	up
ENSG00000184863	RBM33	protein_coding	0.916177	1.5917e-11	up
ENSG00000225830	ERCC6	protein_coding	0.915697	1.95672e-06	up
ENSG00000288640	AC005192.1	protein_coding	0.915622	8.78481e-08	up
ENSG00000152894	PTPRK	protein_coding	0.915495	1.87713e-10	up
ENSG00000113595	TRIM23	protein_coding	0.915315	2.73316e-05	up
ENSG00000185834	RPL12P4	processed_pseudogene	0.915293	0.019616	up
ENSG00000107984	DKK1	protein_coding	0.915284	0.0249986	up
ENSG00000144711	IQSEC1	protein_coding	0.913951	1.14083e-12	up
ENSG00000144228	SPOPL	protein_coding	0.913403	0.000138388	up
ENSG00000185697	MYBL1	protein_coding	0.91335	2.30699e-05	up
ENSG00000047188	YTHDC2	protein_coding	0.912577	4.72418e-10	up
ENSG00000163291	PAQR3	protein_coding	0.912575	5.48375e-10	up
ENSG00000166881	NEMP1	protein_coding	0.912455	2.1946e-12	up
ENSG00000120800	UTP20	protein_coding	0.91223	9.34844e-11	up
ENSG00000137962	ARHGAP29	protein_coding	0.91153	1.25763e-06	up
ENSG00000143469	SYT14	protein_coding	0.91116	0.00337371	up
ENSG00000137834	SMAD6	protein_coding	0.911042	1.00237e-09	up
ENSG00000082701	GSK3B	protein_coding	0.911021	2.30112e-11	up
ENSG00000145087	STXBP5L	protein_coding	0.910161	0.0138434	up
ENSG00000285948	AC123768.4	lncRNA	0.909562	3.34614e-05	up
ENSG00000260565	ERVK13-1	lncRNA	0.909342	0.000607896	up
ENSG00000197535	MYO5A	protein_coding	0.908394	2.74155e-07	up
ENSG00000107290	SETX	protein_coding	0.908329	4.20456e-10	up
ENSG00000281649	EBLN3P	lncRNA	0.908084	9.03795e-10	up
ENSG00000224875	EML4-AS1	lncRNA	0.907736	0.00502439	up
ENSG00000264545	AL359922.1	protein_coding	0.907596	0.000268536	up
ENSG00000172216	CEBPB	protein_coding	0.907409	1.20582e-07	up
ENSG00000118762	PKD2	protein_coding	0.90679	3.438e-06	up
ENSG00000172845	SP3	protein_coding	0.906743	3.74621e-08	up
ENSG00000147162	OGT	protein_coding	0.906684	5.0134e-14	up
ENSG00000129317	PUS7L	protein_coding	0.906398	1.38596e-07	up
ENSG00000112715	VEGFA	protein_coding	0.90534	5.82945e-09	up
ENSG00000106701	FSD1L	protein_coding	0.90506	0.00382831	up
ENSG00000143079	CTTNBP2NL	protein_coding	0.90481	3.65217e-07	up
ENSG00000197566	ZNF624	protein_coding	0.903731	0.0113521	up
ENSG00000134954	ETS1	protein_coding	0.903093	0.000797629	up
ENSG00000265972	TXNIP	protein_coding	0.902826	4.2304e-06	up
ENSG00000243199	AC115223.1	processed_pseudogene	0.902679	0.000680472	up
ENSG00000141449	GREB1L	protein_coding	0.902099	4.02128e-08	up
ENSG00000125845	BMP2	protein_coding	0.901828	6.58179e-09	up
ENSG00000109654	TRIM2	protein_coding	0.901365	7.64813e-08	up
ENSG00000112419	PHACTR2	protein_coding	0.900882	9.34514e-09	up
ENSG00000166783	MARF1	protein_coding	0.899862	3.18252e-09	up
ENSG00000152749	GPR180	protein_coding	0.899704	2.20521e-10	up
ENSG00000196083	IL1RAP	protein_coding	0.899204	0.000845556	up
ENSG00000228606	AL139011.1	lncRNA	0.899116	0.00124047	up
ENSG00000106086	PLEKHA8	protein_coding	0.898886	3.47476e-08	up
ENSG00000234629	WDR82P1	processed_pseudogene	0.89887	0.0193907	up
ENSG00000170385	SLC30A1	protein_coding	0.898503	1.05491e-07	up
ENSG00000198369	SPRED2	protein_coding	0.898239	1.70828e-06	up
ENSG00000144218	AFF3	protein_coding	0.898104	2.63349e-06	up
ENSG00000255351	AC023946.1	lncRNA	0.897994	0.00191552	up
ENSG00000102699	PARP4	protein_coding	0.897858	1.066e-07	up
ENSG00000152495	CAMK4	protein_coding	0.897463	0.000112925	up
ENSG00000244257	PKD1P1	unprocessed_pseudogene	0.896851	0.00227264	up
ENSG00000176018	LYSMD3	protein_coding	0.896711	4.82653e-07	up
ENSG00000273654	AC020904.2	transcribed_processed_pseudogene	0.896386	0.00245747	up
ENSG00000158636	EMSY	protein_coding	0.896308	9.30263e-08	up
ENSG00000165671	NSD1	protein_coding	0.896115	2.71694e-09	up
ENSG00000280355	AL132656.4	TEC	0.896055	0.014235	up
ENSG00000234797	RPS3AP6	processed_pseudogene	0.896023	0.0030756	up
ENSG00000279658	AC110491.2	lncRNA	0.895871	0.00903599	up
ENSG00000116903	EXOC8	protein_coding	0.895814	6.82453e-09	up
ENSG00000287808	AL355999.1	lncRNA	0.895708	0.000585341	up
ENSG00000275516	AC100791.3	lncRNA	0.895599	0.0129592	up
ENSG00000114805	PLCH1	protein_coding	0.895564	6.58078e-05	up
ENSG00000183495	EP400	protein_coding	0.894497	6.27599e-09	up
ENSG00000178082	TWF1P1	processed_pseudogene	0.894083	0.0191473	up
ENSG00000227063	RPL41P1	processed_pseudogene	0.893843	0.0272374	up
ENSG00000175175	PPM1E	protein_coding	0.893258	8.6591e-07	up
ENSG00000227347	HNRNPKP2	processed_pseudogene	0.892795	0.00677882	up
ENSG00000001561	ENPP4	protein_coding	0.892731	0.000166247	up
ENSG00000187498	COL4A1	protein_coding	0.892138	3.00764e-07	up
ENSG00000172167	MTBP	protein_coding	0.892052	4.99911e-05	up
ENSG00000144369	FAM171B	protein_coding	0.891679	8.05377e-05	up
ENSG00000254598	CSNK2A3	protein_coding	0.891431	0.000469778	up
ENSG00000196247	ZNF107	protein_coding	0.890808	3.0073e-05	up
ENSG00000011566	MAP4K3	protein_coding	0.890734	7.84069e-06	up
ENSG00000145362	ANK2	protein_coding	0.890717	8.83326e-06	up
ENSG00000174718	RESF1	protein_coding	0.89071	0.000409983	up
ENSG00000253341	AC115837.1	processed_pseudogene	0.890007	0.0152327	up
ENSG00000119906	SLF2	protein_coding	0.889627	3.50175e-08	up
ENSG00000256448	AP000763.3	lncRNA	0.889526	0.00515364	up
ENSG00000137504	CREBZF	protein_coding	0.88939	4.23222e-12	up
ENSG00000162775	RBM15	protein_coding	0.889292	2.47689e-09	up
ENSG00000180667	YOD1	protein_coding	0.888983	6.90673e-08	up
ENSG00000213047	DENND1B	protein_coding	0.888968	0.000320527	up
ENSG00000056586	RC3H2	protein_coding	0.888904	3.04576e-12	up
ENSG00000162687	KCNT2	protein_coding	0.888596	0.0108175	up
ENSG00000232811	AL360270.1	lncRNA	0.888406	0.0227815	up
ENSG00000186566	GPATCH8	protein_coding	0.887537	7.24891e-12	up
ENSG00000251184	AL672142.1	protein_coding	0.887233	7.36672e-05	up
ENSG00000249786	EAF1-AS1	lncRNA	0.886927	2.87474e-06	up
ENSG00000173275	ZNF449	protein_coding	0.886273	0.00137165	up
ENSG00000164830	OXR1	protein_coding	0.885937	2.75897e-06	up
ENSG00000135338	LCA5	protein_coding	0.885846	0.00912013	up
ENSG00000172466	ZNF24	protein_coding	0.885781	4.48349e-14	up
ENSG00000135048	CEMIP2	protein_coding	0.885432	4.76161e-08	up
ENSG00000166398	GARRE1	protein_coding	0.885157	3.01276e-08	up
ENSG00000124942	AHNAK	protein_coding	0.885142	1.93289e-07	up
ENSG00000116678	LEPR	protein_coding	0.885033	0.000186712	up
ENSG00000241556	AC018475.1	processed_pseudogene	0.884957	0.0426616	up
ENSG00000115109	EPB41L5	protein_coding	0.884919	1.1906e-07	up
ENSG00000115966	ATF2	protein_coding	0.884247	9.52479e-09	up
ENSG00000101972	STAG2	protein_coding	0.884231	5.57167e-11	up
ENSG00000152242	C18orf25	protein_coding	0.883942	8.12725e-08	up
ENSG00000260170	AC090527.3	protein_coding	0.883826	0.014923	up
ENSG00000179104	TMTC2	protein_coding	0.883496	0.000549578	up
ENSG00000183340	JRKL	protein_coding	0.882827	0.00403292	up
ENSG00000240891	PLCXD2	protein_coding	0.882159	0.0037473	up
ENSG00000198225	FKBP1C	protein_coding	0.881721	0.0032145	up
ENSG00000064313	TAF2	protein_coding	0.881463	1.97164e-09	up
ENSG00000061987	MON2	protein_coding	0.881338	9.02605e-09	up
ENSG00000155111	CDK19	protein_coding	0.880613	2.42945e-06	up
ENSG00000097096	SYDE2	protein_coding	0.880227	0.000154251	up
ENSG00000129315	CCNT1	protein_coding	0.880072	1.79243e-09	up
ENSG00000106780	MEGF9	protein_coding	0.879941	5.5701e-07	up
ENSG00000169855	ROBO1	protein_coding	0.87888	3.24596e-10	up
ENSG00000152270	PDE3B	protein_coding	0.878659	3.58993e-08	up
ENSG00000197603	CPLANE1	protein_coding	0.878427	2.86794e-05	up
ENSG00000205339	IPO7	protein_coding	0.878391	1.3974e-11	up
ENSG00000150625	GPM6A	protein_coding	0.878359	0.0103643	up
ENSG00000185722	ANKFY1	protein_coding	0.878035	3.64023e-10	up
ENSG00000165832	TRUB1	protein_coding	0.877892	7.18061e-07	up
ENSG00000133858	ZFC3H1	protein_coding	0.87776	6.32583e-09	up
ENSG00000157450	RNF111	protein_coding	0.877538	6.72278e-08	up
ENSG00000112992	NNT	protein_coding	0.877105	1.96664e-11	up
ENSG00000169330	MINAR1	protein_coding	0.876253	0.004231	up
ENSG00000164715	LMTK2	protein_coding	0.876094	1.36716e-10	up
ENSG00000054793	ATP9A	protein_coding	0.875878	2.8751e-09	up
ENSG00000077458	FAM76B	protein_coding	0.875811	1.44721e-05	up
ENSG00000249456	AL731577.2	lncRNA	0.87575	0.00292258	up
ENSG00000183337	BCOR	protein_coding	0.875354	3.70206e-09	up
ENSG00000096717	SIRT1	protein_coding	0.875136	3.28233e-10	up
ENSG00000233932	CTXN2	protein_coding	0.875013	0.0226653	up
ENSG00000125107	CNOT1	protein_coding	0.874788	5.81929e-14	up
ENSG00000284966	AL138689.2	lncRNA	0.874459	3.41516e-05	up
ENSG00000130224	LRCH2	protein_coding	0.874232	1.61321e-06	up
ENSG00000213300	HNRNPA3P6	processed_pseudogene	0.873763	0.00046117	up
ENSG00000267281	ATF7-NPFF	protein_coding	0.873677	7.3e-05	up
ENSG00000111885	MAN1A1	protein_coding	0.873567	1.04599e-09	up
ENSG00000140443	IGF1R	protein_coding	0.873375	8.75006e-11	up
ENSG00000235636	NUS1P1	processed_pseudogene	0.87315	0.00827534	up
ENSG00000271730	AL390208.1	lncRNA	0.873051	0.0124564	up
ENSG00000196428	TSC22D2	protein_coding	0.872448	1.04349e-11	up
ENSG00000203880	PCMTD2	protein_coding	0.872017	4.25453e-07	up
ENSG00000125686	MED1	protein_coding	0.871789	1.29589e-11	up
ENSG00000074054	CLASP1	protein_coding	0.871726	7.39732e-11	up
ENSG00000263917	AC011825.3	lncRNA	0.870916	0.000782183	up
ENSG00000197081	IGF2R	protein_coding	0.870291	2.88854e-12	up
ENSG00000174197	MGA	protein_coding	0.870275	4.7457e-07	up
ENSG00000113658	SMAD5	protein_coding	0.870143	3.89981e-09	up
ENSG00000118482	PHF3	protein_coding	0.870142	2.93555e-07	up
ENSG00000257225	AC079601.1	lncRNA	0.869894	0.00195839	up
ENSG00000272324	AC012629.2	lncRNA	0.869766	0.0108473	up
ENSG00000118596	SLC16A7	protein_coding	0.869684	0.00668829	up
ENSG00000261054	AC036108.2	lncRNA	0.869481	0.00995874	up
ENSG00000065243	PKN2	protein_coding	0.869301	3.89981e-09	up
ENSG00000136111	TBC1D4	protein_coding	0.869181	1.36331e-11	up
ENSG00000204685	STARD7-AS1	lncRNA	0.869022	1.1899e-08	up
ENSG00000112319	EYA4	protein_coding	0.868518	1.38596e-07	up
ENSG00000154642	C21orf91	protein_coding	0.868355	5.73194e-06	up
ENSG00000219682	AL133268.1	processed_pseudogene	0.867716	0.0255557	up
ENSG00000133812	SBF2	protein_coding	0.867373	3.82041e-07	up
ENSG00000135870	RC3H1	protein_coding	0.866962	3.6068e-08	up
ENSG00000219201	AC138392.1	processed_pseudogene	0.866925	0.00465621	up
ENSG00000080561	MID2	protein_coding	0.865825	4.26411e-05	up
ENSG00000213621	RPSAP54	processed_pseudogene	0.865709	0.0385041	up
ENSG00000164651	SP8	protein_coding	0.865566	0.00212753	up
ENSG00000075568	TMEM131	protein_coding	0.865006	1.79243e-09	up
ENSG00000196482	ESRRG	protein_coding	0.86474	0.0011867	up
ENSG00000157654	PALM2AKAP2	protein_coding	0.864715	1.01871e-09	up
ENSG00000087303	NID2	protein_coding	0.864216	1.51049e-06	up
ENSG00000198963	RORB	protein_coding	0.863981	0.000220203	up
ENSG00000255337	AP001830.1	lncRNA	0.863806	0.0183542	up
ENSG00000070367	EXOC5	protein_coding	0.86364	2.76587e-08	up
ENSG00000174705	SH3PXD2B	protein_coding	0.863366	3.44478e-10	up
ENSG00000288634	AC079741.2	protein_coding	0.863216	0.00455406	up
ENSG00000154310	TNIK	protein_coding	0.862525	1.84242e-08	up
ENSG00000137727	ARHGAP20	protein_coding	0.862324	0.00542261	up
ENSG00000119138	KLF9	protein_coding	0.861842	2.9349e-09	up
ENSG00000260280	SLX1B-SULT1A4	lncRNA	0.861478	0.0412534	up
ENSG00000257045	AC016746.1	lncRNA	0.861211	0.0225428	up
ENSG00000147027	TMEM47	protein_coding	0.860897	1.26954e-06	up
ENSG00000277150	F8A3	protein_coding	0.860595	0.0369747	up
ENSG00000196369	SRGAP2B	protein_coding	0.860593	0.00779117	up
ENSG00000288626	AC242628.1	protein_coding	0.860541	0.0209771	up
ENSG00000046604	DSG2	protein_coding	0.860497	3.66294e-14	up
ENSG00000139973	SYT16	protein_coding	0.860456	0.022312	up
ENSG00000051341	POLQ	protein_coding	0.860401	7.32972e-07	up
ENSG00000175893	ZDHHC21	protein_coding	0.860033	0.000151972	up
ENSG00000101639	CEP192	protein_coding	0.859994	9.5415e-06	up
ENSG00000138771	SHROOM3	protein_coding	0.85996	5.67571e-06	up
ENSG00000253722	AC010834.1	lncRNA	0.859572	0.00640334	up
ENSG00000164244	PRRC1	protein_coding	0.859315	2.51809e-08	up
ENSG00000124613	ZNF391	protein_coding	0.859265	0.000640348	up
ENSG00000171365	CLCN5	protein_coding	0.859126	1.62572e-07	up
ENSG00000116539	ASH1L	protein_coding	0.859038	2.67323e-08	up
ENSG00000048740	CELF2	protein_coding	0.858714	3.00382e-08	up
ENSG00000122966	CIT	protein_coding	0.858535	1.86627e-08	up
ENSG00000137770	CTDSPL2	protein_coding	0.857757	6.09564e-09	up
ENSG00000147202	DIAPH2	protein_coding	0.857564	2.94856e-06	up
ENSG00000288012	AP003307.1	lncRNA	0.857487	0.00990413	up
ENSG00000286239	AC093884.1	protein_coding	0.85743	3.39764e-06	up
ENSG00000258427	RBM8B	processed_pseudogene	0.857181	0.0433232	up
ENSG00000185760	KCNQ5	protein_coding	0.856612	5.93773e-05	up
ENSG00000068024	HDAC4	protein_coding	0.856544	1.45751e-05	up
ENSG00000157933	SKI	protein_coding	0.855456	4.75205e-11	up
ENSG00000204352	C9orf129	transcribed_unprocessed_pseudogene	0.855389	0.010302	up
ENSG00000236256	DIAPH2-AS1	lncRNA	0.855212	0.0306038	up
ENSG00000198406	BZW1P2	processed_pseudogene	0.855076	0.0486406	up
ENSG00000111981	ULBP1	protein_coding	0.854686	0.0263599	up
ENSG00000065534	MYLK	protein_coding	0.854561	0.000228042	up
ENSG00000119314	PTBP3	protein_coding	0.854546	2.13889e-08	up
ENSG00000275740	AC091959.3	protein_coding	0.854148	5.13988e-08	up
ENSG00000062650	WAPL	protein_coding	0.853974	4.4137e-10	up
ENSG00000117114	ADGRL2	protein_coding	0.853922	3.29892e-11	up
ENSG00000106723	SPIN1	protein_coding	0.853864	8.97879e-12	up
ENSG00000196208	GREB1	protein_coding	0.853722	1.93024e-05	up
ENSG00000203876	ADD3-AS1	lncRNA	0.853653	0.030556	up
ENSG00000174738	NR1D2	protein_coding	0.853183	1.10108e-07	up
ENSG00000173852	DPY19L1	protein_coding	0.853047	3.45928e-09	up
ENSG00000248668	OXCT1-AS1	lncRNA	0.852816	0.0198418	up
ENSG00000235043	TECRP1	processed_pseudogene	0.85273	0.0162331	up
ENSG00000147650	LRP12	protein_coding	0.852424	0.00024303	up
ENSG00000178458	H3P16	processed_pseudogene	0.852249	0.00659952	up
ENSG00000254612	DNAJB6P1	processed_pseudogene	0.852076	0.00269389	up
ENSG00000198642	KLHL9	protein_coding	0.851972	1.57434e-08	up
ENSG00000080493	SLC4A4	protein_coding	0.851899	0.00239922	up
ENSG00000151292	CSNK1G3	protein_coding	0.851873	4.76666e-08	up
ENSG00000018510	AGPS	protein_coding	0.851762	6.26418e-09	up
ENSG00000164023	SGMS2	protein_coding	0.851136	0.000119856	up
ENSG00000264808	AC068025.1	lncRNA	0.849575	0.0245417	up
ENSG00000249379	AL033397.2	lncRNA	0.849532	0.00344487	up
ENSG00000107282	APBA1	protein_coding	0.849073	0.0175374	up
ENSG00000181315	ZNF322	protein_coding	0.848813	0.000240731	up
ENSG00000184634	MED12	protein_coding	0.848642	6.24801e-11	up
ENSG00000137693	YAP1	protein_coding	0.848185	2.20521e-10	up
ENSG00000104320	NBN	protein_coding	0.84738	9.69847e-07	up
ENSG00000106278	PTPRZ1	protein_coding	0.84694	0.0259687	up
ENSG00000233554	B4GALT1-AS1	lncRNA	0.846171	0.0195501	up
ENSG00000170677	SOCS6	protein_coding	0.845941	0.000480887	up
ENSG00000224470	ATXN1L	protein_coding	0.845658	4.07927e-10	up
ENSG00000116984	MTR	protein_coding	0.845356	3.16976e-08	up
ENSG00000104447	TRPS1	protein_coding	0.844876	1.73787e-05	up
ENSG00000287011	AC003077.1	lncRNA	0.844802	0.0337872	up
ENSG00000107554	DNMBP	protein_coding	0.84431	2.39651e-05	up
ENSG00000129173	E2F8	protein_coding	0.844273	5.44462e-06	up
ENSG00000232346	Z74021.1	processed_pseudogene	0.843776	0.0442896	up
ENSG00000181408	UTS2R	protein_coding	0.843365	0.00292862	up
ENSG00000230629	RPS23P8	processed_pseudogene	0.842955	0.0231373	up
ENSG00000119042	SATB2	protein_coding	0.842581	1.53349e-09	up
ENSG00000255487	AC087362.2	lncRNA	0.842198	0.0275768	up
ENSG00000253352	TUG1	protein_coding	0.840953	3.14392e-11	up
ENSG00000142556	ZNF614	protein_coding	0.840467	0.000210197	up
ENSG00000198561	CTNND1	protein_coding	0.839916	2.50007e-12	up
ENSG00000121621	KIF18A	protein_coding	0.839894	0.000655115	up
ENSG00000233369	GTF2IP4	transcribed_processed_pseudogene	0.839859	0.00282011	up
ENSG00000100852	ARHGAP5	protein_coding	0.839783	1.32831e-09	up
ENSG00000138468	SENP7	protein_coding	0.83973	0.0019185	up
ENSG00000091129	NRCAM	protein_coding	0.839575	0.000123563	up
ENSG00000183458	AC138932.1	transcribed_unprocessed_pseudogene	0.839457	0.000685168	up
ENSG00000138660	AP1AR	protein_coding	0.839229	7.83463e-07	up
ENSG00000162592	CCDC27	protein_coding	0.83881	0.0122979	up
ENSG00000266171	AP001020.3	lncRNA	0.838763	0.0279444	up
ENSG00000215183	MSMP	protein_coding	0.838379	0.00031982	up
ENSG00000147180	ZNF711	protein_coding	0.838215	3.5431e-09	up
ENSG00000242082	SLC5A4-AS1	lncRNA	0.838004	0.00621161	up
ENSG00000106692	FKTN	protein_coding	0.837372	3.60613e-07	up
ENSG00000141441	GAREM1	protein_coding	0.837225	5.28121e-07	up
ENSG00000155966	AFF2	protein_coding	0.836787	2.94397e-06	up
ENSG00000204262	COL5A2	protein_coding	0.836785	0.00620092	up
ENSG00000056277	ZNF280C	protein_coding	0.836785	2.97802e-05	up
ENSG00000168615	ADAM9	protein_coding	0.836565	3.58764e-07	up
ENSG00000154114	TBCEL	protein_coding	0.836485	2.20115e-05	up
ENSG00000169118	CSNK1G1	protein_coding	0.836389	1.31599e-06	up
ENSG00000123191	ATP7B	protein_coding	0.8362	2.6888e-07	up
ENSG00000213599	SLX1A-SULT1A3	lncRNA	0.835887	0.0336685	up
ENSG00000185658	BRWD1	protein_coding	0.835689	6.93506e-07	up
ENSG00000151846	PABPC3	protein_coding	0.834952	0.0442998	up
ENSG00000233547	AL158212.2	lncRNA	0.834921	0.0180639	up
ENSG00000124782	RREB1	protein_coding	0.834785	3.34501e-08	up
ENSG00000108091	CCDC6	protein_coding	0.834771	4.07927e-10	up
ENSG00000120519	SLC10A7	protein_coding	0.83425	0.000706505	up
ENSG00000006576	PHTF2	protein_coding	0.833726	1.30956e-06	up
ENSG00000036549	ZZZ3	protein_coding	0.833383	4.60629e-11	up
ENSG00000131149	GSE1	protein_coding	0.833195	2.04535e-09	up
ENSG00000227487	NCAM1-AS1	lncRNA	0.832786	0.0175374	up
ENSG00000067141	NEO1	protein_coding	0.832298	3.10141e-11	up
ENSG00000161813	LARP4	protein_coding	0.83226	1.65513e-09	up
ENSG00000081014	AP4E1	protein_coding	0.831896	0.00013848	up
ENSG00000139926	FRMD6	protein_coding	0.831471	6.9946e-06	up
ENSG00000155629	PIK3AP1	protein_coding	0.831081	0.0132334	up
ENSG00000142089	IFITM3	protein_coding	0.830962	0.0182234	up
ENSG00000164031	DNAJB14	protein_coding	0.830927	2.01268e-05	up
ENSG00000164070	HSPA4L	protein_coding	0.830523	9.36162e-07	up
ENSG00000188958	UTS2B	protein_coding	0.830511	0.00453656	up
ENSG00000198780	FAM169A	protein_coding	0.830407	1.70009e-05	up
ENSG00000100523	DDHD1	protein_coding	0.830134	1.48078e-07	up
ENSG00000125398	SOX9	protein_coding	0.829233	6.95158e-05	up
ENSG00000164323	CFAP97	protein_coding	0.82871	1.10067e-06	up
ENSG00000285006	AC005280.3	lncRNA	0.828475	0.0236736	up
ENSG00000112379	ARFGEF3	protein_coding	0.828272	2.91225e-05	up
ENSG00000189308	LIN54	protein_coding	0.828019	1.1799e-05	up
ENSG00000101447	FAM83D	protein_coding	0.827867	1.20582e-07	up
ENSG00000198205	ZXDA	protein_coding	0.827749	0.0140973	up
ENSG00000224886	AL132656.1	transcribed_processed_pseudogene	0.827583	0.0251262	up
ENSG00000183889	AC138969.1	protein_coding	0.827248	0.00411056	up
ENSG00000161021	MAML1	protein_coding	0.827009	2.76765e-11	up
ENSG00000180370	PAK2	protein_coding	0.826942	2.99664e-10	up
ENSG00000197147	LRRC8B	protein_coding	0.826639	2.45027e-05	up
ENSG00000095637	SORBS1	protein_coding	0.826425	0.00294339	up
ENSG00000100647	SUSD6	protein_coding	0.826155	3.26495e-05	up
ENSG00000158290	CUL4B	protein_coding	0.826056	2.70526e-08	up
ENSG00000125633	CCDC93	protein_coding	0.826052	2.8421e-07	up
ENSG00000146463	ZMYM4	protein_coding	0.825911	3.07664e-08	up
ENSG00000174469	CNTNAP2	protein_coding	0.825883	1.64355e-06	up
ENSG00000185352	HS6ST3	protein_coding	0.825735	0.0059474	up
ENSG00000130150	MOSPD2	protein_coding	0.825272	0.000320046	up
ENSG00000111670	GNPTAB	protein_coding	0.825217	3.74454e-08	up
ENSG00000170448	NFXL1	protein_coding	0.824439	2.35581e-05	up
ENSG00000171714	ANO5	protein_coding	0.824125	3.59961e-05	up
ENSG00000125772	GPCPD1	protein_coding	0.823985	0.000475509	up
ENSG00000066777	ARFGEF1	protein_coding	0.823948	4.01785e-07	up
ENSG00000116106	EPHA4	protein_coding	0.823755	1.70126e-05	up
ENSG00000198646	NCOA6	protein_coding	0.822832	8.73655e-10	up
ENSG00000164951	PDP1	protein_coding	0.822617	8.50459e-05	up
ENSG00000196323	ZBTB44	protein_coding	0.822458	5.07783e-10	up
ENSG00000134109	EDEM1	protein_coding	0.822281	1.84169e-07	up
ENSG00000021826	CPS1	protein_coding	0.821796	8.52066e-06	up
ENSG00000104067	TJP1	protein_coding	0.820894	5.68139e-08	up
ENSG00000118276	B4GALT6	protein_coding	0.820785	1.42009e-07	up
ENSG00000120685	PROSER1	protein_coding	0.820516	4.44272e-09	up
ENSG00000105976	MET	protein_coding	0.820277	3.24232e-07	up
ENSG00000082438	COBLL1	protein_coding	0.820181	0.000926766	up
ENSG00000109572	CLCN3	protein_coding	0.819504	4.04443e-10	up
ENSG00000133703	KRAS	protein_coding	0.819293	6.6037e-08	up
ENSG00000213079	SCAF8	protein_coding	0.819136	6.56057e-09	up
ENSG00000157240	FZD1	protein_coding	0.818997	6.55559e-05	up
ENSG00000111860	CEP85L	protein_coding	0.818808	2.11513e-05	up
ENSG00000146674	IGFBP3	protein_coding	0.818533	0.0385326	up
ENSG00000236792	AL513175.2	processed_pseudogene	0.818027	0.0430926	up
ENSG00000172469	MANEA	protein_coding	0.817388	0.00023624	up
ENSG00000138078	PREPL	protein_coding	0.817277	1.93129e-08	up
ENSG00000150995	ITPR1	protein_coding	0.816813	0.000764616	up
ENSG00000197128	ZNF772	protein_coding	0.816708	0.00282969	up
ENSG00000259010	AL049869.1	processed_pseudogene	0.816262	0.0307517	up
ENSG00000123384	LRP1	protein_coding	0.815849	1.09564e-05	up
ENSG00000151233	GXYLT1	protein_coding	0.815567	4.56219e-07	up
ENSG00000255539	AP002336.3	lncRNA	0.814424	0.0217465	up
ENSG00000134318	ROCK2	protein_coding	0.813594	8.12725e-08	up
ENSG00000198455	ZXDB	protein_coding	0.813149	1.75661e-05	up
ENSG00000257093	DENND11	protein_coding	0.81295	9.34514e-09	up
ENSG00000006652	IFRD1	protein_coding	0.812811	1.45982e-07	up
ENSG00000234617	SNRK-AS1	lncRNA	0.812514	0.00104525	up
ENSG00000228818	AL359918.2	processed_pseudogene	0.812372	0.0491462	up
ENSG00000274487	NPEPPSP1	transcribed_unprocessed_pseudogene	0.811935	0.0334672	up
ENSG00000189079	ARID2	protein_coding	0.811769	6.6417e-08	up
ENSG00000110841	PPFIBP1	protein_coding	0.811422	7.233e-06	up
ENSG00000197978	GOLGA6L9	protein_coding	0.811395	0.0230437	up
ENSG00000173889	PHC3	protein_coding	0.81126	4.00644e-07	up
ENSG00000009694	TENM1	protein_coding	0.810435	1.09447e-05	up
ENSG00000250896	RNPS1P1	processed_pseudogene	0.809991	0.0282712	up
ENSG00000100077	GRK3	protein_coding	0.80959	3.21998e-07	up
ENSG00000079387	SENP1	protein_coding	0.809241	4.34239e-07	up
ENSG00000258034	AC012157.2	lncRNA	0.80911	0.0100767	up
ENSG00000180626	ZNF594	protein_coding	0.809079	0.00175778	up
ENSG00000111816	FRK	protein_coding	0.808708	0.0323094	up
ENSG00000114120	SLC25A36	protein_coding	0.808147	1.59797e-10	up
ENSG00000230046	BIRC6-AS1	lncRNA	0.808091	0.0207376	up
ENSG00000163539	CLASP2	protein_coding	0.808052	4.47317e-10	up
ENSG00000137075	RNF38	protein_coding	0.807542	1.14654e-07	up
ENSG00000105983	LMBR1	protein_coding	0.80714	2.08354e-09	up
ENSG00000166446	CDYL2	protein_coding	0.806123	0.00249447	up
ENSG00000166889	PATL1	protein_coding	0.805839	5.75477e-10	up
ENSG00000125249	RAP2A	protein_coding	0.804937	5.93455e-07	up
ENSG00000178607	ERN1	protein_coding	0.804247	0.000236998	up
ENSG00000138079	SLC3A1	protein_coding	0.804226	8.97558e-05	up
ENSG00000197724	PHF2	protein_coding	0.8039	2.51095e-08	up
ENSG00000237840	FAM21FP	transcribed_unprocessed_pseudogene	0.803759	0.0426911	up
ENSG00000164236	ANKRD33B	protein_coding	0.803563	0.00036655	up
ENSG00000184486	POU3F2	protein_coding	0.803546	1.40083e-05	up
ENSG00000251196	AC106760.1	unprocessed_pseudogene	0.803106	0.0451782	up
ENSG00000143324	XPR1	protein_coding	0.8029	5.39308e-09	up
ENSG00000269026	AC003006.1	protein_coding	0.802802	0.0304584	up
ENSG00000164292	RHOBTB3	protein_coding	0.802479	3.13184e-10	up
ENSG00000125148	MT2A	protein_coding	0.802318	0.00264696	up
ENSG00000116016	EPAS1	protein_coding	0.801454	7.14139e-06	up
ENSG00000075213	SEMA3A	protein_coding	0.801254	0.0210278	up
ENSG00000262420	AC007613.1	lncRNA	0.801086	0.0168271	up
ENSG00000162981	LRATD1	protein_coding	0.800537	0.0412895	up
ENSG00000018236	CNTN1	protein_coding	0.800032	0.00210137	up
ENSG00000159433	STARD9	protein_coding	0.799979	0.00204683	up
ENSG00000197386	HTT	protein_coding	0.799789	3.57915e-09	up
ENSG00000165322	ARHGAP12	protein_coding	0.799756	5.64332e-05	up
ENSG00000179833	SERTAD2	protein_coding	0.799742	2.51408e-08	up
ENSG00000150457	LATS2	protein_coding	0.799581	0.000229614	up
ENSG00000138119	MYOF	protein_coding	0.799471	0.0356423	up
ENSG00000288534	AP001931.2	protein_coding	0.798572	3.28804e-11	up
ENSG00000129116	PALLD	protein_coding	0.798526	3.72899e-07	up
ENSG00000137040	RANBP6	protein_coding	0.798345	3.34554e-06	up
ENSG00000137968	SLC44A5	protein_coding	0.798002	0.000232424	up
ENSG00000226963	AC078883.2	lncRNA	0.797916	0.0345077	up
ENSG00000112218	GPR63	protein_coding	0.797491	0.000195783	up
ENSG00000205765	C5orf51	protein_coding	0.79745	2.80105e-07	up
ENSG00000060982	BCAT1	protein_coding	0.796868	1.99447e-08	up
ENSG00000229807	XIST	lncRNA	0.79658	0.00915064	up
ENSG00000151176	PLBD2	protein_coding	0.796553	7.1767e-09	up
ENSG00000075151	EIF4G3	protein_coding	0.796457	5.09757e-09	up
ENSG00000130635	COL5A1	protein_coding	0.796405	5.74767e-05	up
ENSG00000091409	ITGA6	protein_coding	0.79593	0.000114512	up
ENSG00000072133	RPS6KA6	protein_coding	0.795864	0.000113685	up
ENSG00000142798	HSPG2	protein_coding	0.795417	0.000147721	up
ENSG00000197102	DYNC1H1	protein_coding	0.795235	3.43955e-07	up
ENSG00000134755	DSC2	protein_coding	0.79522	2.4376e-06	up
ENSG00000225972	MTND1P23	unprocessed_pseudogene	0.795011	0.0232064	up
ENSG00000185070	FLRT2	protein_coding	0.794271	0.0211975	up
ENSG00000254618	TMED10P1	processed_pseudogene	0.794052	0.0395005	up
ENSG00000128567	PODXL	protein_coding	0.793936	2.18328e-06	up
ENSG00000134762	DSC3	protein_coding	0.793883	1.54084e-08	up
ENSG00000145390	USP53	protein_coding	0.793765	6.86327e-06	up
ENSG00000204604	ZNF468	protein_coding	0.792672	0.00748168	up
ENSG00000012174	MBTPS2	protein_coding	0.792273	4.10153e-07	up
ENSG00000149346	SLX4IP	protein_coding	0.792259	0.00174943	up
ENSG00000033178	UBA6	protein_coding	0.791664	4.6974e-06	up
ENSG00000155313	USP25	protein_coding	0.791092	2.69083e-05	up
ENSG00000155850	SLC26A2	protein_coding	0.790496	1.04968e-06	up
ENSG00000183691	NOG	protein_coding	0.79039	0.0100859	up
ENSG00000029534	ANK1	protein_coding	0.790169	0.0182763	up
ENSG00000234377	OBI1-AS1	lncRNA	0.789953	0.000142964	up
ENSG00000275665	AC006449.3	lncRNA	0.789834	0.00371786	up
ENSG00000232788	ITGA6-AS1	lncRNA	0.789503	0.0246764	up
ENSG00000256663	AC112777.1	processed_pseudogene	0.78949	0.000695761	up
ENSG00000286447	AC109782.1	lncRNA	0.789371	0.048985	up
ENSG00000107443	CCNJ	protein_coding	0.789341	6.33334e-06	up
ENSG00000174485	DENND4A	protein_coding	0.789206	2.389e-06	up
ENSG00000115159	GPD2	protein_coding	0.78918	1.75902e-06	up
ENSG00000088387	DOCK9	protein_coding	0.789099	0.000109072	up
ENSG00000139292	LGR5	protein_coding	0.788618	0.00129341	up
ENSG00000115306	SPTBN1	protein_coding	0.788429	1.2659e-10	up
ENSG00000127334	DYRK2	protein_coding	0.788107	7.52948e-08	up
ENSG00000285708	AC097634.4	protein_coding	0.787299	1.25163e-05	up
ENSG00000121892	PDS5A	protein_coding	0.787231	1.23312e-08	up
ENSG00000260898	ADPGK-AS1	lncRNA	0.787134	0.00893073	up
ENSG00000185532	PRKG1	protein_coding	0.786844	0.000415317	up
ENSG00000149311	ATM	protein_coding	0.786571	4.51652e-06	up
ENSG00000285095	AC025887.2	lncRNA	0.786019	0.0440072	up
ENSG00000226455	AL121787.1	lncRNA	0.785942	0.0384485	up
ENSG00000171467	ZNF318	protein_coding	0.785828	2.24274e-07	up
ENSG00000285509	TBCEL-TECTA	protein_coding	0.785272	0.0120301	up
ENSG00000255692	AC002563.1	lncRNA	0.785075	0.0450135	up
ENSG00000213413	PVRIG	protein_coding	0.784939	0.0487545	up
ENSG00000165105	RASEF	protein_coding	0.784893	2.53946e-06	up
ENSG00000081026	MAGI3	protein_coding	0.784829	5.32496e-06	up
ENSG00000080603	SRCAP	protein_coding	0.784532	9.1821e-08	up
ENSG00000163362	INAVA	protein_coding	0.784087	0.0286488	up
ENSG00000131374	TBC1D5	protein_coding	0.783412	1.27498e-05	up
ENSG00000145623	OSMR	protein_coding	0.783235	0.0443755	up
ENSG00000254198	AC113191.1	processed_pseudogene	0.782825	0.0232086	up
ENSG00000241293	PPATP1	processed_pseudogene	0.782777	0.047667	up
ENSG00000186174	BCL9L	protein_coding	0.782604	2.74229e-06	up
ENSG00000149308	NPAT	protein_coding	0.781783	1.00564e-05	up
ENSG00000177189	RPS6KA3	protein_coding	0.781614	1.21033e-07	up
ENSG00000164190	NIPBL	protein_coding	0.781571	2.8033e-08	up
ENSG00000120693	SMAD9	protein_coding	0.781348	3.25846e-06	up
ENSG00000136144	RCBTB1	protein_coding	0.781102	0.000104723	up
ENSG00000101413	RPRD1B	protein_coding	0.780543	2.17197e-08	up
ENSG00000185008	ROBO2	protein_coding	0.780443	0.00257342	up
ENSG00000261732	AL031708.1	protein_coding	0.780334	2.15769e-08	up
ENSG00000115421	PAPOLG	protein_coding	0.780279	5.49089e-06	up
ENSG00000086758	HUWE1	protein_coding	0.78004	7.99605e-08	up
ENSG00000072840	EVC	protein_coding	0.779435	0.000451339	up
ENSG00000180917	CMTR2	protein_coding	0.779362	0.0070052	up
ENSG00000102384	CENPI	protein_coding	0.778868	2.69571e-05	up
ENSG00000166263	STXBP4	protein_coding	0.778707	1.54814e-05	up
ENSG00000092847	AGO1	protein_coding	0.778509	5.34542e-09	up
ENSG00000234478	ACBD3-AS1	lncRNA	0.778288	0.00252064	up
ENSG00000169184	MN1	protein_coding	0.77815	0.00278302	up
ENSG00000121741	ZMYM2	protein_coding	0.77789	3.9636e-06	up
ENSG00000132640	BTBD3	protein_coding	0.777827	4.47502e-08	up
ENSG00000279086	AC073130.3	TEC	0.777655	0.0310024	up
ENSG00000088305	DNMT3B	protein_coding	0.777362	2.46104e-06	up
ENSG00000059758	CDK17	protein_coding	0.777129	2.75287e-05	up
ENSG00000196313	POM121	protein_coding	0.776979	3.99372e-10	up
ENSG00000101384	JAG1	protein_coding	0.776968	0.00624911	up
ENSG00000177606	JUN	protein_coding	0.776856	1.17639e-10	up
ENSG00000173821	RNF213	protein_coding	0.776656	1.3098e-05	up
ENSG00000089902	RCOR1	protein_coding	0.775935	6.54198e-08	up
ENSG00000145416	MARCHF1	protein_coding	0.774647	0.0471683	up
ENSG00000109184	DCUN1D4	protein_coding	0.774304	1.6234e-06	up
ENSG00000106006	HOXA6	protein_coding	0.77413	0.000314816	up
ENSG00000163697	APBB2	protein_coding	0.773956	3.35346e-05	up
ENSG00000189423	USP32P3	transcribed_unprocessed_pseudogene	0.773877	0.0469554	up
ENSG00000222043	AC079305.1	lncRNA	0.773844	0.0281153	up
ENSG00000196656	AC004057.1	transcribed_processed_pseudogene	0.773618	0.0319703	up
ENSG00000112414	ADGRG6	protein_coding	0.77326	0.0219523	up
ENSG00000213390	ARHGAP19	protein_coding	0.772976	7.90638e-07	up
ENSG00000196792	STRN3	protein_coding	0.772712	9.98621e-06	up
ENSG00000178966	RMI1	protein_coding	0.772029	0.000100876	up
ENSG00000073910	FRY	protein_coding	0.772012	0.0340428	up
ENSG00000181904	C5orf24	protein_coding	0.771559	1.16198e-08	up
ENSG00000122042	UBL3	protein_coding	0.771424	3.48148e-06	up
ENSG00000116641	DOCK7	protein_coding	0.771257	2.66862e-07	up
ENSG00000146587	RBAK	protein_coding	0.771113	3.65285e-05	up
ENSG00000132182	NUP210	protein_coding	0.771112	5.04119e-10	up
ENSG00000169018	FEM1B	protein_coding	0.771057	1.16878e-08	up
ENSG00000123728	RAP2C	protein_coding	0.770596	7.5673e-07	up
ENSG00000106415	GLCCI1	protein_coding	0.770534	7.45481e-07	up
ENSG00000189184	PCDH18	protein_coding	0.770479	0.0259114	up
ENSG00000064393	HIPK2	protein_coding	0.770448	2.68738e-07	up
ENSG00000215421	ZNF407	protein_coding	0.770437	0.00146869	up
ENSG00000172965	MIR4435-2HG	lncRNA	0.769903	0.000520202	up
ENSG00000147050	KDM6A	protein_coding	0.769866	2.70083e-07	up
ENSG00000104043	ATP8B4	protein_coding	0.769555	0.047658	up
ENSG00000084112	SSH1	protein_coding	0.769495	1.41657e-07	up
ENSG00000198836	OPA1	protein_coding	0.769416	2.3452e-06	up
ENSG00000170325	PRDM10	protein_coding	0.769118	4.43495e-05	up
ENSG00000108443	RPS6KB1	protein_coding	0.768968	1.28217e-05	up
ENSG00000061676	NCKAP1	protein_coding	0.768115	1.70032e-09	up
ENSG00000097007	ABL1	protein_coding	0.768055	1.92933e-08	up
ENSG00000276550	HERC2P2	transcribed_unprocessed_pseudogene	0.767919	0.00095848	up
ENSG00000143067	ZNF697	protein_coding	0.767759	3.58957e-05	up
ENSG00000237278	RLIMP2	processed_pseudogene	0.767686	0.0187702	up
ENSG00000102763	VWA8	protein_coding	0.767631	0.000132402	up
ENSG00000211455	STK38L	protein_coding	0.767339	0.000200309	up
ENSG00000265794	AC005899.4	lncRNA	0.767012	1.09564e-05	up
ENSG00000101680	LAMA1	protein_coding	0.766715	3.46652e-06	up
ENSG00000171988	JMJD1C	protein_coding	0.766572	0.000106802	up
ENSG00000070778	PTPN21	protein_coding	0.766493	0.000668907	up
ENSG00000123836	PFKFB2	protein_coding	0.766058	5.63753e-05	up
ENSG00000234567	AL024497.2	lncRNA	0.765979	0.0466995	up
ENSG00000155100	OTUD6B	protein_coding	0.764945	0.000765793	up
ENSG00000134909	ARHGAP32	protein_coding	0.764043	7.21071e-05	up
ENSG00000105879	CBLL1	protein_coding	0.763878	4.96238e-07	up
ENSG00000270106	TSNAX-DISC1	protein_coding	0.763817	0.000452437	up
ENSG00000072501	SMC1A	protein_coding	0.763418	7.32107e-12	up
ENSG00000183723	CMTM4	protein_coding	0.763022	2.00207e-08	up
ENSG00000117020	AKT3	protein_coding	0.76287	2.30841e-08	up
ENSG00000125945	ZNF436	protein_coding	0.762766	0.000740488	up
ENSG00000139163	ETNK1	protein_coding	0.76252	3.13841e-08	up
ENSG00000170145	SIK2	protein_coding	0.762199	7.35858e-07	up
ENSG00000068784	SRBD1	protein_coding	0.762053	0.000561928	up
ENSG00000174437	ATP2A2	protein_coding	0.761744	6.58113e-12	up
ENSG00000251660	AC007036.3	lncRNA	0.761356	0.0159477	up
ENSG00000176597	B3GNT5	protein_coding	0.761179	0.00076964	up
ENSG00000229867	STEAP3-AS1	lncRNA	0.760782	0.00275811	up
ENSG00000148158	SNX30	protein_coding	0.760753	1.57366e-06	up
ENSG00000163602	RYBP	protein_coding	0.760388	4.90999e-07	up
ENSG00000248636	AC002070.1	lncRNA	0.760088	0.0486144	up
ENSG00000280385	AP000648.4	TEC	0.759987	0.00177238	up
ENSG00000166348	USP54	protein_coding	0.759732	1.84938e-07	up
ENSG00000198826	ARHGAP11A	protein_coding	0.75963	1.41097e-06	up
ENSG00000110344	UBE4A	protein_coding	0.759526	1.32518e-09	up
ENSG00000153944	MSI2	protein_coding	0.759492	3.31753e-08	up
ENSG00000232973	CYP1B1-AS1	lncRNA	0.759428	0.0493126	up
ENSG00000154447	SH3RF1	protein_coding	0.758282	4.49484e-05	up
ENSG00000141682	PMAIP1	protein_coding	0.758033	1.92234e-07	up
ENSG00000134627	PIWIL4	protein_coding	0.757792	0.0394498	up
ENSG00000250902	SMAD1-AS1	lncRNA	0.757402	0.0242463	up
ENSG00000148516	ZEB1	protein_coding	0.757382	9.1684e-06	up
ENSG00000152223	EPG5	protein_coding	0.757337	0.000457713	up
ENSG00000117000	RLF	protein_coding	0.756852	1.05575e-05	up
ENSG00000112276	BVES	protein_coding	0.756758	0.000418337	up
ENSG00000238103	RPL9P7	processed_pseudogene	0.756241	0.0109977	up
ENSG00000100580	TMED8	protein_coding	0.755778	1.47838e-07	up
ENSG00000114423	CBLB	protein_coding	0.755775	0.000927856	up
ENSG00000128731	HERC2	protein_coding	0.754845	9.36162e-07	up
ENSG00000198626	RYR2	protein_coding	0.754728	0.00769461	up
ENSG00000100320	RBFOX2	protein_coding	0.754519	1.13408e-10	up
ENSG00000131725	WDR44	protein_coding	0.754355	1.61802e-06	up
ENSG00000048405	ZNF800	protein_coding	0.753841	0.000178061	up
ENSG00000170871	KIAA0232	protein_coding	0.753515	9.17502e-06	up
ENSG00000099219	ERMP1	protein_coding	0.752907	2.6677e-06	up
ENSG00000085719	CPNE3	protein_coding	0.752808	2.05508e-09	up
ENSG00000228327	AL669831.1	transcribed_unprocessed_pseudogene	0.752576	0.0393194	up
ENSG00000106299	WASL	protein_coding	0.752541	3.66168e-07	up
ENSG00000250838	AC091133.3	lncRNA	0.752347	0.0283111	up
ENSG00000287542	AC098582.1	protein_coding	0.751091	0.000458988	up
ENSG00000011114	BTBD7	protein_coding	0.750823	1.28394e-06	up
ENSG00000197312	DDI2	protein_coding	0.749902	7.59813e-08	up
ENSG00000269533	AC003002.3	protein_coding	0.749626	0.0489708	up
ENSG00000052795	FNIP2	protein_coding	0.749526	5.08319e-06	up
ENSG00000125257	ABCC4	protein_coding	0.749351	3.64782e-06	up
ENSG00000245482	AC046130.1	lncRNA	0.749319	0.0462909	up
ENSG00000008294	SPAG9	protein_coding	0.749283	2.96959e-09	up
ENSG00000163939	PBRM1	protein_coding	0.749128	1.46156e-08	up
ENSG00000198793	MTOR	protein_coding	0.749007	1.6085e-08	up
ENSG00000178695	KCTD12	protein_coding	0.748984	3.26471e-10	up
ENSG00000100485	SOS2	protein_coding	0.748975	0.00026937	up
ENSG00000153827	TRIP12	protein_coding	0.748766	9.3869e-10	up
ENSG00000212907	MT-ND4L	protein_coding	0.747818	5.0717e-11	up
ENSG00000135999	EPC2	protein_coding	0.747779	8.91438e-06	up
ENSG00000272801	AC004080.5	lncRNA	0.747628	0.0197324	up
ENSG00000282034	AC106886.6	protein_coding	0.747512	2.46038e-07	up
ENSG00000031003	FAM13B	protein_coding	0.747229	3.20955e-06	up
ENSG00000125266	EFNB2	protein_coding	0.746833	8.8782e-06	up
ENSG00000258964	AL137129.1	lncRNA	0.746665	0.00605234	up
ENSG00000179941	BBS10	protein_coding	0.746437	0.00165718	up
ENSG00000261423	TMEM202-AS1	lncRNA	0.746434	0.00148916	up
ENSG00000173706	HEG1	protein_coding	0.74639	1.90456e-05	up
ENSG00000140992	PDPK1	protein_coding	0.74594	2.59978e-07	up
ENSG00000114251	WNT5A	protein_coding	0.74553	3.58957e-05	up
ENSG00000140526	ABHD2	protein_coding	0.745479	1.65614e-08	up
ENSG00000231684	EIF1P3	processed_pseudogene	0.745457	0.0446651	up
ENSG00000118260	CREB1	protein_coding	0.745361	7.45892e-07	up
ENSG00000259955	AC008741.1	lncRNA	0.745117	0.0369747	up
ENSG00000108506	INTS2	protein_coding	0.744702	1.50432e-05	up
ENSG00000138641	HERC3	protein_coding	0.74419	0.000482652	up
ENSG00000140022	STON2	protein_coding	0.744187	0.00265191	up
ENSG00000275131	AC241952.1	transcribed_unprocessed_pseudogene	0.744108	0.0474915	up
ENSG00000198879	SFMBT2	protein_coding	0.743941	6.27043e-06	up
ENSG00000133056	PIK3C2B	protein_coding	0.743576	5.9679e-05	up
ENSG00000137478	FCHSD2	protein_coding	0.743306	1.66583e-05	up
ENSG00000261799	AC007406.5	lncRNA	0.742904	0.00329359	up
ENSG00000272768	AC004854.2	lncRNA	0.742602	0.0275407	up
ENSG00000172954	LCLAT1	protein_coding	0.742547	7.41802e-06	up
ENSG00000254333	NDST1-AS1	lncRNA	0.742367	0.049923	up
ENSG00000198018	ENTPD7	protein_coding	0.742347	1.32e-06	up
ENSG00000130962	PRRG1	protein_coding	0.742174	0.000942406	up
ENSG00000283341	AC068205.2	lncRNA	0.742086	0.000478348	up
ENSG00000258554	AC025162.1	lncRNA	0.741945	0.000295978	up
ENSG00000170185	USP38	protein_coding	0.741346	1.7428e-06	up
ENSG00000101938	CHRDL1	protein_coding	0.740903	0.0313258	up
ENSG00000122482	ZNF644	protein_coding	0.74073	1.06893e-05	up
ENSG00000163681	SLMAP	protein_coding	0.740691	4.99999e-07	up
ENSG00000165929	TC2N	protein_coding	0.740656	0.0101459	up
ENSG00000107186	MPDZ	protein_coding	0.740596	2.55343e-05	up
ENSG00000116128	BCL9	protein_coding	0.740288	2.37074e-06	up
ENSG00000174106	LEMD3	protein_coding	0.740154	3.10599e-07	up
ENSG00000133103	COG6	protein_coding	0.739692	0.000921187	up
ENSG00000287678	AL031778.1	lncRNA	0.739509	0.0376654	up
ENSG00000206560	ANKRD28	protein_coding	0.739255	2.02186e-06	up
ENSG00000024048	UBR2	protein_coding	0.739216	4.54193e-07	up
ENSG00000143674	MAP3K21	protein_coding	0.738623	1.63483e-08	up
ENSG00000279198	AC008894.3	TEC	0.738502	0.000974126	up
ENSG00000164211	STARD4	protein_coding	0.73844	0.000346977	up
ENSG00000129514	FOXA1	protein_coding	0.738272	0.00338321	up
ENSG00000021776	AQR	protein_coding	0.737978	1.83002e-06	up
ENSG00000245904	AC025164.1	lncRNA	0.737927	0.000647037	up
ENSG00000136381	IREB2	protein_coding	0.737729	1.78336e-08	up
ENSG00000256463	SALL3	protein_coding	0.737584	0.00068164	up
ENSG00000136237	RAPGEF5	protein_coding	0.73748	0.00783766	up
ENSG00000232754	AL035658.1	lncRNA	0.737429	0.0324677	up
ENSG00000140450	ARRDC4	protein_coding	0.737287	6.58773e-05	up
ENSG00000082805	ERC1	protein_coding	0.736902	1.46497e-06	up
ENSG00000081913	PHLPP1	protein_coding	0.736878	3.24237e-06	up
ENSG00000155858	LSM11	protein_coding	0.736813	8.5434e-07	up
ENSG00000119669	IRF2BPL	protein_coding	0.736809	1.14051e-07	up
ENSG00000054965	FAM168A	protein_coding	0.73675	3.63202e-08	up
ENSG00000136603	SKIL	protein_coding	0.736631	0.000287537	up
ENSG00000010072	SPRTN	protein_coding	0.73603	5.1792e-06	up
ENSG00000164116	GUCY1A1	protein_coding	0.735368	0.0110709	up
ENSG00000260032	NORAD	lncRNA	0.735321	1.60764e-09	up
ENSG00000163520	FBLN2	protein_coding	0.734612	0.0303965	up
ENSG00000102189	EEA1	protein_coding	0.734495	0.00024723	up
ENSG00000156162	DPY19L4	protein_coding	0.734336	0.000128739	up
ENSG00000145734	BDP1	protein_coding	0.733937	1.6163e-06	up
ENSG00000120071	KANSL1	protein_coding	0.733899	6.10176e-08	up
ENSG00000130723	PRRC2B	protein_coding	0.732764	3.01882e-08	up
ENSG00000274420	AC026318.1	misc_RNA	0.732044	0.0441919	up
ENSG00000127022	CANX	protein_coding	0.732031	1.16269e-11	up
ENSG00000165392	WRN	protein_coding	0.731704	6.86926e-05	up
ENSG00000115825	PRKD3	protein_coding	0.731614	1.03666e-08	up
ENSG00000267318	AC005702.1	protein_coding	0.73155	0.03613	up
ENSG00000058091	CDK14	protein_coding	0.73143	0.000305297	up
ENSG00000177034	MTX3	protein_coding	0.731388	4.92681e-05	up
ENSG00000076356	PLXNA2	protein_coding	0.731084	0.00709934	up
ENSG00000047932	GOPC	protein_coding	0.731013	4.29133e-08	up
ENSG00000232729	AC211433.1	lncRNA	0.730186	4.78868e-05	up
ENSG00000185164	NOMO2	protein_coding	0.729906	1.41341e-05	up
ENSG00000166439	RNF169	protein_coding	0.72932	3.82829e-07	up
ENSG00000285970	AC106820.6	lncRNA	0.72896	0.00706745	up
ENSG00000205208	C4orf46	protein_coding	0.728659	1.11218e-05	up
ENSG00000070882	OSBPL3	protein_coding	0.728457	1.30985e-05	up
ENSG00000143126	CELSR2	protein_coding	0.728395	5.55616e-07	up
ENSG00000117724	CENPF	protein_coding	0.728289	2.27823e-05	up
ENSG00000071189	SNX13	protein_coding	0.728137	0.000223795	up
ENSG00000216866	RPS2P55	processed_pseudogene	0.72811	0.0164296	up
ENSG00000163820	FYCO1	protein_coding	0.727713	5.96746e-05	up
ENSG00000133138	TBC1D8B	protein_coding	0.72744	0.00947146	up
ENSG00000150907	FOXO1	protein_coding	0.727219	9.00788e-06	up
ENSG00000146677	AC004453.1	processed_pseudogene	0.727158	0.020349	up
ENSG00000171444	MCC	protein_coding	0.727113	3.77548e-06	up
ENSG00000172534	HCFC1	protein_coding	0.726997	2.9006e-09	up
ENSG00000184384	MAML2	protein_coding	0.726689	0.0323402	up
ENSG00000152061	RABGAP1L	protein_coding	0.726311	8.66082e-05	up
ENSG00000163251	FZD5	protein_coding	0.72629	1.95394e-05	up
ENSG00000100426	ZBED4	protein_coding	0.726067	2.29069e-08	up
ENSG00000187231	SESTD1	protein_coding	0.725878	8.03607e-05	up
ENSG00000169604	ANTXR1	protein_coding	0.725862	8.12542e-08	up
ENSG00000136383	ALPK3	protein_coding	0.725752	0.0384485	up
ENSG00000164199	ADGRV1	protein_coding	0.725593	0.00203531	up
ENSG00000133816	MICAL2	protein_coding	0.725235	0.000389501	up
ENSG00000111266	DUSP16	protein_coding	0.725023	4.99643e-07	up
ENSG00000155561	NUP205	protein_coding	0.724249	3.59652e-11	up
ENSG00000137414	FAM8A1	protein_coding	0.723795	2.05564e-07	up
ENSG00000088538	DOCK3	protein_coding	0.723734	0.00038024	up
ENSG00000104369	JPH1	protein_coding	0.723628	1.90434e-05	up
ENSG00000175216	CKAP5	protein_coding	0.723452	2.95146e-07	up
ENSG00000276644	DACH1	protein_coding	0.723395	2.22221e-06	up
ENSG00000171617	ENC1	protein_coding	0.723291	0.0133566	up
ENSG00000109586	GALNT7	protein_coding	0.723124	4.95783e-05	up
ENSG00000141425	RPRD1A	protein_coding	0.723072	1.39249e-08	up
ENSG00000147044	CASK	protein_coding	0.722912	1.78027e-06	up
ENSG00000122126	OCRL	protein_coding	0.722894	5.93595e-09	up
ENSG00000128059	PPAT	protein_coding	0.722662	4.07022e-07	up
ENSG00000196670	ZFP62	protein_coding	0.722559	0.000236912	up
ENSG00000144036	EXOC6B	protein_coding	0.722266	1.54218e-05	up
ENSG00000119912	IDE	protein_coding	0.720903	8.42342e-06	up
ENSG00000087301	TXNDC16	protein_coding	0.720777	0.000127382	up
ENSG00000106392	C1GALT1	protein_coding	0.720438	0.000771438	up
ENSG00000075223	SEMA3C	protein_coding	0.720238	0.0176719	up
ENSG00000255438	AL354813.1	lncRNA	0.719978	0.0219922	up
ENSG00000247595	SPTY2D1OS	protein_coding	0.719949	0.0102848	up
ENSG00000123643	SLC36A1	protein_coding	0.719899	4.25325e-06	up
ENSG00000163293	NIPAL1	protein_coding	0.719817	0.00598275	up
ENSG00000101493	ZNF516	protein_coding	0.719569	2.11609e-05	up
ENSG00000156671	SAMD8	protein_coding	0.719362	3.24264e-05	up
ENSG00000159658	EFCAB14	protein_coding	0.719102	1.95033e-07	up
ENSG00000165757	JCAD	protein_coding	0.719077	0.000100876	up
ENSG00000129493	HEATR5A	protein_coding	0.718671	2.60726e-05	up
ENSG00000184677	ZBTB40	protein_coding	0.718539	6.13355e-06	up
ENSG00000165097	KDM1B	protein_coding	0.718464	1.15946e-05	up
ENSG00000153904	DDAH1	protein_coding	0.718222	8.08809e-06	up
ENSG00000152926	ZNF117	protein_coding	0.718092	0.0281779	up
ENSG00000218350	LYPLA1P3	processed_pseudogene	0.717901	0.0456503	up
ENSG00000054277	OPN3	protein_coding	0.717642	0.0279753	up
ENSG00000286237	ARMCX5-GPRASP2	protein_coding	0.71748	0.000409181	up
ENSG00000049323	LTBP1	protein_coding	0.717425	3.19776e-06	up
ENSG00000198815	FOXJ3	protein_coding	0.717085	7.64621e-08	up
ENSG00000135111	TBX3	protein_coding	0.71706	1.3441e-08	up
ENSG00000111731	C2CD5	protein_coding	0.717048	9.90976e-06	up
ENSG00000136874	STX17	protein_coding	0.716797	1.29044e-05	up
ENSG00000131018	SYNE1	protein_coding	0.716693	0.00301449	up
ENSG00000152520	PAN3	protein_coding	0.716378	3.51944e-05	up
ENSG00000166266	CUL5	protein_coding	0.716316	4.06473e-07	up
ENSG00000186908	ZDHHC17	protein_coding	0.716275	0.000236445	up
ENSG00000261864	AC130462.3	lncRNA	0.716058	0.0188722	up
ENSG00000068366	ACSL4	protein_coding	0.715833	9.84655e-06	up
ENSG00000142599	RERE	protein_coding	0.715655	2.80053e-08	up
ENSG00000283549	AC007161.3	lncRNA	0.715595	0.0303934	up
ENSG00000154429	CCSAP	protein_coding	0.715587	6.7434e-07	up
ENSG00000205269	TMEM170B	protein_coding	0.715282	0.000167077	up
ENSG00000151553	FAM160B1	protein_coding	0.71512	0.000806277	up
ENSG00000176225	RTTN	protein_coding	0.714378	0.000334645	up
ENSG00000110713	NUP98	protein_coding	0.714028	2.65011e-09	up
ENSG00000134278	SPIRE1	protein_coding	0.712989	3.03174e-06	up
ENSG00000230202	AL450405.1	processed_pseudogene	0.712681	0.0028601	up
ENSG00000169607	CKAP2L	protein_coding	0.711983	0.000157551	up
ENSG00000145331	TRMT10A	protein_coding	0.711794	0.00331117	up
ENSG00000102218	RP2	protein_coding	0.711598	0.000379401	up
ENSG00000198088	NUP62CL	protein_coding	0.711358	0.00328928	up
ENSG00000100030	MAPK1	protein_coding	0.711355	6.1232e-08	up
ENSG00000117461	PIK3R3	protein_coding	0.711227	7.42105e-07	up
ENSG00000148429	USP6NL	protein_coding	0.710195	0.000260646	up
ENSG00000126003	PLAGL2	protein_coding	0.710145	1.44981e-07	up
ENSG00000177570	SAMD12	protein_coding	0.710109	0.031421	up
ENSG00000175105	ZNF654	protein_coding	0.709925	0.00134439	up
ENSG00000163946	TASOR	protein_coding	0.709703	1.28517e-06	up
ENSG00000143869	GDF7	protein_coding	0.709594	0.00827534	up
ENSG00000143776	CDC42BPA	protein_coding	0.709444	7.52628e-05	up
ENSG00000102221	JADE3	protein_coding	0.708884	2.13747e-05	up
ENSG00000142875	PRKACB	protein_coding	0.708572	6.61907e-05	up
ENSG00000147548	NSD3	protein_coding	0.708536	2.63936e-07	up
ENSG00000104497	SNX16	protein_coding	0.708396	0.0362858	up
ENSG00000218426	AL590867.2	processed_pseudogene	0.708382	0.00643159	up
ENSG00000088812	ATRN	protein_coding	0.708381	9.90976e-06	up
ENSG00000198363	ASPH	protein_coding	0.708309	3.97518e-07	up
ENSG00000254706	AL512785.2	protein_coding	0.70827	0.0222333	up
ENSG00000116698	SMG7	protein_coding	0.708216	1.73858e-09	up
ENSG00000112282	MED23	protein_coding	0.707858	4.2139e-06	up
ENSG00000286305	AC004893.2	lncRNA	0.707573	0.000802305	up
ENSG00000115145	STAM2	protein_coding	0.707565	0.00136527	up
ENSG00000172164	SNTB1	protein_coding	0.707424	0.00230356	up
ENSG00000155304	HSPA13	protein_coding	0.707182	4.75454e-06	up
ENSG00000125848	FLRT3	protein_coding	0.706871	0.0152159	up
ENSG00000261115	TMEM178B	protein_coding	0.706827	0.00025303	up
ENSG00000180776	ZDHHC20	protein_coding	0.706808	6.58773e-05	up
ENSG00000068885	IFT80	protein_coding	0.706665	0.00111932	up
ENSG00000155657	TTN	protein_coding	0.706297	0.000927856	up
ENSG00000074181	NOTCH3	protein_coding	0.706245	4.44596e-07	up
ENSG00000196455	PIK3R4	protein_coding	0.706212	3.31928e-06	up
ENSG00000120690	ELF1	protein_coding	0.705748	0.000133126	up
ENSG00000078674	PCM1	protein_coding	0.705462	4.57485e-05	up
ENSG00000243613	AL513523.4	lncRNA	0.705192	0.00863929	up
ENSG00000171435	KSR2	protein_coding	0.705175	0.0151353	up
ENSG00000197258	EIF4BP6	processed_pseudogene	0.704589	0.0195819	up
ENSG00000180694	TMEM64	protein_coding	0.704533	0.00286133	up
ENSG00000183853	KIRREL1	protein_coding	0.704527	2.34079e-06	up
ENSG00000163320	CGGBP1	protein_coding	0.704216	4.06486e-08	up
ENSG00000141664	ZCCHC2	protein_coding	0.704178	6.72471e-05	up
ENSG00000248980	SPCS3-AS1	lncRNA	0.703998	0.0196585	up
ENSG00000063601	MTMR1	protein_coding	0.703609	6.67938e-08	up
ENSG00000115993	TRAK2	protein_coding	0.703439	6.23205e-05	up
ENSG00000273132	AL355312.3	lncRNA	0.703056	0.0299787	up
ENSG00000069493	CLEC2D	protein_coding	0.703	0.0294771	up
ENSG00000258539	AC068896.1	protein_coding	0.702829	0.000857397	up
ENSG00000284954	AL662884.3	lncRNA	0.702597	0.0112525	up
ENSG00000100934	SEC23A	protein_coding	0.702579	1.77489e-06	up
ENSG00000131626	PPFIA1	protein_coding	0.702164	8.39816e-08	up
ENSG00000196295	GARS1-DT	lncRNA	0.701716	2.24836e-05	up
ENSG00000131016	AKAP12	protein_coding	0.701134	5.25189e-07	up
ENSG00000165650	PDZD8	protein_coding	0.700749	4.24746e-06	up
ENSG00000143815	LBR	protein_coding	0.700153	3.19705e-09	up
ENSG00000173402	DAG1	protein_coding	0.699899	4.79003e-09	up
ENSG00000003393	ALS2	protein_coding	0.699778	1.49472e-05	up
ENSG00000182010	RTKN2	protein_coding	0.699758	0.000255264	up
ENSG00000102098	SCML2	protein_coding	0.699484	5.49207e-06	up
ENSG00000089916	GPATCH2L	protein_coding	0.699412	0.000148552	up
ENSG00000116141	MARK1	protein_coding	0.699402	0.000287785	up
ENSG00000186522	SEPTIN10	protein_coding	0.699283	5.94445e-06	up
ENSG00000104177	MYEF2	protein_coding	0.699254	0.000541091	up
ENSG00000236088	COX10-AS1	lncRNA	0.699053	0.0117575	up
ENSG00000156017	CARNMT1	protein_coding	0.698939	0.000111827	up
ENSG00000285953	AC000120.4	protein_coding	0.698826	0.000373602	up
ENSG00000057019	DCBLD2	protein_coding	0.698738	7.94318e-07	up
ENSG00000173376	NDNF	protein_coding	0.698561	0.0306546	up
ENSG00000120063	GNA13	protein_coding	0.697707	1.78166e-05	up
ENSG00000138757	G3BP2	protein_coding	0.69758	5.38342e-08	up
ENSG00000051382	PIK3CB	protein_coding	0.69753	0.000182815	up
ENSG00000160584	SIK3	protein_coding	0.697477	8.50449e-07	up
ENSG00000287934	AP001885.3	lncRNA	0.696955	0.00731509	up
ENSG00000149256	TENM4	protein_coding	0.696413	0.0291299	up
ENSG00000185630	PBX1	protein_coding	0.696067	3.60613e-07	up
ENSG00000121005	CRISPLD1	protein_coding	0.695866	0.0049513	up
ENSG00000108239	TBC1D12	protein_coding	0.695636	0.00164267	up
ENSG00000171823	FBXL14	protein_coding	0.695576	0.0003185	up
ENSG00000144278	GALNT13	protein_coding	0.695347	0.000366614	up
ENSG00000144426	NBEAL1	protein_coding	0.695273	0.00321733	up
ENSG00000187068	C3orf70	protein_coding	0.695205	0.0306206	up
ENSG00000122008	POLK	protein_coding	0.695107	0.00195189	up
ENSG00000163781	TOPBP1	protein_coding	0.694878	1.4366e-07	up
ENSG00000120594	PLXDC2	protein_coding	0.694861	0.00520626	up
ENSG00000164659	ELAPOR2	protein_coding	0.694822	0.000992462	up
ENSG00000039319	ZFYVE16	protein_coding	0.69405	2.2541e-05	up
ENSG00000157764	BRAF	protein_coding	0.693849	2.94397e-06	up
ENSG00000157404	KIT	protein_coding	0.693803	0.0028724	up
ENSG00000153936	HS2ST1	protein_coding	0.693528	1.04621e-06	up
ENSG00000164930	FZD6	protein_coding	0.693119	0.00179051	up
ENSG00000236675	MTX1P1	unprocessed_pseudogene	0.693001	0.047658	up
ENSG00000163788	SNRK	protein_coding	0.692944	5.29337e-05	up
ENSG00000040199	PHLPP2	protein_coding	0.692874	2.89034e-05	up
ENSG00000131791	PRKAB2	protein_coding	0.691835	1.03003e-05	up
ENSG00000124788	ATXN1	protein_coding	0.691804	9.57304e-05	up
ENSG00000146918	NCAPG2	protein_coding	0.691225	1.64289e-06	up
ENSG00000111912	NCOA7	protein_coding	0.691184	0.000261128	up
ENSG00000085832	EPS15	protein_coding	0.69081	9.57922e-07	up
ENSG00000255529	POLR2M	protein_coding	0.690614	0.00074243	up
ENSG00000263001	GTF2I	protein_coding	0.690278	1.66098e-06	up
ENSG00000120756	PLS1	protein_coding	0.690021	0.00139323	up
ENSG00000157500	APPL1	protein_coding	0.689931	1.35528e-06	up
ENSG00000250682	LINC00491	lncRNA	0.68993	0.0485472	up
ENSG00000235298	AL354733.3	lncRNA	0.689799	5.72714e-06	up
ENSG00000288520	AL357075.4	protein_coding	0.689762	0.00454796	up
ENSG00000125484	GTF3C4	protein_coding	0.68916	7.74277e-08	up
ENSG00000164171	ITGA2	protein_coding	0.689052	0.00924798	up
ENSG00000136738	STAM	protein_coding	0.68905	3.92518e-05	up
ENSG00000147124	ZNF41	protein_coding	0.688675	0.0112927	up
ENSG00000134444	RELCH	protein_coding	0.688673	0.000195012	up
ENSG00000005889	ZFX	protein_coding	0.688576	3.50034e-05	up
ENSG00000258441	LINC00641	lncRNA	0.688564	3.28227e-05	up
ENSG00000139734	DIAPH3	protein_coding	0.688557	0.00017592	up
ENSG00000081803	CADPS2	protein_coding	0.688552	0.000369748	up
ENSG00000135164	DMTF1	protein_coding	0.687797	9.72018e-06	up
ENSG00000163638	ADAMTS9	protein_coding	0.687716	0.0133709	up
ENSG00000186185	KIF18B	protein_coding	0.687674	2.6888e-07	up
ENSG00000272391	POM121C	protein_coding	0.687649	6.73173e-08	up
ENSG00000143924	EML4	protein_coding	0.687579	7.70703e-08	up
ENSG00000127481	UBR4	protein_coding	0.687378	2.92145e-05	up
ENSG00000141448	GATA6	protein_coding	0.687217	3.84611e-06	up
ENSG00000165359	INTS6L	protein_coding	0.686903	0.00143521	up
ENSG00000111877	MCM9	protein_coding	0.686762	4.31719e-05	up
ENSG00000009335	UBE3C	protein_coding	0.686419	5.45305e-09	up
ENSG00000151491	EPS8	protein_coding	0.686345	0.000526137	up
ENSG00000133704	IPO8	protein_coding	0.686337	2.65075e-06	up
ENSG00000120149	MSX2	protein_coding	0.68631	3.94987e-05	up
ENSG00000162946	DISC1	protein_coding	0.686265	0.00763209	up
ENSG00000100207	TCF20	protein_coding	0.686253	9.52114e-07	up
ENSG00000145780	FEM1C	protein_coding	0.68576	0.000222643	up
ENSG00000182957	SPATA13	protein_coding	0.685744	0.00128531	up
ENSG00000169375	SIN3A	protein_coding	0.685449	1.76093e-07	up
ENSG00000262879	AC005670.3	lncRNA	0.685398	0.000425045	up
ENSG00000151693	ASAP2	protein_coding	0.685394	0.000409181	up
ENSG00000169047	IRS1	protein_coding	0.685015	0.00715299	up
ENSG00000146083	RNF44	protein_coding	0.684867	1.68424e-07	up
ENSG00000130559	CAMSAP1	protein_coding	0.684015	2.31042e-05	up
ENSG00000033327	GAB2	protein_coding	0.683695	0.026811	up
ENSG00000074047	GLI2	protein_coding	0.683685	6.66023e-05	up
ENSG00000284195	MIR6852	miRNA	0.683191	0.0266429	up
ENSG00000155592	ZKSCAN2	protein_coding	0.683143	0.000497876	up
ENSG00000107779	BMPR1A	protein_coding	0.682983	6.48864e-05	up
ENSG00000040933	INPP4A	protein_coding	0.682744	2.53831e-06	up
ENSG00000120008	WDR11	protein_coding	0.682611	5.73055e-06	up
ENSG00000165338	HECTD2	protein_coding	0.681611	0.014923	up
ENSG00000170571	EMB	protein_coding	0.681601	0.000616975	up
ENSG00000268635	AP003680.1	lncRNA	0.681092	0.0417108	up
ENSG00000156802	ATAD2	protein_coding	0.68101	3.48999e-06	up
ENSG00000197601	FAR1	protein_coding	0.680431	2.69046e-05	up
ENSG00000117868	ESYT2	protein_coding	0.680362	7.81723e-08	up
ENSG00000134970	TMED7	protein_coding	0.680195	1.99076e-06	up
ENSG00000130749	ZC3H4	protein_coding	0.680152	4.17155e-07	up
ENSG00000144935	TRPC1	protein_coding	0.679976	0.00634071	up
ENSG00000132356	PRKAA1	protein_coding	0.679616	0.000109248	up
ENSG00000187790	FANCM	protein_coding	0.679529	0.0012977	up
ENSG00000138434	ITPRID2	protein_coding	0.679379	7.56505e-06	up
ENSG00000114770	ABCC5	protein_coding	0.679155	4.95881e-06	up
ENSG00000225077	LINC00337	lncRNA	0.679101	0.00502901	up
ENSG00000164142	FAM160A1	protein_coding	0.678795	0.00177536	up
ENSG00000056097	ZFR	protein_coding	0.678553	2.59978e-07	up
ENSG00000114166	KAT2B	protein_coding	0.678549	0.00187637	up
ENSG00000100201	DDX17	protein_coding	0.678532	5.22188e-11	up
ENSG00000164631	ZNF12	protein_coding	0.678498	0.000558189	up
ENSG00000285943	AC112128.1	protein_coding	0.678362	0.00210102	up
ENSG00000162434	JAK1	protein_coding	0.678307	6.80361e-07	up
ENSG00000272841	AL139393.3	lncRNA	0.678099	0.0128379	up
ENSG00000005249	PRKAR2B	protein_coding	0.678082	0.000129541	up
ENSG00000136231	IGF2BP3	protein_coding	0.678045	5.94801e-07	up
ENSG00000180357	ZNF609	protein_coding	0.677519	2.41715e-06	up
ENSG00000288625	AC068870.4	protein_coding	0.677331	0.0450557	up
ENSG00000143061	IGSF3	protein_coding	0.677193	4.33057e-05	up
ENSG00000004897	CDC27	protein_coding	0.676971	4.74595e-06	up
ENSG00000197056	ZMYM1	protein_coding	0.676954	0.000580367	up
ENSG00000110427	KIAA1549L	protein_coding	0.67664	0.00616613	up
ENSG00000105738	SIPA1L3	protein_coding	0.676489	4.28071e-05	up
ENSG00000139517	LNX2	protein_coding	0.676288	0.00118363	up
ENSG00000232043	AL133230.1	lncRNA	0.67619	0.0149378	up
ENSG00000103449	SALL1	protein_coding	0.675917	5.54916e-06	up
ENSG00000147874	HAUS6	protein_coding	0.675844	2.43737e-06	up
ENSG00000144233	AMMECR1L	protein_coding	0.675823	1.45379e-06	up
ENSG00000121879	PIK3CA	protein_coding	0.675796	0.00350857	up
ENSG00000131263	RLIM	protein_coding	0.675755	1.26936e-06	up
ENSG00000113448	PDE4D	protein_coding	0.675547	0.0148374	up
ENSG00000162378	ZYG11B	protein_coding	0.675295	1.73766e-05	up
ENSG00000100578	KIAA0586	protein_coding	0.675294	6.84038e-05	up
ENSG00000172986	GXYLT2	protein_coding	0.674964	0.00190628	up
ENSG00000094916	CBX5	protein_coding	0.674529	1.87307e-06	up
ENSG00000105887	MTPN	protein_coding	0.674033	3.03606e-08	up
ENSG00000169826	CSGALNACT2	protein_coding	0.673918	0.00142196	up
ENSG00000243302	AC018638.4	processed_pseudogene	0.673898	0.0422288	up
ENSG00000186660	ZFP91	protein_coding	0.673476	1.5737e-08	up
ENSG00000178409	BEND3	protein_coding	0.673302	0.000163192	up
ENSG00000074755	ZZEF1	protein_coding	0.673108	4.13046e-06	up
ENSG00000248121	SMURF2P1	transcribed_unprocessed_pseudogene	0.672797	0.033996	up
ENSG00000145495	MARCHF6	protein_coding	0.672743	2.30841e-08	up
ENSG00000171016	PYGO1	protein_coding	0.672739	0.00495959	up
ENSG00000151576	QTRT2	protein_coding	0.672711	4.8847e-06	up
ENSG00000262655	SPON1	protein_coding	0.672674	0.00137169	up
ENSG00000048991	R3HDM1	protein_coding	0.672647	7.89782e-06	up
ENSG00000132510	KDM6B	protein_coding	0.672311	9.02085e-05	up
ENSG00000073711	PPP2R3A	protein_coding	0.671864	0.00507667	up
ENSG00000164961	WASHC5	protein_coding	0.671832	3.31928e-06	up
ENSG00000148737	TCF7L2	protein_coding	0.671828	1.0549e-05	up
ENSG00000137941	TTLL7	protein_coding	0.671737	0.00324275	up
ENSG00000128881	TTBK2	protein_coding	0.671168	0.000849192	up
ENSG00000047634	SCML1	protein_coding	0.670989	3.58764e-07	up
ENSG00000151617	EDNRA	protein_coding	0.670185	0.0440601	up
ENSG00000137845	ADAM10	protein_coding	0.670162	4.89464e-05	up
ENSG00000174804	FZD4	protein_coding	0.670075	0.00155956	up
ENSG00000107864	CPEB3	protein_coding	0.6696	0.0398982	up
ENSG00000132694	ARHGEF11	protein_coding	0.669434	2.90961e-06	up
ENSG00000126804	ZBTB1	protein_coding	0.669373	0.00101735	up
ENSG00000078804	TP53INP2	protein_coding	0.669345	0.00124283	up
ENSG00000134744	TUT4	protein_coding	0.669269	5.69916e-07	up
ENSG00000266074	BAHCC1	protein_coding	0.668988	9.82805e-06	up
ENSG00000146555	SDK1	protein_coding	0.668784	0.000282344	up
ENSG00000063169	BICRA	protein_coding	0.668353	8.93213e-06	up
ENSG00000137807	KIF23	protein_coding	0.668104	7.70305e-05	up
ENSG00000111052	LIN7A	protein_coding	0.667978	0.00279235	up
ENSG00000129566	TEP1	protein_coding	0.667965	0.0017702	up
ENSG00000106799	TGFBR1	protein_coding	0.667929	3.37704e-05	up
ENSG00000144909	OSBPL11	protein_coding	0.667166	4.45969e-05	up
ENSG00000123607	TTC21B	protein_coding	0.666832	0.00150471	up
ENSG00000225075	AL603832.1	lncRNA	0.666656	0.045645	up
ENSG00000100644	HIF1A	protein_coding	0.666543	1.69989e-05	up
ENSG00000165813	CCDC186	protein_coding	0.666136	0.00203432	up
ENSG00000206559	ZCWPW2	protein_coding	0.666054	0.0412357	up
ENSG00000166974	MAPRE2	protein_coding	0.66595	2.48338e-07	up
ENSG00000132466	ANKRD17	protein_coding	0.665729	4.11702e-07	up
ENSG00000162738	VANGL2	protein_coding	0.665072	2.94397e-06	up
ENSG00000258830	AC137834.1	protein_coding	0.664624	0.000721879	up
ENSG00000224328	MDC1-AS1	lncRNA	0.664617	0.000371719	up
ENSG00000197329	PELI1	protein_coding	0.664393	0.000690212	up
ENSG00000275052	PPP4R3B	protein_coding	0.663742	2.98167e-06	up
ENSG00000174032	SLC25A30	protein_coding	0.663453	0.00194033	up
ENSG00000076108	BAZ2A	protein_coding	0.663426	2.39655e-07	up
ENSG00000144959	NCEH1	protein_coding	0.663257	0.0174933	up
ENSG00000182621	PLCB1	protein_coding	0.662889	0.00170671	up
ENSG00000114346	ECT2	protein_coding	0.66229	0.00092275	up
ENSG00000189339	SLC35E2B	protein_coding	0.661425	2.96557e-05	up
ENSG00000174579	MSL2	protein_coding	0.661423	1.84809e-05	up
ENSG00000113580	NR3C1	protein_coding	0.661225	9.3053e-06	up
ENSG00000078114	NEBL	protein_coding	0.66113	0.0121995	up
ENSG00000127483	HP1BP3	protein_coding	0.661003	1.57424e-08	up
ENSG00000115548	KDM3A	protein_coding	0.660798	4.91513e-06	up
ENSG00000130766	SESN2	protein_coding	0.660642	1.58135e-05	up
ENSG00000136141	LRCH1	protein_coding	0.659648	0.00730039	up
ENSG00000155096	AZIN1	protein_coding	0.659332	3.63094e-06	up
ENSG00000104331	BPNT2	protein_coding	0.659248	2.43635e-06	up
ENSG00000143751	SDE2	protein_coding	0.659163	3.02086e-06	up
ENSG00000181544	FANCB	protein_coding	0.658932	0.0113347	up
ENSG00000148396	SEC16A	protein_coding	0.658854	2.21852e-06	up
ENSG00000164168	TMEM184C	protein_coding	0.658765	0.00183594	up
ENSG00000135074	ADAM19	protein_coding	0.658205	0.00600866	up
ENSG00000277449	CEBPB-AS1	lncRNA	0.658101	0.0235879	up
ENSG00000075275	CELSR1	protein_coding	0.657671	7.90942e-06	up
ENSG00000015133	CCDC88C	protein_coding	0.657663	0.000581699	up
ENSG00000231999	LRRC8C-DT	lncRNA	0.657575	0.0322979	up
ENSG00000275457	AL117332.1	lncRNA	0.657562	0.0199862	up
ENSG00000243547	HNRNPKP4	processed_pseudogene	0.657384	0.0062332	up
ENSG00000163297	ANTXR2	protein_coding	0.656678	0.00462503	up
ENSG00000082898	XPO1	protein_coding	0.656671	4.91546e-07	up
ENSG00000164542	KIAA0895	protein_coding	0.656472	0.000222284	up
ENSG00000172292	CERS6	protein_coding	0.656202	1.05386e-06	up
ENSG00000152102	FAM168B	protein_coding	0.655731	2.66754e-07	up
ENSG00000156925	ZIC3	protein_coding	0.655554	8.41807e-06	up
ENSG00000178996	SNX18	protein_coding	0.655528	0.000371159	up
ENSG00000171132	PRKCE	protein_coding	0.655157	0.00656164	up
ENSG00000183098	GPC6	protein_coding	0.655065	5.16599e-05	up
ENSG00000139133	ALG10	protein_coding	0.655031	0.00863543	up
ENSG00000175455	CCDC14	protein_coding	0.654593	0.000256792	up
ENSG00000163605	PPP4R2	protein_coding	0.654279	3.28512e-05	up
ENSG00000154229	PRKCA	protein_coding	0.654197	2.97946e-05	up
ENSG00000174796	THAP6	protein_coding	0.65407	0.00337778	up
ENSG00000136108	CKAP2	protein_coding	0.653777	0.000433015	up
ENSG00000184445	KNTC1	protein_coding	0.653651	4.11412e-05	up
ENSG00000174606	ANGEL2	protein_coding	0.653642	0.000138742	up
ENSG00000094975	SUCO	protein_coding	0.653507	5.09001e-05	up
ENSG00000163945	UVSSA	protein_coding	0.653322	0.0010859	up
ENSG00000186130	ZBTB6	protein_coding	0.653278	0.00362706	up
ENSG00000198908	BHLHB9	protein_coding	0.652999	0.00223662	up
ENSG00000170248	PDCD6IP	protein_coding	0.652863	2.94397e-06	up
ENSG00000164066	INTU	protein_coding	0.651836	0.00128283	up
ENSG00000172943	PHF8	protein_coding	0.651447	4.99486e-07	up
ENSG00000171056	SOX7	protein_coding	0.651417	0.0206865	up
ENSG00000128573	FOXP2	protein_coding	0.651121	0.000724961	up
ENSG00000233098	CCDC144NL-AS1	lncRNA	0.651049	0.000128035	up
ENSG00000163558	PRKCI	protein_coding	0.65101	3.56874e-05	up
ENSG00000117602	RCAN3	protein_coding	0.65063	0.000169329	up
ENSG00000115568	ZNF142	protein_coding	0.650376	1.32604e-05	up
ENSG00000198887	SMC5	protein_coding	0.650164	0.000214193	up
ENSG00000164181	ELOVL7	protein_coding	0.65013	0.0156914	up
ENSG00000238018	AC093110.1	lncRNA	0.649346	0.00313432	up
ENSG00000177565	TBL1XR1	protein_coding	0.649256	0.000181753	up
ENSG00000138944	SHISAL1	protein_coding	0.649245	0.00596144	up
ENSG00000171791	BCL2	protein_coding	0.649198	0.0222856	up
ENSG00000152127	MGAT5	protein_coding	0.649118	9.44046e-06	up
ENSG00000241472	PTPRG-AS1	lncRNA	0.649088	0.00767231	up
ENSG00000219481	NBPF1	protein_coding	0.649044	0.000552337	up
ENSG00000104133	SPG11	protein_coding	0.64897	4.78868e-05	up
ENSG00000047410	TPR	protein_coding	0.648775	9.46335e-05	up
ENSG00000153561	RMND5A	protein_coding	0.64846	3.84611e-06	up
ENSG00000187189	TSPYL4	protein_coding	0.648196	2.91148e-05	up
ENSG00000115419	GLS	protein_coding	0.647935	1.8186e-05	up
ENSG00000108946	PRKAR1A	protein_coding	0.647765	8.5434e-07	up
ENSG00000142207	URB1	protein_coding	0.647615	8.22318e-07	up
ENSG00000177463	NR2C2	protein_coding	0.647525	1.15323e-06	up
ENSG00000119927	GPAM	protein_coding	0.647472	0.000203918	up
ENSG00000134644	PUM1	protein_coding	0.647374	9.09808e-06	up
ENSG00000154380	ENAH	protein_coding	0.647158	6.25903e-07	up
ENSG00000112242	E2F3	protein_coding	0.647119	2.27593e-07	up
ENSG00000065970	FOXJ2	protein_coding	0.646949	6.41867e-05	up
ENSG00000158321	AUTS2	protein_coding	0.646884	2.95217e-06	up
ENSG00000215114	UBXN2B	protein_coding	0.646595	0.000975766	up
ENSG00000114019	AMOTL2	protein_coding	0.646484	0.00128208	up
ENSG00000101868	POLA1	protein_coding	0.646464	1.90868e-05	up
ENSG00000047597	XK	protein_coding	0.646302	0.0386043	up
ENSG00000076641	PAG1	protein_coding	0.645837	0.00153117	up
ENSG00000272335	AC093297.2	lncRNA	0.645459	0.0382968	up
ENSG00000137760	ALKBH8	protein_coding	0.644972	0.000525289	up
ENSG00000205771	CATSPER2P1	transcribed_unprocessed_pseudogene	0.644781	0.000185802	up
ENSG00000255139	AP000442.1	lncRNA	0.644773	0.00879579	up
ENSG00000198744	MTCO3P12	unprocessed_pseudogene	0.644761	0.00569185	up
ENSG00000131171	SH3BGRL	protein_coding	0.644496	0.000533187	up
ENSG00000255348	AP001775.2	lncRNA	0.644489	0.0218675	up
ENSG00000155097	ATP6V1C1	protein_coding	0.644218	4.65696e-05	up
ENSG00000116711	PLA2G4A	protein_coding	0.644104	0.0081051	up
ENSG00000132623	ANKEF1	protein_coding	0.643899	0.029583	up
ENSG00000119771	KLHL29	protein_coding	0.643818	0.000280153	up
ENSG00000155903	RASA2	protein_coding	0.643598	0.00357641	up
ENSG00000132122	SPATA6	protein_coding	0.643565	0.0469039	up
ENSG00000030066	NUP160	protein_coding	0.643465	3.00764e-07	up
ENSG00000278540	ACACA	protein_coding	0.643172	1.00851e-06	up
ENSG00000138768	USO1	protein_coding	0.642906	0.000383656	up
ENSG00000154127	UBASH3B	protein_coding	0.642561	0.0192416	up
ENSG00000116991	SIPA1L2	protein_coding	0.642532	0.000911222	up
ENSG00000143344	RGL1	protein_coding	0.642492	0.0175935	up
ENSG00000139946	PELI2	protein_coding	0.642202	0.00134353	up
ENSG00000168795	ZBTB5	protein_coding	0.641922	6.35681e-05	up
ENSG00000147894	C9orf72	protein_coding	0.641781	0.0123932	up
ENSG00000138758	SEPTIN11	protein_coding	0.641323	2.73761e-08	up
ENSG00000166479	TMX3	protein_coding	0.640961	0.000366271	up
ENSG00000151136	BTBD11	protein_coding	0.640698	0.00156288	up
ENSG00000215301	DDX3X	protein_coding	0.640539	9.2079e-09	up
ENSG00000165300	SLITRK5	protein_coding	0.640157	7.41802e-06	up
ENSG00000064651	SLC12A2	protein_coding	0.640025	4.9834e-05	up
ENSG00000101191	DIDO1	protein_coding	0.639986	3.11289e-07	up
ENSG00000163635	ATXN7	protein_coding	0.639885	0.000322021	up
ENSG00000196632	WNK3	protein_coding	0.639612	0.00158264	up
ENSG00000139505	MTMR6	protein_coding	0.639064	0.00140266	up
ENSG00000171914	TLN2	protein_coding	0.638752	0.00061973	up
ENSG00000140299	BNIP2	protein_coding	0.638524	2.23962e-05	up
ENSG00000168300	PCMTD1	protein_coding	0.638505	0.0112565	up
ENSG00000015171	ZMYND11	protein_coding	0.638458	0.000329876	up
ENSG00000272822	AC073610.2	protein_coding	0.63809	8.38811e-07	up
ENSG00000140807	NKD1	protein_coding	0.637969	0.00248255	up
ENSG00000035403	VCL	protein_coding	0.637643	4.05544e-08	up
ENSG00000162636	FAM102B	protein_coding	0.637076	0.000563789	up
ENSG00000138696	BMPR1B	protein_coding	0.636593	0.0306546	up
ENSG00000101898	MCTS2P	protein_coding	0.636217	0.013033	up
ENSG00000287724	AC096536.3	lncRNA	0.636083	0.000166247	up
ENSG00000074590	NUAK1	protein_coding	0.635911	0.000928806	up
ENSG00000085491	SLC25A24	protein_coding	0.63552	0.000288463	up
ENSG00000101311	FERMT1	protein_coding	0.635063	0.0437405	up
ENSG00000164463	CREBRF	protein_coding	0.634995	0.00975924	up
ENSG00000196730	DAPK1	protein_coding	0.6349	8.2442e-05	up
ENSG00000258048	AC073569.2	lncRNA	0.634873	0.0476761	up
ENSG00000182095	TNRC18	protein_coding	0.634358	1.81526e-05	up
ENSG00000158615	PPP1R15B	protein_coding	0.634139	2.89988e-07	up
ENSG00000160796	NBEAL2	protein_coding	0.634055	0.000132168	up
ENSG00000119703	ZC2HC1C	protein_coding	0.633872	0.0254651	up
ENSG00000088179	PTPN4	protein_coding	0.633823	0.00215643	up
ENSG00000124374	PAIP2B	protein_coding	0.633544	0.00218171	up
ENSG00000260917	AL158212.3	lncRNA	0.63304	0.026408	up
ENSG00000063438	AHRR	protein_coding	0.633009	0.00495925	up
ENSG00000113649	TCERG1	protein_coding	0.632902	3.04329e-07	up
ENSG00000168502	MTCL1	protein_coding	0.632703	0.000695542	up
ENSG00000101577	LPIN2	protein_coding	0.632484	0.00414203	up
ENSG00000077097	TOP2B	protein_coding	0.632094	0.00025303	up
ENSG00000144597	EAF1	protein_coding	0.632085	6.58773e-05	up
ENSG00000140718	FTO	protein_coding	0.63166	4.1693e-06	up
ENSG00000151746	BICD1	protein_coding	0.631632	0.00369801	up
ENSG00000169926	KLF13	protein_coding	0.631557	3.20617e-05	up
ENSG00000072041	SLC6A15	protein_coding	0.631466	1.87485e-05	up
ENSG00000139263	LRIG3	protein_coding	0.631373	0.000218805	up
ENSG00000213694	S1PR3	protein_coding	0.631272	0.0113873	up
ENSG00000128585	MKLN1	protein_coding	0.631135	4.93947e-05	up
ENSG00000180233	ZNRF2	protein_coding	0.631043	0.00510629	up
ENSG00000162616	DNAJB4	protein_coding	0.63058	0.00586266	up
ENSG00000179119	SPTY2D1	protein_coding	0.630541	3.08452e-05	up
ENSG00000173705	SUSD5	protein_coding	0.629477	0.000724961	up
ENSG00000162924	REL	protein_coding	0.629058	0.000641287	up
ENSG00000243156	MICAL3	protein_coding	0.628326	7.24287e-06	up
ENSG00000099942	CRKL	protein_coding	0.628092	2.63999e-08	up
ENSG00000107929	LARP4B	protein_coding	0.626853	3.13973e-07	up
ENSG00000162415	ZSWIM5	protein_coding	0.626657	0.00209274	up
ENSG00000164284	GRPEL2	protein_coding	0.626041	1.23141e-05	up
ENSG00000100625	SIX4	protein_coding	0.625997	0.00107632	up
ENSG00000120093	HOXB3	protein_coding	0.625875	0.00111519	up
ENSG00000107164	FUBP3	protein_coding	0.625826	3.86497e-06	up
ENSG00000112742	TTK	protein_coding	0.625622	0.00331464	up
ENSG00000101126	ADNP	protein_coding	0.625358	1.14969e-06	up
ENSG00000285542	AC013717.1	protein_coding	0.625218	0.00474297	up
ENSG00000121644	DESI2	protein_coding	0.624568	2.87978e-06	up
ENSG00000072415	MPP5	protein_coding	0.62433	3.11097e-05	up
ENSG00000007545	CRAMP1	protein_coding	0.624318	1.05225e-05	up
ENSG00000146376	ARHGAP18	protein_coding	0.624269	0.0110481	up
ENSG00000133065	SLC41A1	protein_coding	0.624193	1.49602e-05	up
ENSG00000087338	GMCL1	protein_coding	0.623902	2.87863e-05	up
ENSG00000143442	POGZ	protein_coding	0.623596	5.36577e-06	up
ENSG00000120733	KDM3B	protein_coding	0.623411	1.96045e-06	up
ENSG00000151240	DIP2C	protein_coding	0.622819	0.00104749	up
ENSG00000172071	EIF2AK3	protein_coding	0.622796	0.00261464	up
ENSG00000065060	UHRF1BP1	protein_coding	0.62276	1.51131e-05	up
ENSG00000104756	KCTD9	protein_coding	0.622375	0.00359758	up
ENSG00000169914	OTUD3	protein_coding	0.621655	6.48779e-05	up
ENSG00000165617	DACT1	protein_coding	0.621541	0.0273726	up
ENSG00000265817	FSBP	protein_coding	0.621449	0.00364635	up
ENSG00000114541	FRMD4B	protein_coding	0.621258	0.0402953	up
ENSG00000272476	AL024507.2	lncRNA	0.621225	0.0194547	up
ENSG00000107771	CCSER2	protein_coding	0.620656	0.000766683	up
ENSG00000140534	TICRR	protein_coding	0.620072	7.09701e-06	up
ENSG00000168944	CEP120	protein_coding	0.620046	0.00336923	up
ENSG00000145414	NAF1	protein_coding	0.62002	0.000100664	up
ENSG00000166340	TPP1	protein_coding	0.619984	1.34805e-05	up
ENSG00000183309	ZNF623	protein_coding	0.619742	0.000185802	up
ENSG00000172795	DCP2	protein_coding	0.61972	5.51426e-05	up
ENSG00000172939	OXSR1	protein_coding	0.619277	1.66233e-05	up
ENSG00000151150	ANK3	protein_coding	0.619122	0.00154831	up
ENSG00000142731	PLK4	protein_coding	0.618867	0.00153933	up
ENSG00000138376	BARD1	protein_coding	0.618725	0.000702848	up
ENSG00000164300	SERINC5	protein_coding	0.618707	0.00157653	up
ENSG00000240087	RPSAP12	processed_pseudogene	0.618519	0.0297213	up
ENSG00000139977	NAA30	protein_coding	0.61774	0.000260563	up
ENSG00000247626	MARS2	protein_coding	0.617383	0.000139949	up
ENSG00000048471	SNX29	protein_coding	0.6169	0.000476329	up
ENSG00000243335	KCTD7	protein_coding	0.616326	0.000698362	up
ENSG00000008256	CYTH3	protein_coding	0.616202	0.000222284	up
ENSG00000152939	MARVELD2	protein_coding	0.615976	0.0291886	up
ENSG00000241973	PI4KA	protein_coding	0.615891	8.6591e-07	up
ENSG00000134371	CDC73	protein_coding	0.615579	0.000206735	up
ENSG00000198924	DCLRE1A	protein_coding	0.615408	0.00198969	up
ENSG00000254685	FPGT	protein_coding	0.615325	0.0106841	up
ENSG00000170017	ALCAM	protein_coding	0.615154	0.0002837	up
ENSG00000106031	HOXA13	protein_coding	0.615135	0.0005515	up
ENSG00000146433	TMEM181	protein_coding	0.615092	1.05274e-05	up
ENSG00000178295	GEN1	protein_coding	0.614833	0.00086174	up
ENSG00000152484	USP12	protein_coding	0.614828	0.000923903	up
ENSG00000128915	ICE2	protein_coding	0.614799	0.000409983	up
ENSG00000103353	UBFD1	protein_coding	0.614649	1.44801e-07	up
ENSG00000164402	SEPTIN8	protein_coding	0.61461	7.41299e-07	up
ENSG00000122299	ZC3H7A	protein_coding	0.614334	0.00012475	up
ENSG00000117713	ARID1A	protein_coding	0.614283	1.92313e-06	up
ENSG00000144749	LRIG1	protein_coding	0.614235	8.29822e-06	up
ENSG00000126464	PRR12	protein_coding	0.614157	0.000158853	up
ENSG00000143494	VASH2	protein_coding	0.614135	0.0146623	up
ENSG00000166833	NAV2	protein_coding	0.613716	0.0269529	up
ENSG00000111249	CUX2	protein_coding	0.613404	0.0133442	up
ENSG00000155760	FZD7	protein_coding	0.613376	0.000164731	up
ENSG00000134107	BHLHE40	protein_coding	0.613336	0.0050925	up
ENSG00000150347	ARID5B	protein_coding	0.613104	0.00251727	up
ENSG00000095574	IKZF5	protein_coding	0.612361	0.00129087	up
ENSG00000184307	ZDHHC23	protein_coding	0.611874	0.00446041	up
ENSG00000204519	ZNF551	protein_coding	0.611805	0.00783507	up
ENSG00000121440	PDZRN3	protein_coding	0.61095	0.00729612	up
ENSG00000111961	SASH1	protein_coding	0.610807	0.000551177	up
ENSG00000010404	IDS	protein_coding	0.61061	1.93816e-05	up
ENSG00000167005	NUDT21	protein_coding	0.610608	1.51333e-06	up
ENSG00000138443	ABI2	protein_coding	0.610507	1.19748e-06	up
ENSG00000080854	IGSF9B	protein_coding	0.610217	0.00848813	up
ENSG00000188827	SLX4	protein_coding	0.609601	0.000899685	up
ENSG00000003096	KLHL13	protein_coding	0.6094	0.000607796	up
ENSG00000065613	SLK	protein_coding	0.608794	0.00248412	up
ENSG00000152518	ZFP36L2	protein_coding	0.608787	6.802e-06	up
ENSG00000285932	AL133353.2	protein_coding	0.608633	0.000801468	up
ENSG00000047346	FAM214A	protein_coding	0.608498	0.0323271	up
ENSG00000162722	TRIM58	protein_coding	0.608481	0.0103301	up
ENSG00000103479	RBL2	protein_coding	0.608449	5.59915e-05	up
ENSG00000153214	TMEM87B	protein_coding	0.608232	0.0184899	up
ENSG00000128641	MYO1B	protein_coding	0.608157	2.55023e-05	up
ENSG00000255073	ZFP91-CNTF	protein_coding	0.608015	0.00114088	up
ENSG00000171448	ZBTB26	protein_coding	0.607923	0.0161599	up
ENSG00000276663	AC009090.3	lncRNA	0.607808	0.0423735	up
ENSG00000138640	FAM13A	protein_coding	0.607637	0.000650249	up
ENSG00000139645	ANKRD52	protein_coding	0.60757	8.95789e-06	up
ENSG00000260808	AP003096.1	lncRNA	0.607396	0.0463784	up
ENSG00000139800	ZIC5	protein_coding	0.607166	0.000221625	up
ENSG00000107643	MAPK8	protein_coding	0.606882	0.000623932	up
ENSG00000181222	POLR2A	protein_coding	0.606711	1.16538e-07	up
ENSG00000171150	SOCS5	protein_coding	0.606602	0.0051959	up
ENSG00000104427	ZC2HC1A	protein_coding	0.606317	0.0405104	up
ENSG00000049883	PTCD2	protein_coding	0.606167	0.00790033	up
ENSG00000129657	SEC14L1	protein_coding	0.605586	3.11731e-06	up
ENSG00000158691	ZSCAN12	protein_coding	0.604825	0.0147231	up
[truncated: 1,423 more rows]
