# Supplementary material for: Cellular Proteo-Transcriptomic Changes in the Immediate Early-Phase of Lentiviral Transduction
Source: Microorganisms. 2021 Oct 23;9(11):2207. doi: 10.3390/microorganisms9112207 (PMC8625573; doi:10.3390/microorganisms9112207)
Supplement: Supplementary file 1 [file microorganisms-09-02207-s001.zip › microorganisms-1413432 suppl final/Supplementary table 4 - Full list of the detected RNA transcripts from HIV-1 and HIV-2 transduced cells compared to mock and to each other 0 hours after transduction.xlsx]

## Sheet: 0h HIV-1 vs mock
gene_id	gene_name	gene_biotype	log2(HIV1/mock) 0h	padj	Up/Down
ENSG00000277597	AC130343.2	lncRNA	2.55576	3.44102e-16	up
ENSG00000287959	AC021236.1	lncRNA	2.10501	2.69031e-07	up
ENSG00000205578	POM121B	unprocessed_pseudogene	2.08463	4.19799e-07	up
ENSG00000233230	AC079807.1	lncRNA	1.96563	6.67151e-09	up
ENSG00000275807	AC145285.6	lncRNA	1.95911	2.10535e-15	up
ENSG00000234636	MED14OS	lncRNA	1.93111	3.74529e-07	up
ENSG00000242073	AC211429.1	transcribed_unprocessed_pseudogene	1.90114	2.94875e-08	up
ENSG00000253327	RAD21-AS1	lncRNA	1.88081	7.29302e-09	up
ENSG00000257550	AC023509.2	lncRNA	1.80833	3.37338e-07	up
ENSG00000133124	IRS4	protein_coding	1.80061	7.63884e-10	up
ENSG00000172534	HCFC1	protein_coding	1.71221	6.73948e-10	up
ENSG00000142798	HSPG2	protein_coding	1.70754	3.87598e-08	up
ENSG00000283321	AC019117.3	protein_coding	1.70726	2.38455e-05	up
ENSG00000156535	CD109	protein_coding	1.69678	2.49094e-07	up
ENSG00000111331	OAS3	protein_coding	1.67612	3.7747e-06	up
ENSG00000116962	NID1	protein_coding	1.66957	3.28581e-09	up
ENSG00000257817	AC026765.3	lncRNA	1.6645	9.23034e-07	up
ENSG00000284015	MIR1281	miRNA	1.65698	0.000694848	up
ENSG00000167548	KMT2D	protein_coding	1.65694	6.3866e-07	up
ENSG00000233554	B4GALT1-AS1	lncRNA	1.64016	6.16539e-05	up
ENSG00000237863	AL035425.1	lncRNA	1.60394	5.00434e-08	up
ENSG00000283956	MIR3610	miRNA	1.59083	9.06733e-05	up
ENSG00000134532	SOX5	protein_coding	1.58866	3.61317e-05	up
ENSG00000263823	AC009831.1	lncRNA	1.58748	2.74951e-05	up
ENSG00000272324	AC012629.2	lncRNA	1.58635	2.45979e-05	up
ENSG00000261396	AC027682.5	lncRNA	1.58378	3.5859e-05	up
ENSG00000181222	POLR2A	protein_coding	1.57835	2.94875e-08	up
ENSG00000224328	MDC1-AS1	lncRNA	1.56727	3.41415e-09	up
ENSG00000272269	AL138724.1	lncRNA	1.56575	1.80026e-07	up
ENSG00000073910	FRY	protein_coding	1.56249	0.000133693	up
ENSG00000251867	AC009812.1	lncRNA	1.54519	0.000371267	up
ENSG00000285612	AC004974.1	lncRNA	1.54237	1.5318e-05	up
ENSG00000138759	FRAS1	protein_coding	1.53968	2.8539e-06	up
ENSG00000218226	TATDN2P2	processed_pseudogene	1.53202	8.48728e-05	up
ENSG00000139718	SETD1B	protein_coding	1.53176	8.38108e-07	up
ENSG00000196313	POM121	protein_coding	1.52531	3.16014e-08	up
ENSG00000259375	AC087286.3	lncRNA	1.50769	0.00036049	up
ENSG00000268509	AC026202.3	lncRNA	1.50703	0.000329526	up
ENSG00000134250	NOTCH2	protein_coding	1.49609	6.22233e-06	up
ENSG00000087303	NID2	protein_coding	1.48969	6.52618e-09	up
ENSG00000283050	GTF2IP12	transcribed_unprocessed_pseudogene	1.48419	1.17746e-05	up
ENSG00000164061	BSN	protein_coding	1.47818	1.73598e-05	up
ENSG00000081479	LRP2	protein_coding	1.4773	3.46836e-06	up
ENSG00000184634	MED12	protein_coding	1.47682	1.2662e-08	up
ENSG00000258777	HIF1A-AS1	lncRNA	1.47326	0.000810805	up
ENSG00000121871	SLITRK3	protein_coding	1.47146	1.83208e-05	up
ENSG00000253438	PCAT1	lncRNA	1.47051	2.50638e-07	up
ENSG00000226377	AC084809.1	lncRNA	1.46973	0.00232606	up
ENSG00000280322	AL035425.4	TEC	1.46105	0.000202697	up
ENSG00000232860	SMG7-AS1	lncRNA	1.4593	0.00251716	up
ENSG00000145794	MEGF10	protein_coding	1.45126	0.00177137	up
ENSG00000100393	EP300	protein_coding	1.44945	2.25246e-06	up
ENSG00000245112	SMARCA5-AS1	lncRNA	1.44788	1.27613e-07	up
ENSG00000272391	POM121C	protein_coding	1.44033	1.21399e-06	up
ENSG00000166987	MBD6	protein_coding	1.43995	5.4038e-08	up
ENSG00000183495	EP400	protein_coding	1.43653	1.29307e-06	up
ENSG00000226549	SCDP1	processed_pseudogene	1.42389	0.000311009	up
ENSG00000132182	NUP210	protein_coding	1.42085	5.70353e-08	up
ENSG00000060237	WNK1	protein_coding	1.41976	3.28413e-06	up
ENSG00000151176	PLBD2	protein_coding	1.41874	3.41191e-06	up
ENSG00000168528	SERINC2	protein_coding	1.41483	1.41706e-07	up
ENSG00000080603	SRCAP	protein_coding	1.41299	2.02846e-06	up
ENSG00000259456	ADNP-AS1	lncRNA	1.41213	0.000866569	up
ENSG00000137337	MDC1	protein_coding	1.412	4.77406e-07	up
ENSG00000126464	PRR12	protein_coding	1.41194	7.45699e-07	up
ENSG00000083857	FAT1	protein_coding	1.41096	4.00162e-06	up
ENSG00000276965	AC004542.6	misc_RNA	1.40969	0.000910456	up
ENSG00000165238	WNK2	protein_coding	1.40619	3.04995e-07	up
ENSG00000136167	LCP1	protein_coding	1.40568	4.40556e-09	up
ENSG00000253861	SLC2A3P1	processed_pseudogene	1.4055	9.86082e-05	up
ENSG00000108821	COL1A1	protein_coding	1.40215	3.28581e-09	up
ENSG00000246214	AC024588.1	lncRNA	1.40091	0.000854915	up
ENSG00000259468	AC079203.2	lncRNA	1.39855	0.0057417	up
ENSG00000271013	LRRC37A9P	processed_pseudogene	1.39808	0.00245607	up
ENSG00000079308	TNS1	protein_coding	1.39612	0.000126273	up
ENSG00000213985	AC078899.1	processed_pseudogene	1.39321	0.000708443	up
ENSG00000236739	CLIC4P1	processed_pseudogene	1.38566	0.00170957	up
ENSG00000261840	AC093249.6	lncRNA	1.38451	2.50638e-07	up
ENSG00000272267	AC021242.3	lncRNA	1.38403	0.00124998	up
ENSG00000102195	GPR50	protein_coding	1.38327	0.000481877	up
ENSG00000258651	SEC23A-AS1	lncRNA	1.37894	0.00394834	up
ENSG00000107282	APBA1	protein_coding	1.37382	0.00107398	up
ENSG00000282034	AC106886.6	protein_coding	1.37002	4.3191e-06	up
ENSG00000224424	PRKAR2A-AS1	lncRNA	1.36582	1.58405e-06	up
ENSG00000285025	AL022312.1	protein_coding	1.36467	2.01938e-05	up
ENSG00000260466	AC126696.2	lncRNA	1.36028	2.70687e-05	up
ENSG00000131398	KCNC3	protein_coding	1.35548	6.65064e-06	up
ENSG00000078081	LAMP3	protein_coding	1.35381	0.00268197	up
ENSG00000182168	UNC5C	protein_coding	1.35292	5.11951e-05	up
ENSG00000210151	MT-TS1	Mt_tRNA	1.35239	0.00645635	up
ENSG00000150893	FREM2	protein_coding	1.34945	5.41732e-05	up
ENSG00000104043	ATP8B4	protein_coding	1.34376	0.00336792	up
ENSG00000198959	TGM2	protein_coding	1.34269	0.000826637	up
ENSG00000131389	SLC6A6	protein_coding	1.34225	1.32081e-07	up
ENSG00000123384	LRP1	protein_coding	1.33986	2.22153e-05	up
ENSG00000133863	TEX15	protein_coding	1.3384	9.09723e-05	up
ENSG00000117322	CR2	protein_coding	1.33617	0.00336242	up
ENSG00000198646	NCOA6	protein_coding	1.33352	7.37113e-06	up
ENSG00000164438	TLX3	protein_coding	1.33254	0.00336242	up
ENSG00000184254	ALDH1A3	protein_coding	1.32577	0.00232606	up
ENSG00000142599	RERE	protein_coding	1.32308	1.23463e-05	up
ENSG00000266677	AC087164.1	lncRNA	1.32232	9.23034e-07	up
ENSG00000257386	AC025257.1	lncRNA	1.32042	4.42064e-06	up
ENSG00000212907	MT-ND4L	protein_coding	1.31764	2.02846e-06	up
ENSG00000288623	AC063943.3	protein_coding	1.31754	1.86825e-07	up
ENSG00000236986	AL157938.2	lncRNA	1.31429	0.000328644	up
ENSG00000145246	ATP10D	protein_coding	1.31144	8.99765e-06	up
ENSG00000246851	AL157938.3	lncRNA	1.30942	0.000706913	up
ENSG00000164651	SP8	protein_coding	1.30856	0.0002329	up
ENSG00000260091	AC093752.3	lncRNA	1.30473	0.00382819	up
ENSG00000074181	NOTCH3	protein_coding	1.29877	6.29594e-06	up
ENSG00000225264	ZNRF2P2	transcribed_processed_pseudogene	1.29292	0.00525282	up
ENSG00000115414	FN1	protein_coding	1.29207	1.70065e-06	up
ENSG00000078804	TP53INP2	protein_coding	1.29067	2.44678e-05	up
ENSG00000276664	AC004542.5	misc_RNA	1.288	0.00466199	up
ENSG00000108175	ZMIZ1	protein_coding	1.28407	2.05218e-05	up
ENSG00000260894	AC027682.3	lncRNA	1.28345	0.000175118	up
ENSG00000149503	INCENP	protein_coding	1.27965	1.21828e-08	up
ENSG00000115568	ZNF142	protein_coding	1.27929	2.35006e-05	up
ENSG00000178522	AMBN	protein_coding	1.27835	0.00556749	up
ENSG00000165194	PCDH19	protein_coding	1.2771	0.00116154	up
ENSG00000260404	AC110079.1	transcribed_unprocessed_pseudogene	1.27686	6.14549e-06	up
ENSG00000261150	EPPK1	protein_coding	1.27377	0.00211985	up
ENSG00000260617	AC138028.5	lncRNA	1.26956	0.0066105	up
ENSG00000109265	CRACD	protein_coding	1.26873	0.0002329	up
ENSG00000235246	AL020993.1	lncRNA	1.26709	0.00198353	up
ENSG00000226890	Z97652.1	lncRNA	1.26293	0.00687381	up
ENSG00000232021	LEF1-AS1	lncRNA	1.26282	0.00224766	up
ENSG00000171435	KSR2	protein_coding	1.2624	0.000947107	up
ENSG00000076201	PTPN23	protein_coding	1.26045	4.12447e-06	up
ENSG00000230778	ANKRD63	protein_coding	1.26032	0.00595469	up
ENSG00000266325	MIR3665	miRNA	1.2593	0.00875981	up
ENSG00000227695	DNMBP-AS1	lncRNA	1.25676	0.0069689	up
ENSG00000139618	BRCA2	protein_coding	1.25639	1.95774e-05	up
ENSG00000152818	UTRN	protein_coding	1.25631	2.89193e-06	up
ENSG00000173166	RAPH1	protein_coding	1.25483	0.000209086	up
ENSG00000197081	IGF2R	protein_coding	1.25352	1.78908e-05	up
ENSG00000186377	CYP4X1	protein_coding	1.25177	0.00912158	up
ENSG00000066279	ASPM	protein_coding	1.25116	3.41191e-06	up
ENSG00000163362	INAVA	protein_coding	1.2502	0.00121063	up
ENSG00000285692	AC023509.6	lncRNA	1.24852	0.00946452	up
ENSG00000005339	CREBBP	protein_coding	1.24674	7.76128e-05	up
ENSG00000205746	AC126755.1	transcribed_unprocessed_pseudogene	1.24671	0.00156483	up
ENSG00000269891	ARHGAP19-SLIT1	protein_coding	1.24394	0.000590079	up
ENSG00000169710	FASN	protein_coding	1.24125	4.35494e-07	up
ENSG00000270977	AC015849.5	transcribed_processed_pseudogene	1.23989	0.00503312	up
ENSG00000140323	DISP2	protein_coding	1.23941	5.32659e-05	up
ENSG00000136205	TNS3	protein_coding	1.23677	0.00013804	up
ENSG00000173064	HECTD4	protein_coding	1.23528	9.38434e-05	up
ENSG00000187605	TET3	protein_coding	1.23408	0.000275221	up
ENSG00000261872	AC002558.2	lncRNA	1.23353	0.00283145	up
ENSG00000198369	SPRED2	protein_coding	1.23253	0.000323293	up
ENSG00000251260	WDFY3-AS1	lncRNA	1.2316	0.00822294	up
ENSG00000183638	RP1L1	protein_coding	1.23058	0.0112737	up
ENSG00000198315	ZKSCAN8	protein_coding	1.22418	1.54207e-05	up
ENSG00000206538	VGLL3	protein_coding	1.22373	0.00223446	up
ENSG00000117600	PLPPR4	protein_coding	1.22337	0.0118841	up
ENSG00000058668	ATP2B4	protein_coding	1.22296	2.35006e-05	up
ENSG00000148396	SEC16A	protein_coding	1.22175	2.3783e-05	up
ENSG00000130635	COL5A1	protein_coding	1.22135	1.80806e-05	up
ENSG00000143341	HMCN1	protein_coding	1.21903	0.00530717	up
ENSG00000217165	ANKRD18EP	processed_pseudogene	1.21858	0.00340771	up
ENSG00000280165	PCDH20	protein_coding	1.21753	0.00364777	up
ENSG00000039068	CDH1	protein_coding	1.2168	0.00822294	up
ENSG00000274874	AC068790.8	lncRNA	1.2146	4.88547e-05	up
ENSG00000170921	TANC2	protein_coding	1.21317	0.000298529	up
ENSG00000288626	AC242628.1	protein_coding	1.21088	0.00477052	up
ENSG00000241313	WWTR1-AS1	lncRNA	1.21017	0.000398526	up
ENSG00000188167	TMPPE	protein_coding	1.20987	0.000380475	up
ENSG00000187498	COL4A1	protein_coding	1.20913	9.81061e-07	up
ENSG00000275665	AC006449.3	lncRNA	1.20895	0.000876154	up
ENSG00000013588	GPRC5A	protein_coding	1.20842	0.00138059	up
ENSG00000197077	KIAA1671	protein_coding	1.20703	0.000177327	up
ENSG00000287542	AC098582.1	protein_coding	1.20253	0.000186661	up
ENSG00000197991	AL592490.1	protein_coding	1.2008	0.00426711	up
ENSG00000102349	KLF8	protein_coding	1.19975	0.00835727	up
ENSG00000159082	SYNJ1	protein_coding	1.19861	0.000284204	up
ENSG00000167978	SRRM2	protein_coding	1.19621	2.0725e-05	up
ENSG00000251593	MSNP1	processed_pseudogene	1.19498	0.00574312	up
ENSG00000229190	AC069542.1	lncRNA	1.1947	0.012536	up
ENSG00000143171	RXRG	protein_coding	1.18964	0.00437533	up
ENSG00000178209	PLEC	protein_coding	1.1893	7.78592e-06	up
ENSG00000007402	CACNA2D2	protein_coding	1.18844	9.09517e-06	up
ENSG00000174130	TLR6	protein_coding	1.18799	0.0176125	up
ENSG00000105464	GRIN2D	protein_coding	1.18757	9.95758e-05	up
ENSG00000138641	HERC3	protein_coding	1.18756	0.000225698	up
ENSG00000137642	SORL1	protein_coding	1.18655	0.000422244	up
ENSG00000216490	IFI30	protein_coding	1.18559	0.000394931	up
ENSG00000140092	FBLN5	protein_coding	1.18559	0.000239032	up
ENSG00000235872	AC078777.1	lncRNA	1.18502	0.00579609	up
ENSG00000187808	SOWAHD	protein_coding	1.18485	0.0204387	up
ENSG00000143126	CELSR2	protein_coding	1.18469	0.000258143	up
ENSG00000283971	MIR4442	miRNA	1.18389	0.017184	up
ENSG00000198910	L1CAM	protein_coding	1.18348	0.0111077	up
ENSG00000151012	SLC7A11	protein_coding	1.18137	0.000343587	up
ENSG00000182195	LDOC1	protein_coding	1.18136	1.74101e-05	up
ENSG00000273199	AP000692.2	lncRNA	1.18079	0.00682257	up
ENSG00000230424	EMC1-AS1	lncRNA	1.18054	0.000798752	up
ENSG00000263756	AL645941.3	lncRNA	1.18006	7.62924e-08	up
ENSG00000167182	SP2	protein_coding	1.17993	1.19272e-05	up
ENSG00000165124	SVEP1	protein_coding	1.17829	0.00539361	up
ENSG00000186174	BCL9L	protein_coding	1.17821	0.00013112	up
ENSG00000110042	DTX4	protein_coding	1.17797	0.00875918	up
ENSG00000179855	GIPC3	protein_coding	1.17786	0.00045025	up
ENSG00000196367	TRRAP	protein_coding	1.17736	7.72687e-05	up
ENSG00000196712	NF1	protein_coding	1.17282	0.000553976	up
ENSG00000063169	BICRA	protein_coding	1.17129	7.78505e-05	up
ENSG00000277363	SRCIN1	protein_coding	1.17056	4.93563e-06	up
ENSG00000235512	TAB3-AS2	lncRNA	1.16979	0.0132278	up
ENSG00000136010	ALDH1L2	protein_coding	1.16891	0.000137612	up
ENSG00000183530	PRR14L	protein_coding	1.16822	2.2466e-06	up
ENSG00000274554	AC083806.2	lncRNA	1.16796	0.0209644	up
ENSG00000145423	SFRP2	protein_coding	1.16714	0.000232271	up
ENSG00000129173	E2F8	protein_coding	1.16659	8.01081e-05	up
ENSG00000152939	MARVELD2	protein_coding	1.16608	0.000720133	up
ENSG00000132510	KDM6B	protein_coding	1.16517	3.86267e-05	up
ENSG00000183248	PRR36	protein_coding	1.16432	0.000591256	up
ENSG00000124126	PREX1	protein_coding	1.16422	9.89328e-05	up
ENSG00000257167	TMPO-AS1	lncRNA	1.16371	7.21586e-07	up
ENSG00000256034	AP002770.1	lncRNA	1.16252	0.00071385	up
ENSG00000164694	FNDC1	protein_coding	1.16171	0.010398	up
ENSG00000165731	RET	protein_coding	1.1617	0.00475168	up
ENSG00000286596	AC098595.1	lncRNA	1.16165	2.90649e-05	up
ENSG00000127481	UBR4	protein_coding	1.16044	0.000185173	up
ENSG00000147234	FRMPD3	protein_coding	1.15799	0.00588533	up
ENSG00000172493	AFF1	protein_coding	1.15745	0.00181623	up
ENSG00000227409	ZMYM4-AS1	lncRNA	1.15713	0.0134423	up
ENSG00000243613	AL513523.4	lncRNA	1.15679	0.000216467	up
ENSG00000132357	CARD6	protein_coding	1.15674	0.0188884	up
ENSG00000228919	AC097381.1	lncRNA	1.15644	0.021221	up
ENSG00000267561	AC093155.3	protein_coding	1.15591	0.00126005	up
ENSG00000236526	AL035448.1	lncRNA	1.155	0.00774646	up
ENSG00000174231	PRPF8	protein_coding	1.15356	6.16539e-05	up
ENSG00000275516	AC100791.3	lncRNA	1.15129	0.00475971	up
ENSG00000099381	SETD1A	protein_coding	1.14978	5.11666e-06	up
ENSG00000227855	DPY19L2P3	transcribed_unprocessed_pseudogene	1.14971	0.00339734	up
ENSG00000169047	IRS1	protein_coding	1.14927	0.000437926	up
ENSG00000136383	ALPK3	protein_coding	1.14861	0.00434963	up
ENSG00000228544	CCDC183-AS1	lncRNA	1.14721	0.00109903	up
ENSG00000116016	EPAS1	protein_coding	1.14595	4.27271e-05	up
ENSG00000113396	SLC27A6	protein_coding	1.14409	0.0175666	up
ENSG00000227945	PTPRK-AS1	lncRNA	1.14356	0.015322	up
ENSG00000255680	AC091564.6	lncRNA	1.14307	0.00580322	up
ENSG00000139514	SLC7A1	protein_coding	1.14224	0.000175452	up
ENSG00000075568	TMEM131	protein_coding	1.14075	0.000115035	up
ENSG00000256448	AP000763.3	lncRNA	1.13977	0.00488688	up
ENSG00000268120	AC010336.3	lncRNA	1.13952	0.00991564	up
ENSG00000188157	AGRN	protein_coding	1.1367	1.59888e-05	up
ENSG00000239718	HLTF-AS1	lncRNA	1.13606	0.0190294	up
ENSG00000165891	E2F7	protein_coding	1.1356	0.000217397	up
ENSG00000273729	AC007686.3	lncRNA	1.13477	0.000239321	up
ENSG00000204469	PRRC2A	protein_coding	1.13303	1.02362e-05	up
ENSG00000259314	AC103739.2	lncRNA	1.1327	0.0164793	up
ENSG00000278156	TSC22D1-AS1	lncRNA	1.13197	0.00644422	up
ENSG00000153317	ASAP1	protein_coding	1.13194	0.000112371	up
ENSG00000182747	SLC35D3	protein_coding	1.13084	0.030377	up
ENSG00000095951	HIVEP1	protein_coding	1.1306	0.000429097	up
ENSG00000143970	ASXL2	protein_coding	1.13025	0.000487984	up
ENSG00000126005	MMP24OS	protein_coding	1.13022	1.17155e-05	up
ENSG00000254740	AP003396.3	lncRNA	1.12812	0.010807	up
ENSG00000110395	CBL	protein_coding	1.12712	0.000798752	up
ENSG00000143195	ILDR2	protein_coding	1.12664	0.00141641	up
ENSG00000110046	ATG2A	protein_coding	1.12558	9.22214e-07	up
ENSG00000276805	AL133216.2	transcribed_unprocessed_pseudogene	1.12455	0.00677857	up
ENSG00000253729	PRKDC	protein_coding	1.12414	0.000223901	up
ENSG00000124507	PACSIN1	protein_coding	1.12378	0.0157939	up
ENSG00000268592	RAET1E-AS1	lncRNA	1.12243	0.00072033	up
ENSG00000120685	PROSER1	protein_coding	1.12127	0.000258738	up
ENSG00000101445	PPP1R16B	protein_coding	1.12004	0.00157427	up
ENSG00000184384	MAML2	protein_coding	1.11782	0.00890889	up
ENSG00000104833	TUBB4A	protein_coding	1.11729	6.17296e-05	up
ENSG00000273217	AC008695.1	protein_coding	1.11683	0.000478392	up
ENSG00000155629	PIK3AP1	protein_coding	1.11636	0.00402207	up
ENSG00000240184	PCDHGC3	protein_coding	1.11602	3.09898e-05	up
ENSG00000233225	SSBP3P1	processed_pseudogene	1.11493	0.00208679	up
ENSG00000150457	LATS2	protein_coding	1.11492	0.000578361	up
ENSG00000258034	AC012157.2	lncRNA	1.11446	0.0122762	up
ENSG00000099954	CECR2	protein_coding	1.11386	0.000343587	up
ENSG00000226121	AHCTF1P1	processed_pseudogene	1.11354	0.00458283	up
ENSG00000248254	AC107398.2	lncRNA	1.1131	0.0224606	up
ENSG00000223393	AL118511.1	lncRNA	1.11289	0.00226843	up
ENSG00000106571	GLI3	protein_coding	1.10981	0.00133187	up
ENSG00000166889	PATL1	protein_coding	1.10953	8.12679e-06	up
ENSG00000092068	SLC7A8	protein_coding	1.10701	0.000258738	up
ENSG00000133083	DCLK1	protein_coding	1.1062	0.0145712	up
ENSG00000196159	FAT4	protein_coding	1.10485	0.00382067	up
ENSG00000166833	NAV2	protein_coding	1.10436	0.00347761	up
ENSG00000165240	ATP7A	protein_coding	1.10296	0.00106182	up
ENSG00000255435	AP001267.3	lncRNA	1.10167	0.00280463	up
ENSG00000108021	TASOR2	protein_coding	1.1011	2.26454e-05	up
ENSG00000113532	ST8SIA4	protein_coding	1.10062	0.0234722	up
ENSG00000288636	AL049569.3	protein_coding	1.10036	0.000311388	up
ENSG00000214262	ANKRD36BP1	transcribed_processed_pseudogene	1.10027	0.0100277	up
ENSG00000163625	WDFY3	protein_coding	1.09986	0.000441674	up
ENSG00000173157	ADAMTS20	protein_coding	1.09954	0.0211201	up
ENSG00000145147	SLIT2	protein_coding	1.09907	7.97965e-05	up
ENSG00000109819	PPARGC1A	protein_coding	1.099	0.0102153	up
ENSG00000129116	PALLD	protein_coding	1.09885	9.53752e-05	up
ENSG00000126003	PLAGL2	protein_coding	1.09802	0.000380475	up
ENSG00000168488	ATXN2L	protein_coding	1.09754	1.46924e-05	up
ENSG00000197410	DCHS2	protein_coding	1.09581	0.018106	up
ENSG00000146083	RNF44	protein_coding	1.09574	1.6343e-05	up
ENSG00000280020	AC116407.3	TEC	1.09531	0.00851165	up
ENSG00000226605	AC092567.1	lncRNA	1.09487	0.0273502	up
ENSG00000198934	MAGEE1	protein_coding	1.09368	0.000914567	up
ENSG00000242659	AC108693.2	lncRNA	1.09363	0.0261773	up
ENSG00000286305	AC004893.2	lncRNA	1.09357	0.000186661	up
ENSG00000188185	LINC00265	lncRNA	1.09277	0.00186389	up
ENSG00000168769	TET2	protein_coding	1.09119	0.00382067	up
ENSG00000123095	BHLHE41	protein_coding	1.08959	0.00487407	up
ENSG00000275038	AC091980.2	lncRNA	1.08943	0.0328066	up
ENSG00000228417	AL360182.2	lncRNA	1.08838	0.0333411	up
ENSG00000235852	AC005540.1	lncRNA	1.08832	0.00271161	up
ENSG00000140396	NCOA2	protein_coding	1.08756	0.00136826	up
ENSG00000275307	AC004542.3	misc_RNA	1.08748	0.0187666	up
ENSG00000283768	MIR1178	miRNA	1.08636	0.0200641	up
ENSG00000233087	RAB6D	protein_coding	1.08467	0.0237938	up
ENSG00000250838	AC091133.3	lncRNA	1.08464	0.00850889	up
ENSG00000186462	NAP1L2	protein_coding	1.08267	0.0122151	up
ENSG00000065970	FOXJ2	protein_coding	1.08144	0.00025356	up
ENSG00000228327	AL669831.1	transcribed_unprocessed_pseudogene	1.08124	0.00904821	up
ENSG00000285970	AC106820.6	lncRNA	1.07974	0.000841694	up
ENSG00000146352	CLVS2	protein_coding	1.07901	0.0334959	up
ENSG00000232754	AL035658.1	lncRNA	1.07747	0.0118918	up
ENSG00000198589	LRBA	protein_coding	1.07732	0.0002329	up
ENSG00000283633	AP000547.3	lncRNA	1.07618	0.00498781	up
ENSG00000279006	AL022323.1	lncRNA	1.07509	0.0382248	up
ENSG00000139645	ANKRD52	protein_coding	1.07502	0.000754572	up
ENSG00000261423	TMEM202-AS1	lncRNA	1.07298	0.000358328	up
ENSG00000047188	YTHDC2	protein_coding	1.07275	6.17296e-05	up
ENSG00000184863	RBM33	protein_coding	1.0724	0.000315046	up
ENSG00000123908	AGO2	protein_coding	1.07219	0.00109058	up
ENSG00000088305	DNMT3B	protein_coding	1.07066	1.96645e-06	up
ENSG00000251184	AL672142.1	protein_coding	1.06871	0.000688562	up
ENSG00000174469	CNTNAP2	protein_coding	1.06709	0.000114537	up
ENSG00000233452	STXBP5-AS1	lncRNA	1.06706	0.030027	up
ENSG00000161847	RAVER1	protein_coding	1.06656	1.637e-05	up
ENSG00000231329	AL031772.1	lncRNA	1.06584	0.00424589	up
ENSG00000288570	AL359092.3	protein_coding	1.0646	0.0257718	up
ENSG00000133056	PIK3C2B	protein_coding	1.0633	0.000205234	up
ENSG00000086758	HUWE1	protein_coding	1.06304	0.000456256	up
ENSG00000076108	BAZ2A	protein_coding	1.06203	0.000344697	up
ENSG00000104517	UBR5	protein_coding	1.06128	0.000114422	up
ENSG00000260548	AL035425.2	protein_coding	1.06035	0.00138059	up
ENSG00000231160	KLF3-AS1	lncRNA	1.05918	0.0143113	up
ENSG00000134982	APC	protein_coding	1.05891	0.00013804	up
ENSG00000288644	AC114402.3	protein_coding	1.05808	0.027123	up
ENSG00000007237	GAS7	protein_coding	1.05795	0.00307146	up
ENSG00000268635	AP003680.1	lncRNA	1.05765	0.00488688	up
ENSG00000246877	DNM1P35	lncRNA	1.05758	0.0244512	up
ENSG00000280417	AC096887.2	TEC	1.05727	0.0244268	up
ENSG00000126883	NUP214	protein_coding	1.05657	0.000182362	up
ENSG00000188211	NCR3LG1	protein_coding	1.05618	0.00547896	up
ENSG00000272556	GTF2IP13	transcribed_unprocessed_pseudogene	1.05538	0.00181792	up
ENSG00000145623	OSMR	protein_coding	1.05329	0.0306131	up
ENSG00000258048	AC073569.2	lncRNA	1.05145	0.0110687	up
ENSG00000164142	FAM160A1	protein_coding	1.05133	0.00404148	up
ENSG00000259955	AC008741.1	lncRNA	1.05085	0.0188884	up
ENSG00000251143	AP002490.1	lncRNA	1.0507	1.33674e-06	up
ENSG00000024422	EHD2	protein_coding	1.0505	0.00154191	up
ENSG00000134780	DAGLA	protein_coding	1.05043	0.000827982	up
ENSG00000250240	AC008840.1	lncRNA	1.05013	0.0183271	up
ENSG00000140948	ZCCHC14	protein_coding	1.04995	0.00132822	up
ENSG00000130723	PRRC2B	protein_coding	1.04995	0.000301341	up
ENSG00000182158	CREB3L2	protein_coding	1.0489	0.000731519	up
ENSG00000235499	AC073046.1	lncRNA	1.04875	0.033469	up
ENSG00000169184	MN1	protein_coding	1.04854	0.00397038	up
ENSG00000067141	NEO1	protein_coding	1.0475	0.00036049	up
ENSG00000124198	ARFGEF2	protein_coding	1.04578	0.00109903	up
ENSG00000284686	AC119674.2	protein_coding	1.0457	0.0154149	up
ENSG00000156030	MIDEAS	protein_coding	1.04561	0.000818918	up
ENSG00000246323	AC113382.1	lncRNA	1.04374	0.0301555	up
ENSG00000232160	RAP2C-AS1	lncRNA	1.04322	0.00782656	up
ENSG00000181827	RFX7	protein_coding	1.04307	0.00310612	up
ENSG00000128512	DOCK4	protein_coding	1.04105	0.00152692	up
ENSG00000164715	LMTK2	protein_coding	1.03977	0.00205218	up
ENSG00000124782	RREB1	protein_coding	1.03936	0.00138059	up
ENSG00000116128	BCL9	protein_coding	1.03846	0.000174111	up
ENSG00000089057	SLC23A2	protein_coding	1.03815	0.000453146	up
ENSG00000060749	QSER1	protein_coding	1.03803	0.000728361	up
ENSG00000076770	MBNL3	protein_coding	1.03785	0.00271161	up
ENSG00000138829	FBN2	protein_coding	1.03762	0.00146538	up
ENSG00000224888	AC138028.2	lncRNA	1.03737	0.00358239	up
ENSG00000113083	LOX	protein_coding	1.03718	0.00186389	up
ENSG00000196498	NCOR2	protein_coding	1.03663	0.000798752	up
ENSG00000124191	TOX2	protein_coding	1.03609	0.00181792	up
ENSG00000288643	AC114982.3	protein_coding	1.03482	0.0029089	up
ENSG00000091136	LAMB1	protein_coding	1.03418	1.5318e-05	up
ENSG00000125648	SLC25A23	protein_coding	1.03377	5.97669e-06	up
ENSG00000115380	EFEMP1	protein_coding	1.03369	0.00322998	up
ENSG00000170653	ATF7	protein_coding	1.03352	0.00145416	up
ENSG00000130052	STARD8	protein_coding	1.03334	0.00777782	up
ENSG00000167258	CDK12	protein_coding	1.03251	0.000365856	up
ENSG00000146555	SDK1	protein_coding	1.03245	0.00177137	up
ENSG00000151835	SACS	protein_coding	1.03163	0.0002329	up
ENSG00000174705	SH3PXD2B	protein_coding	1.0306	0.000431504	up
ENSG00000172943	PHF8	protein_coding	1.02987	0.000236857	up
ENSG00000018236	CNTN1	protein_coding	1.02952	0.00626408	up
ENSG00000266235	MIR3176	miRNA	1.02845	0.0367689	up
ENSG00000260879	AL359258.2	lncRNA	1.02715	0.0258983	up
ENSG00000172986	GXYLT2	protein_coding	1.02664	0.00224764	up
ENSG00000285708	AC097634.4	protein_coding	1.02596	0.000414214	up
ENSG00000244257	PKD1P1	unprocessed_pseudogene	1.02592	0.0114394	up
ENSG00000224677	PDIA3P2	unprocessed_pseudogene	1.02511	0.0243706	up
ENSG00000165029	ABCA1	protein_coding	1.02497	0.0357953	up
ENSG00000107099	DOCK8	protein_coding	1.02479	0.00314185	up
ENSG00000198417	MT1F	protein_coding	1.02476	0.0467791	up
ENSG00000068650	ATP11A	protein_coding	1.02458	0.00244314	up
ENSG00000039523	RIPOR1	protein_coding	1.02454	3.49472e-05	up
ENSG00000119508	NR4A3	protein_coding	1.02449	0.0301555	up
ENSG00000288542	AL133318.1	lncRNA	1.02398	0.0120002	up
ENSG00000232085	AL606534.2	lncRNA	1.02375	0.0410589	up
ENSG00000186566	GPATCH8	protein_coding	1.02301	0.000456256	up
ENSG00000153790	C7orf31	protein_coding	1.02186	0.00133509	up
ENSG00000117707	PROX1	protein_coding	1.02136	0.0151214	up
ENSG00000136960	ENPP2	protein_coding	1.0207	0.0287889	up
ENSG00000227288	ARID3BP1	processed_pseudogene	1.01904	0.0320842	up
ENSG00000259945	AC027682.2	lncRNA	1.01895	0.00177988	up
ENSG00000173567	ADGRF3	protein_coding	1.01858	0.0422104	up
ENSG00000151914	DST	protein_coding	1.01811	3.96652e-05	up
ENSG00000267122	AC004490.1	lncRNA	1.01804	0.00127591	up
ENSG00000242396	AC096536.2	lncRNA	1.01772	3.54839e-05	up
ENSG00000171940	ZNF217	protein_coding	1.01702	0.004108	up
ENSG00000153707	PTPRD	protein_coding	1.01655	0.003181	up
ENSG00000287934	AP001885.3	lncRNA	1.01629	0.00361127	up
ENSG00000030419	IKZF2	protein_coding	1.01622	0.0348528	up
ENSG00000087258	GNAO1	protein_coding	1.01597	0.00994476	up
ENSG00000142089	IFITM3	protein_coding	1.01594	0.0171669	up
ENSG00000197386	HTT	protein_coding	1.01518	0.00057955	up
ENSG00000111676	ATN1	protein_coding	1.01295	0.000254942	up
ENSG00000175115	PACS1	protein_coding	1.01248	0.000303985	up
ENSG00000174370	C11orf45	protein_coding	1.01247	0.0196966	up
ENSG00000162738	VANGL2	protein_coding	1.01161	0.000334873	up
ENSG00000133657	ATP13A3	protein_coding	1.01129	0.00145416	up
ENSG00000214336	FOXI3	protein_coding	1.01039	0.0101497	up
ENSG00000085185	BCORL1	protein_coding	1.0102	0.00107101	up
ENSG00000184363	PKP3	protein_coding	1.00827	0.0414655	up
ENSG00000178685	PARP10	protein_coding	1.00787	0.000372161	up
ENSG00000099204	ABLIM1	protein_coding	1.0078	0.000349209	up
ENSG00000137872	SEMA6D	protein_coding	1.00767	0.0049975	up
ENSG00000254473	AL354920.1	lncRNA	1.0075	0.000846163	up
ENSG00000173402	DAG1	protein_coding	1.00707	0.000616608	up
ENSG00000196526	AFAP1	protein_coding	1.00691	0.000578361	up
ENSG00000105426	PTPRS	protein_coding	1.00603	0.000329526	up
ENSG00000241409	AC064852.1	lncRNA	1.00576	0.0212597	up
ENSG00000285935	AL159978.1	lncRNA	1.00522	0.00167095	up
ENSG00000156304	SCAF4	protein_coding	1.00512	0.000320134	up
ENSG00000258830	AC137834.1	protein_coding	1.00499	0.000128465	up
ENSG00000065526	SPEN	protein_coding	1.00489	0.000780379	up
ENSG00000248668	OXCT1-AS1	lncRNA	1.00364	0.0234553	up
ENSG00000233369	GTF2IP4	transcribed_processed_pseudogene	1.00343	0.00564378	up
ENSG00000127603	MACF1	protein_coding	1.00292	0.000258738	up
ENSG00000262420	AC007613.1	lncRNA	1.0023	0.0176196	up
ENSG00000139687	RB1	protein_coding	1.00057	0.000693973	up
ENSG00000105810	CDK6	protein_coding	0.999081	0.00147859	up
ENSG00000278722	AL445288.1	lncRNA	0.998092	0.0452196	up
ENSG00000164532	TBX20	protein_coding	0.996651	0.0343222	up
ENSG00000276057	AC004542.4	misc_RNA	0.996642	0.0404413	up
ENSG00000198265	HELZ	protein_coding	0.99612	0.00174838	up
ENSG00000134369	NAV1	protein_coding	0.995014	0.00042257	up
ENSG00000261054	AC036108.2	lncRNA	0.993808	0.0275982	up
ENSG00000168939	SPRY3	protein_coding	0.993633	0.0346135	up
ENSG00000064309	CDON	protein_coding	0.992257	0.00118637	up
ENSG00000271434	AL445237.1	lncRNA	0.99186	0.0411945	up
ENSG00000118257	NRP2	protein_coding	0.991652	0.000132581	up
ENSG00000284195	MIR6852	miRNA	0.991301	0.00513975	up
ENSG00000182095	TNRC18	protein_coding	0.990449	0.000211382	up
ENSG00000163694	RBM47	protein_coding	0.990189	0.00464275	up
ENSG00000113615	SEC24A	protein_coding	0.989523	0.00215333	up
ENSG00000143772	ITPKB	protein_coding	0.989478	0.000827982	up
ENSG00000096696	DSP	protein_coding	0.989452	6.68211e-05	up
ENSG00000164853	UNCX	protein_coding	0.989209	0.002165	up
ENSG00000105204	DYRK1B	protein_coding	0.989204	8.43217e-05	up
ENSG00000231104	AC022395.1	lncRNA	0.988077	0.0477085	up
ENSG00000163638	ADAMTS9	protein_coding	0.987758	0.00775572	up
ENSG00000122966	CIT	protein_coding	0.98592	0.000300187	up
ENSG00000049323	LTBP1	protein_coding	0.985347	0.000520884	up
ENSG00000109756	RAPGEF2	protein_coding	0.984945	0.00289888	up
ENSG00000279069	AC015813.5	TEC	0.984916	0.000164865	up
ENSG00000221818	EBF2	protein_coding	0.984737	0.0217706	up
ENSG00000140443	IGF1R	protein_coding	0.982804	0.000812416	up
ENSG00000066084	DIP2B	protein_coding	0.98276	0.00310612	up
ENSG00000174599	TRAM1L1	protein_coding	0.982318	0.0329285	up
ENSG00000266010	GATA6-AS1	lncRNA	0.982212	0.0265525	up
ENSG00000215183	MSMP	protein_coding	0.982043	0.00504443	up
ENSG00000147394	ZNF185	protein_coding	0.981032	0.00457407	up
ENSG00000069188	SDK2	protein_coding	0.979552	0.000562465	up
ENSG00000099995	SF3A1	protein_coding	0.978197	0.000217613	up
ENSG00000171444	MCC	protein_coding	0.977927	0.00076456	up
ENSG00000157933	SKI	protein_coding	0.977388	0.00172421	up
ENSG00000264859	DSG2-AS1	lncRNA	0.976102	0.00798719	up
ENSG00000233860	SHROOM3-AS1	lncRNA	0.975808	0.0271904	up
ENSG00000101096	NFATC2	protein_coding	0.975091	0.04197	up
ENSG00000272620	AFAP1-AS1	lncRNA	0.974372	0.000633006	up
ENSG00000144711	IQSEC1	protein_coding	0.973749	0.000945189	up
ENSG00000198837	DENND4B	protein_coding	0.973304	3.23009e-05	up
ENSG00000101337	TM9SF4	protein_coding	0.973065	0.000196498	up
ENSG00000164124	TMEM144	protein_coding	0.972465	0.0109994	up
ENSG00000228124	AL096678.1	lncRNA	0.971833	0.0258983	up
ENSG00000251322	SHANK3	protein_coding	0.97183	0.00130891	up
ENSG00000206557	TRIM71	protein_coding	0.97167	0.00508571	up
ENSG00000132846	ZBED3	protein_coding	0.970906	0.000794349	up
ENSG00000161021	MAML1	protein_coding	0.970664	0.000562234	up
ENSG00000284159	MIR3940	miRNA	0.970502	7.72687e-05	up
ENSG00000124313	IQSEC2	protein_coding	0.970312	0.000455714	up
ENSG00000160796	NBEAL2	protein_coding	0.969495	0.00015203	up
ENSG00000269113	TRABD2B	protein_coding	0.968801	0.00771292	up
ENSG00000147100	SLC16A2	protein_coding	0.968118	0.000366065	up
ENSG00000167701	GPT	protein_coding	0.968058	0.0174744	up
ENSG00000259784	AC093525.1	protein_coding	0.967769	0.000842952	up
ENSG00000054654	SYNE2	protein_coding	0.967483	6.22397e-05	up
ENSG00000171914	TLN2	protein_coding	0.966345	0.00139846	up
ENSG00000180182	MED14	protein_coding	0.965963	0.0015983	up
ENSG00000283549	AC007161.3	lncRNA	0.965885	0.0134563	up
ENSG00000271551	AL355297.3	lncRNA	0.965767	0.0314687	up
ENSG00000147130	ZMYM3	protein_coding	0.965668	0.000418933	up
ENSG00000185201	IFITM2	protein_coding	0.96458	0.00833803	up
ENSG00000075275	CELSR1	protein_coding	0.964473	0.00176894	up
ENSG00000255692	AC002563.1	lncRNA	0.963337	0.0332413	up
ENSG00000196569	LAMA2	protein_coding	0.96129	0.0319582	up
ENSG00000135862	LAMC1	protein_coding	0.961048	0.000371267	up
ENSG00000254198	AC113191.1	processed_pseudogene	0.960467	0.0372999	up
ENSG00000114127	XRN1	protein_coding	0.960421	0.00422206	up
ENSG00000143842	SOX13	protein_coding	0.960349	0.00091781	up
ENSG00000115468	EFHD1	protein_coding	0.9593	0.000455934	up
ENSG00000183458	AC138932.1	transcribed_unprocessed_pseudogene	0.958361	0.00427794	up
ENSG00000111816	FRK	protein_coding	0.958288	0.044741	up
ENSG00000148400	NOTCH1	protein_coding	0.95817	0.00442249	up
ENSG00000273142	LINC02604	lncRNA	0.957666	0.0101878	up
ENSG00000100292	HMOX1	protein_coding	0.956445	0.00107848	up
ENSG00000121270	ABCC11	protein_coding	0.956418	0.0155321	up
ENSG00000253618	GRPEL2-AS1	lncRNA	0.955986	0.0462146	up
ENSG00000116698	SMG7	protein_coding	0.955902	0.00047722	up
ENSG00000280670	CCDC163	protein_coding	0.955328	0.00603651	up
ENSG00000185920	PTCH1	protein_coding	0.954798	0.00215065	up
ENSG00000136367	ZFHX2	protein_coding	0.954479	0.00111814	up
ENSG00000278977	AC003101.3	TEC	0.954199	0.0267569	up
ENSG00000157404	KIT	protein_coding	0.953554	0.00489009	up
ENSG00000267009	AC007780.1	lncRNA	0.952894	0.000334873	up
ENSG00000274276	CBSL	protein_coding	0.952538	0.0401244	up
ENSG00000256482	AC023796.2	lncRNA	0.952111	0.0472313	up
ENSG00000185477	GPRIN3	protein_coding	0.948427	0.00249757	up
ENSG00000254907	AC087276.2	lncRNA	0.948098	0.00172421	up
ENSG00000229766	AL021396.1	lncRNA	0.947734	0.0166834	up
ENSG00000286803	AL109824.1	lncRNA	0.947237	0.0199375	up
ENSG00000269883	AC007375.3	lncRNA	0.946253	0.0122963	up
ENSG00000285948	AC123768.4	lncRNA	0.946166	0.00109175	up
ENSG00000167619	TMEM145	protein_coding	0.946032	0.00199725	up
ENSG00000205978	NYNRIN	protein_coding	0.945986	0.00306899	up
ENSG00000183337	BCOR	protein_coding	0.94589	0.00146538	up
ENSG00000008441	NFIX	protein_coding	0.945662	0.00184639	up
ENSG00000226526	AL049569.1	lncRNA	0.945556	0.00469264	up
ENSG00000037749	MFAP3	protein_coding	0.943701	0.0110687	up
ENSG00000080561	MID2	protein_coding	0.943685	0.00126005	up
ENSG00000130940	CASZ1	protein_coding	0.943547	0.00487407	up
ENSG00000215695	RSC1A1	protein_coding	0.942909	0.00916867	up
ENSG00000213949	ITGA1	protein_coding	0.942609	0.0100325	up
ENSG00000250349	AF241726.2	protein_coding	0.942523	0.00209676	up
ENSG00000123360	PDE1B	protein_coding	0.941228	0.0066105	up
ENSG00000008300	CELSR3	protein_coding	0.939926	0.00501333	up
ENSG00000278616	BEND3P3	processed_pseudogene	0.939873	0.0424913	up
ENSG00000186469	GNG2	protein_coding	0.939635	0.0286428	up
ENSG00000125398	SOX9	protein_coding	0.939416	0.00531788	up
ENSG00000188153	COL4A5	protein_coding	0.939081	0.000180152	up
ENSG00000163531	NFASC	protein_coding	0.938725	0.0135911	up
ENSG00000141298	SSH2	protein_coding	0.938064	0.00412651	up
ENSG00000079432	CIC	protein_coding	0.937076	0.000435909	up
ENSG00000285085	AL662884.4	protein_coding	0.936616	0.0160843	up
ENSG00000136295	TTYH3	protein_coding	0.936528	0.00035488	up
ENSG00000135476	ESPL1	protein_coding	0.936358	0.000330851	up
ENSG00000277161	PIGW	protein_coding	0.935736	0.000380475	up
ENSG00000183307	TMEM121B	protein_coding	0.933697	0.0113535	up
ENSG00000119397	CNTRL	protein_coding	0.933334	0.000605074	up
ENSG00000116852	KIF21B	protein_coding	0.931779	0.00884997	up
ENSG00000232729	AC211433.1	lncRNA	0.931459	0.000980886	up
ENSG00000163104	SMARCAD1	protein_coding	0.931457	0.000236857	up
ENSG00000259426	AC027237.3	lncRNA	0.931325	0.0245672	up
ENSG00000232043	AL133230.1	lncRNA	0.931042	0.00888874	up
ENSG00000100697	DICER1	protein_coding	0.930983	0.00384706	up
ENSG00000183889	AC138969.1	protein_coding	0.93093	0.0243531	up
ENSG00000254333	NDST1-AS1	lncRNA	0.930631	0.0367689	up
ENSG00000134871	COL4A2	protein_coding	0.93019	1.94685e-05	up
ENSG00000066739	ATG2B	protein_coding	0.92888	0.00310686	up
ENSG00000143702	CEP170	protein_coding	0.928855	0.00331361	up
ENSG00000214192	UBE2V1P2	processed_pseudogene	0.927665	0.0463535	up
ENSG00000101311	FERMT1	protein_coding	0.927004	0.0120324	up
ENSG00000072364	AFF4	protein_coding	0.926923	0.00662856	up
ENSG00000278139	P3R3URF-PIK3R3	protein_coding	0.926532	0.00626408	up
ENSG00000262211	AC008914.1	lncRNA	0.924045	0.0388593	up
ENSG00000122126	OCRL	protein_coding	0.924026	0.0001613	up
ENSG00000178404	CEP295NL	protein_coding	0.92322	0.0190234	up
ENSG00000259863	SH3RF3-AS1	lncRNA	0.92311	0.0358449	up
ENSG00000115306	SPTBN1	protein_coding	0.922502	0.00061261	up
ENSG00000165282	PIGO	protein_coding	0.92215	2.608e-05	up
ENSG00000235027	AC068580.3	lncRNA	0.920184	0.000216282	up
ENSG00000275832	ARHGAP23	protein_coding	0.918592	0.0363191	up
ENSG00000010319	SEMA3G	protein_coding	0.91858	0.0194636	up
ENSG00000136068	FLNB	protein_coding	0.918104	0.000827982	up
ENSG00000143028	SYPL2	protein_coding	0.91806	0.00186944	up
ENSG00000267601	AC022966.1	lncRNA	0.91805	0.00775226	up
ENSG00000141431	ASXL3	protein_coding	0.918027	0.00776951	up
ENSG00000046604	DSG2	protein_coding	0.917181	0.001533	up
ENSG00000163659	TIPARP	protein_coding	0.917095	0.000910456	up
ENSG00000198561	CTNND1	protein_coding	0.915514	0.000980886	up
ENSG00000095637	SORBS1	protein_coding	0.915122	0.0193776	up
ENSG00000262662	AC127496.4	lncRNA	0.915102	0.0370403	up
ENSG00000107554	DNMBP	protein_coding	0.915001	0.00138059	up
ENSG00000010818	HIVEP2	protein_coding	0.914181	0.00291971	up
ENSG00000053747	LAMA3	protein_coding	0.913668	0.00191849	up
ENSG00000260017	AC138811.1	lncRNA	0.913093	0.0429307	up
ENSG00000163820	FYCO1	protein_coding	0.912995	0.00070932	up
ENSG00000138448	ITGAV	protein_coding	0.910734	0.00656667	up
ENSG00000115020	PIKFYVE	protein_coding	0.910575	0.00473625	up
ENSG00000174437	ATP2A2	protein_coding	0.908194	0.000966342	up
ENSG00000080845	DLGAP4	protein_coding	0.907973	0.00110039	up
ENSG00000168066	SF1	protein_coding	0.907752	0.000331049	up
ENSG00000128567	PODXL	protein_coding	0.907452	0.00198353	up
ENSG00000125772	GPCPD1	protein_coding	0.907248	0.00322998	up
ENSG00000165863	C10orf82	protein_coding	0.907185	0.0169239	up
ENSG00000272333	KMT2B	protein_coding	0.907133	0.00130928	up
ENSG00000261732	AL031708.1	protein_coding	0.90676	0.00115277	up
ENSG00000275468	AC004678.1	processed_pseudogene	0.90497	0.0376598	up
ENSG00000243156	MICAL3	protein_coding	0.904906	0.000923579	up
ENSG00000138336	TET1	protein_coding	0.904201	0.0084987	up
ENSG00000229867	STEAP3-AS1	lncRNA	0.904055	0.00270801	up
ENSG00000038382	TRIO	protein_coding	0.903852	0.00336849	up
ENSG00000123066	MED13L	protein_coding	0.902285	0.00712096	up
ENSG00000234945	GTF3C2-AS1	lncRNA	0.902248	0.000119181	up
ENSG00000198886	MT-ND4	protein_coding	0.901895	0.000798752	up
ENSG00000170471	RALGAPB	protein_coding	0.901148	0.00473774	up
ENSG00000115760	BIRC6	protein_coding	0.899914	0.00528055	up
ENSG00000172869	DMXL1	protein_coding	0.899802	0.00777782	up
ENSG00000162551	ALPL	protein_coding	0.898888	0.00256122	up
ENSG00000203668	CHML	protein_coding	0.898351	0.000402539	up
ENSG00000142949	PTPRF	protein_coding	0.896762	0.000802335	up
ENSG00000255351	AC023946.1	lncRNA	0.89672	0.016362	up
ENSG00000064666	CNN2	protein_coding	0.896247	0.00126005	up
ENSG00000159216	RUNX1	protein_coding	0.894749	0.0180284	up
ENSG00000277577	AL353804.6	misc_RNA	0.894419	0.0010932	up
ENSG00000282218	AL132671.2	protein_coding	0.894341	0.0114394	up
ENSG00000152518	ZFP36L2	protein_coding	0.894178	0.00394895	up
ENSG00000076716	GPC4	protein_coding	0.893525	0.00347761	up
ENSG00000255054	AL020996.2	protein_coding	0.892137	0.00065209	up
ENSG00000173706	HEG1	protein_coding	0.892018	0.00694326	up
ENSG00000166025	AMOTL1	protein_coding	0.891573	0.00314286	up
ENSG00000143630	HCN3	protein_coding	0.891496	0.00525282	up
ENSG00000135111	TBX3	protein_coding	0.890898	0.00105964	up
ENSG00000115112	TFCP2L1	protein_coding	0.890886	0.0156364	up
ENSG00000272768	AC004854.2	lncRNA	0.890583	0.0276852	up
ENSG00000091409	ITGA6	protein_coding	0.89037	0.00527567	up
ENSG00000154358	OBSCN	protein_coding	0.889308	0.00568055	up
ENSG00000131149	GSE1	protein_coding	0.888791	0.00146538	up
ENSG00000100345	MYH9	protein_coding	0.88724	0.000347717	up
ENSG00000178385	PLEKHM3	protein_coding	0.886696	0.00556681	up
ENSG00000249375	CASC11	lncRNA	0.886363	0.000761484	up
ENSG00000141448	GATA6	protein_coding	0.886278	0.000731519	up
ENSG00000103489	XYLT1	protein_coding	0.885748	0.0256855	up
ENSG00000149260	CAPN5	protein_coding	0.88506	0.00306899	up
ENSG00000140575	IQGAP1	protein_coding	0.883976	0.00336849	up
ENSG00000287724	AC096536.3	lncRNA	0.883594	0.00169105	up
ENSG00000123191	ATP7B	protein_coding	0.88324	0.00834149	up
ENSG00000103335	PIEZO1	protein_coding	0.882475	0.00156074	up
ENSG00000011451	WIZ	protein_coding	0.882225	0.000475464	up
ENSG00000131023	LATS1	protein_coding	0.881843	0.00745583	up
ENSG00000248445	SEMA6A-AS1	lncRNA	0.881189	0.0308198	up
ENSG00000242588	AC108010.1	lncRNA	0.880666	0.0363191	up
ENSG00000168993	CPLX1	protein_coding	0.880254	0.0014889	up
ENSG00000143614	GATAD2B	protein_coding	0.879864	0.00477052	up
ENSG00000130589	HELZ2	protein_coding	0.879442	0.00485936	up
ENSG00000138688	KIAA1109	protein_coding	0.879343	0.0134423	up
ENSG00000171456	ASXL1	protein_coding	0.879285	0.000470871	up
ENSG00000146205	ANO7	protein_coding	0.878896	0.0108001	up
ENSG00000213079	SCAF8	protein_coding	0.87875	0.000831487	up
ENSG00000101680	LAMA1	protein_coding	0.878145	0.00344615	up
ENSG00000233222	AL513523.3	lncRNA	0.877912	0.0123225	up
ENSG00000164619	BMPER	protein_coding	0.877243	0.0491108	up
ENSG00000166348	USP54	protein_coding	0.877124	0.00126005	up
ENSG00000284954	AL662884.3	lncRNA	0.876389	0.0194674	up
ENSG00000288534	AP001931.2	protein_coding	0.876181	0.0015983	up
ENSG00000132970	WASF3	protein_coding	0.875516	0.00471364	up
ENSG00000181408	UTS2R	protein_coding	0.875219	0.00611207	up
ENSG00000278918	AC080112.3	TEC	0.874922	0.0200641	up
ENSG00000008869	HEATR5B	protein_coding	0.874797	0.00464404	up
ENSG00000141449	GREB1L	protein_coding	0.874365	0.00611207	up
ENSG00000198944	SOWAHA	protein_coding	0.873316	0.0237938	up
ENSG00000197724	PHF2	protein_coding	0.872289	0.000880816	up
ENSG00000197136	PCNX3	protein_coding	0.871365	0.000558658	up
ENSG00000112624	BICRAL	protein_coding	0.870805	0.0167673	up
ENSG00000085872	CHERP	protein_coding	0.869595	0.00126005	up
ENSG00000101447	FAM83D	protein_coding	0.869176	0.000669182	up
ENSG00000158966	CACHD1	protein_coding	0.868395	0.00140111	up
ENSG00000137075	RNF38	protein_coding	0.868163	0.00937598	up
ENSG00000137076	TLN1	protein_coding	0.86807	0.0011909	up
ENSG00000143061	IGSF3	protein_coding	0.86782	0.00246281	up
ENSG00000283122	HYMAI	lncRNA	0.867434	0.0440973	up
ENSG00000121236	TRIM6	protein_coding	0.866847	0.0155678	up
ENSG00000162688	AGL	protein_coding	0.866771	0.00498781	up
ENSG00000171467	ZNF318	protein_coding	0.866625	0.00271033	up
ENSG00000095015	MAP3K1	protein_coding	0.866292	0.00850889	up
ENSG00000119596	YLPM1	protein_coding	0.866242	0.00173202	up
ENSG00000138162	TACC2	protein_coding	0.865768	0.00264272	up
ENSG00000104881	PPP1R13L	protein_coding	0.865632	0.00481351	up
ENSG00000225077	LINC00337	lncRNA	0.865376	0.0058424	up
ENSG00000176542	USF3	protein_coding	0.864284	0.0175867	up
ENSG00000138771	SHROOM3	protein_coding	0.862617	0.00362186	up
ENSG00000166147	FBN1	protein_coding	0.862363	0.00550056	up
ENSG00000146648	EGFR	protein_coding	0.862351	0.0272983	up
ENSG00000173801	JUP	protein_coding	0.862074	0.000688562	up
ENSG00000007545	CRAMP1	protein_coding	0.860511	0.00306899	up
ENSG00000157107	FCHO2	protein_coding	0.860338	0.00832443	up
ENSG00000132294	EFR3A	protein_coding	0.859308	0.00475168	up
ENSG00000054277	OPN3	protein_coding	0.858781	0.043514	up
ENSG00000130749	ZC3H4	protein_coding	0.858577	0.00121329	up
ENSG00000285446	Z84488.1	protein_coding	0.858319	0.0269044	up
ENSG00000048471	SNX29	protein_coding	0.858063	0.00859751	up
ENSG00000231871	IPO9-AS1	lncRNA	0.857735	0.00308072	up
ENSG00000157450	RNF111	protein_coding	0.85734	0.0118918	up
ENSG00000166860	ZBTB39	protein_coding	0.856904	0.00779558	up
ENSG00000214076	CPSF1P1	transcribed_processed_pseudogene	0.856586	0.034242	up
ENSG00000187189	TSPYL4	protein_coding	0.856579	0.000486284	up
ENSG00000171603	CLSTN1	protein_coding	0.856284	0.000826637	up
ENSG00000229419	RALGAPA1P1	processed_pseudogene	0.855636	0.0429656	up
ENSG00000102531	FNDC3A	protein_coding	0.855486	0.00475168	up
ENSG00000110422	HIPK3	protein_coding	0.85507	0.0117589	up
ENSG00000130699	TAF4	protein_coding	0.854653	0.00988618	up
ENSG00000233098	CCDC144NL-AS1	lncRNA	0.854527	0.00659631	up
ENSG00000132549	VPS13B	protein_coding	0.854249	0.0183104	up
ENSG00000173376	NDNF	protein_coding	0.853924	0.0291405	up
ENSG00000223528	AL359094.1	lncRNA	0.853896	0.0301549	up
ENSG00000015133	CCDC88C	protein_coding	0.853828	0.00206805	up
ENSG00000166783	MARF1	protein_coding	0.853294	0.00987519	up
ENSG00000148773	MKI67	protein_coding	0.852703	0.000496586	up
ENSG00000162522	KIAA1522	protein_coding	0.852531	0.0015983	up
ENSG00000170802	FOXN2	protein_coding	0.851523	0.0172268	up
ENSG00000243302	AC018638.4	processed_pseudogene	0.851288	0.0365878	up
ENSG00000268573	AC011815.1	lncRNA	0.850884	0.0132391	up
ENSG00000100578	KIAA0586	protein_coding	0.850881	0.00209676	up
ENSG00000054793	ATP9A	protein_coding	0.850775	0.00525282	up
ENSG00000160145	KALRN	protein_coding	0.85074	0.0203212	up
ENSG00000138449	SLC40A1	protein_coding	0.850738	0.0375166	up
ENSG00000101938	CHRDL1	protein_coding	0.850173	0.0425644	up
ENSG00000132005	RFX1	protein_coding	0.850147	0.00140576	up
ENSG00000128731	HERC2	protein_coding	0.849198	0.00256122	up
ENSG00000112290	WASF1	protein_coding	0.849077	0.00402207	up
ENSG00000110881	ASIC1	protein_coding	0.847711	0.000692682	up
ENSG00000099991	CABIN1	protein_coding	0.847274	0.000842952	up
ENSG00000204516	MICB	protein_coding	0.847263	0.0111502	up
ENSG00000219201	AC138392.1	processed_pseudogene	0.847166	0.0278818	up
ENSG00000279753	AC011558.1	TEC	0.847111	0.00750355	up
ENSG00000264044	AC005726.2	lncRNA	0.846395	0.0143795	up
ENSG00000111321	LTBR	protein_coding	0.845797	0.00162372	up
ENSG00000188827	SLX4	protein_coding	0.845701	0.00246217	up
ENSG00000114554	PLXNA1	protein_coding	0.84568	0.00510643	up
ENSG00000236548	RNF217-AS1	lncRNA	0.845534	0.0422718	up
ENSG00000162430	SELENON	protein_coding	0.844803	0.00186389	up
ENSG00000258555	SPECC1L-ADORA2A	protein_coding	0.844558	0.00749377	up
ENSG00000048707	VPS13D	protein_coding	0.844264	0.00929569	up
ENSG00000177169	ULK1	protein_coding	0.843906	0.0010932	up
ENSG00000285509	TBCEL-TECTA	protein_coding	0.84386	0.0454191	up
ENSG00000113916	BCL6	protein_coding	0.843481	0.0211324	up
ENSG00000166341	DCHS1	protein_coding	0.843245	0.0397246	up
ENSG00000124920	MYRF	protein_coding	0.842378	0.0130902	up
ENSG00000197102	DYNC1H1	protein_coding	0.842186	0.00204656	up
ENSG00000068654	POLR1A	protein_coding	0.841747	0.00256122	up
ENSG00000198786	MT-ND5	protein_coding	0.84158	0.00205218	up
ENSG00000157625	TAB3	protein_coding	0.841428	0.0120476	up
ENSG00000107862	GBF1	protein_coding	0.841391	0.00100536	up
ENSG00000254422	AP000942.2	lncRNA	0.840896	0.0458311	up
ENSG00000186260	MRTFB	protein_coding	0.840272	0.0152825	up
ENSG00000184347	SLIT3	protein_coding	0.840035	0.0246759	up
ENSG00000240571	AC087071.2	lncRNA	0.838905	0.0261955	up
ENSG00000135074	ADAM19	protein_coding	0.838879	0.0254489	up
ENSG00000155816	FMN2	protein_coding	0.8388	0.00243894	up
ENSG00000138944	SHISAL1	protein_coding	0.838413	0.00690633	up
ENSG00000177728	TMEM94	protein_coding	0.838082	0.000800386	up
ENSG00000186767	SPIN4	protein_coding	0.837165	0.0145593	up
ENSG00000121440	PDZRN3	protein_coding	0.836893	0.00575445	up
ENSG00000153904	DDAH1	protein_coding	0.835844	0.0033134	up
ENSG00000140534	TICRR	protein_coding	0.835786	0.0016364	up
ENSG00000203546	AL139353.1	protein_coding	0.83557	0.00504283	up
ENSG00000101191	DIDO1	protein_coding	0.835185	0.00126569	up
ENSG00000178971	CTC1	protein_coding	0.834334	0.00615192	up
ENSG00000055609	KMT2C	protein_coding	0.833845	0.0123017	up
ENSG00000196428	TSC22D2	protein_coding	0.833818	0.00296729	up
ENSG00000177119	ANO6	protein_coding	0.833569	0.0110687	up
ENSG00000165929	TC2N	protein_coding	0.833371	0.0403582	up
ENSG00000122574	WIPF3	protein_coding	0.832524	0.0249203	up
ENSG00000070182	SPTB	protein_coding	0.83195	0.00198895	up
ENSG00000188848	BEND4	protein_coding	0.830632	0.0207481	up
ENSG00000164741	DLC1	protein_coding	0.830142	0.0028187	up
ENSG00000198947	DMD	protein_coding	0.830014	0.00940962	up
ENSG00000228606	AL139011.1	lncRNA	0.829772	0.0253535	up
ENSG00000072840	EVC	protein_coding	0.829445	0.0109994	up
ENSG00000062485	CS	protein_coding	0.829261	0.00206805	up
ENSG00000116525	TRIM62	protein_coding	0.829218	0.00482661	up
ENSG00000179094	PER1	protein_coding	0.828635	0.000795028	up
ENSG00000156140	ADAMTS3	protein_coding	0.827987	0.0196118	up
ENSG00000263271	AC110285.4	lncRNA	0.827944	0.0375166	up
ENSG00000134755	DSC2	protein_coding	0.827703	0.0055782	up
ENSG00000256663	AC112777.1	processed_pseudogene	0.826692	0.00588643	up
ENSG00000105738	SIPA1L3	protein_coding	0.826638	0.00566899	up
ENSG00000242419	PCDHGC4	protein_coding	0.826558	0.00322866	up
ENSG00000163349	HIPK1	protein_coding	0.826159	0.019073	up
ENSG00000084774	CAD	protein_coding	0.826018	0.00208679	up
ENSG00000104093	DMXL2	protein_coding	0.825872	0.0146455	up
ENSG00000249786	EAF1-AS1	lncRNA	0.825675	0.00715488	up
ENSG00000160161	CILP2	protein_coding	0.824792	0.0051117	up
ENSG00000113742	CPEB4	protein_coding	0.824469	0.0321587	up
ENSG00000137478	FCHSD2	protein_coding	0.824035	0.00456342	up
ENSG00000047410	TPR	protein_coding	0.82327	8.29209e-05	up
ENSG00000187231	SESTD1	protein_coding	0.823	0.0042848	up
ENSG00000127124	HIVEP3	protein_coding	0.822461	0.0128909	up
ENSG00000125107	CNOT1	protein_coding	0.82236	0.00323757	up
ENSG00000150760	DOCK1	protein_coding	0.822089	0.000821553	up
ENSG00000135048	CEMIP2	protein_coding	0.821763	0.00477052	up
ENSG00000126705	AHDC1	protein_coding	0.821525	0.00481351	up
ENSG00000163520	FBLN2	protein_coding	0.821175	0.030117	up
ENSG00000166016	ABTB2	protein_coding	0.820713	0.00215535	up
ENSG00000151458	ANKRD50	protein_coding	0.819039	0.013596	up
ENSG00000070444	MNT	protein_coding	0.818754	0.00248691	up
ENSG00000106948	AKNA	protein_coding	0.818441	0.0260849	up
ENSG00000073150	PANX2	protein_coding	0.818002	0.00456342	up
ENSG00000253873	PCDHGA11	protein_coding	0.817979	0.00314928	up
ENSG00000065534	MYLK	protein_coding	0.817889	0.0119443	up
ENSG00000197565	COL4A6	protein_coding	0.817071	0.00313649	up
ENSG00000113300	CNOT6	protein_coding	0.816252	0.00670075	up
ENSG00000105429	MEGF8	protein_coding	0.8162	0.00491504	up
ENSG00000272476	AL024507.2	lncRNA	0.815168	0.0249203	up
ENSG00000243679	AC018638.5	processed_pseudogene	0.815155	0.030377	up
ENSG00000048991	R3HDM1	protein_coding	0.814527	0.00217227	up
ENSG00000010404	IDS	protein_coding	0.814472	0.00574312	up
ENSG00000138613	APH1B	protein_coding	0.814373	0.0262381	up
ENSG00000131018	SYNE1	protein_coding	0.813798	0.016362	up
ENSG00000095596	CYP26A1	protein_coding	0.813684	0.0275519	up
ENSG00000116675	DNAJC6	protein_coding	0.813257	0.0109765	up
ENSG00000072501	SMC1A	protein_coding	0.813134	0.000842952	up
ENSG00000134313	KIDINS220	protein_coding	0.81256	0.0054125	up
ENSG00000177108	ZDHHC22	protein_coding	0.812278	0.0016178	up
ENSG00000160551	TAOK1	protein_coding	0.812158	0.0286774	up
ENSG00000010292	NCAPD2	protein_coding	0.812008	0.000486284	up
ENSG00000116984	MTR	protein_coding	0.81183	0.00177489	up
ENSG00000262655	SPON1	protein_coding	0.811606	0.0112137	up
ENSG00000249249	AC010226.1	lncRNA	0.811206	0.031196	up
ENSG00000100167	SEPTIN3	protein_coding	0.811047	0.00243305	up
ENSG00000266074	BAHCC1	protein_coding	0.809865	0.00294694	up
ENSG00000130822	PNCK	protein_coding	0.809782	0.0190014	up
ENSG00000071537	SEL1L	protein_coding	0.809436	0.00477052	up
ENSG00000023516	AKAP11	protein_coding	0.809214	0.0210339	up
ENSG00000138764	CCNG2	protein_coding	0.809203	0.0116289	up
ENSG00000126016	AMOT	protein_coding	0.809202	0.00748365	up
ENSG00000284966	AL138689.2	lncRNA	0.808942	0.0130313	up
ENSG00000100439	ABHD4	protein_coding	0.80854	0.00835727	up
ENSG00000138061	CYP1B1	protein_coding	0.808046	0.0368803	up
ENSG00000144893	MED12L	protein_coding	0.807931	0.0281819	up
ENSG00000137166	FOXP4	protein_coding	0.807448	0.002113	up
ENSG00000186185	KIF18B	protein_coding	0.807161	0.000390387	up
ENSG00000103657	HERC1	protein_coding	0.806824	0.0109994	up
ENSG00000224470	ATXN1L	protein_coding	0.806476	0.0112737	up
ENSG00000115464	USP34	protein_coding	0.806428	0.00308072	up
ENSG00000167173	C15orf39	protein_coding	0.805435	0.00132845	up
ENSG00000164164	OTUD4	protein_coding	0.805266	0.00853938	up
ENSG00000197822	OCLN	protein_coding	0.804823	0.0199858	up
ENSG00000099219	ERMP1	protein_coding	0.804585	0.0147224	up
ENSG00000185567	AHNAK2	protein_coding	0.804552	0.00794652	up
ENSG00000095564	BTAF1	protein_coding	0.804303	0.0218682	up
ENSG00000254598	CSNK2A3	protein_coding	0.803496	0.0129638	up
ENSG00000184500	PROS1	protein_coding	0.803366	0.0444504	up
ENSG00000254122	PCDHGB7	protein_coding	0.803325	0.00413278	up
ENSG00000157106	SMG1	protein_coding	0.803179	0.0194765	up
ENSG00000254995	STX16-NPEPL1	protein_coding	0.802255	0.00272	up
ENSG00000035403	VCL	protein_coding	0.801932	0.000693973	up
ENSG00000166974	MAPRE2	protein_coding	0.801703	0.000398526	up
ENSG00000154146	NRGN	protein_coding	0.801511	0.00401686	up
ENSG00000277449	CEBPB-AS1	lncRNA	0.800819	0.0224165	up
ENSG00000263001	GTF2I	protein_coding	0.80033	0.0024168	up
ENSG00000276547	PCDHGB5	protein_coding	0.799977	0.00456342	up
ENSG00000188559	RALGAPA2	protein_coding	0.799621	0.0135911	up
ENSG00000075391	RASAL2	protein_coding	0.799525	0.0102153	up
ENSG00000204252	HLA-DOA	protein_coding	0.798769	0.0199301	up
ENSG00000204685	STARD7-AS1	lncRNA	0.798542	0.00200712	up
ENSG00000132953	XPO4	protein_coding	0.798478	0.0208077	up
ENSG00000101898	MCTS2P	protein_coding	0.798408	0.0128818	up
ENSG00000047597	XK	protein_coding	0.797861	0.0452196	up
ENSG00000273776	MIR6126	miRNA	0.797764	0.0429656	up
ENSG00000253846	PCDHGA10	protein_coding	0.797717	0.00475168	up
ENSG00000203950	RTL8A	protein_coding	0.797518	0.00226843	up
ENSG00000147251	DOCK11	protein_coding	0.797334	0.00390308	up
ENSG00000261934	PCDHGA9	protein_coding	0.797188	0.00487407	up
ENSG00000205189	ZBTB10	protein_coding	0.796863	0.0114394	up
ENSG00000184613	NELL2	protein_coding	0.796529	0.00214036	up
ENSG00000262576	PCDHGA4	protein_coding	0.796382	0.00477052	up
ENSG00000253159	PCDHGA12	protein_coding	0.796178	0.00464275	up
ENSG00000108509	CAMTA2	protein_coding	0.79611	0.0015276	up
ENSG00000262209	PCDHGB3	protein_coding	0.79599	0.0047924	up
ENSG00000147065	MSN	protein_coding	0.795496	0.000865523	up
ENSG00000253910	PCDHGB2	protein_coding	0.795242	0.00489255	up
ENSG00000253767	PCDHGA8	protein_coding	0.795205	0.0048553	up
ENSG00000081853	PCDHGA2	protein_coding	0.795112	0.00480571	up
ENSG00000253485	PCDHGA5	protein_coding	0.794984	0.00476261	up
ENSG00000253953	PCDHGB4	protein_coding	0.79498	0.00485936	up
ENSG00000261093	AC141586.3	lncRNA	0.794978	0.017241	up
ENSG00000226174	TEX22	protein_coding	0.794794	0.00710213	up
ENSG00000255348	AP001775.2	lncRNA	0.79476	0.0344868	up
ENSG00000254245	PCDHGA3	protein_coding	0.794626	0.00485936	up
ENSG00000205771	CATSPER2P1	transcribed_unprocessed_pseudogene	0.794585	0.00268197	up
ENSG00000225075	AL603832.1	lncRNA	0.79446	0.0287889	up
ENSG00000152284	TCF7L1	protein_coding	0.79445	0.00649935	up
ENSG00000164976	MYORG	protein_coding	0.794347	0.016085	up
ENSG00000121210	TMEM131L	protein_coding	0.7942	0.00583524	up
ENSG00000240764	PCDHGC5	protein_coding	0.794134	0.00491504	up
ENSG00000130939	UBE4B	protein_coding	0.794072	0.00169105	up
ENSG00000253305	PCDHGB6	protein_coding	0.793396	0.00498781	up
ENSG00000124496	TRERF1	protein_coding	0.793076	0.0248125	up
ENSG00000253537	PCDHGA7	protein_coding	0.793068	0.00487407	up
ENSG00000254221	PCDHGB1	protein_coding	0.792122	0.00507154	up
ENSG00000115904	SOS1	protein_coding	0.791543	0.0182687	up
ENSG00000183808	RBM12B	protein_coding	0.791107	0.00832443	up
ENSG00000063438	AHRR	protein_coding	0.79107	0.00912842	up
ENSG00000163909	HEYL	protein_coding	0.790636	0.0135493	up
ENSG00000204956	PCDHGA1	protein_coding	0.790407	0.00498653	up
ENSG00000188517	COL25A1	protein_coding	0.789755	0.0174691	up
ENSG00000060656	PTPRU	protein_coding	0.789339	0.00112295	up
ENSG00000253731	PCDHGA6	protein_coding	0.788208	0.00525593	up
ENSG00000114770	ABCC5	protein_coding	0.787828	0.00401053	up
ENSG00000174718	RESF1	protein_coding	0.78764	0.0161802	up
ENSG00000279762	AC005899.8	lncRNA	0.78753	0.013402	up
ENSG00000196914	ARHGEF12	protein_coding	0.786746	0.0135493	up
ENSG00000183853	KIRREL1	protein_coding	0.785795	0.0128909	up
ENSG00000163629	PTPN13	protein_coding	0.78551	0.00687381	up
ENSG00000004777	ARHGAP33	protein_coding	0.785172	0.0107294	up
ENSG00000159840	ZYX	protein_coding	0.785062	0.00212285	up
ENSG00000089902	RCOR1	protein_coding	0.784993	0.00626408	up
ENSG00000161642	ZNF385A	protein_coding	0.784684	0.00182264	up
ENSG00000268191	AC010503.2	lncRNA	0.784142	0.021366	up
ENSG00000275342	PRAG1	protein_coding	0.783794	0.0344868	up
ENSG00000169855	ROBO1	protein_coding	0.783737	0.00705816	up
ENSG00000272163	AF106564.1	lncRNA	0.782463	0.00268644	up
ENSG00000114805	PLCH1	protein_coding	0.782077	0.0230809	up
ENSG00000049246	PER3	protein_coding	0.782037	0.0491022	up
ENSG00000280414	AC018470.1	TEC	0.781796	0.0161802	up
ENSG00000166340	TPP1	protein_coding	0.781524	0.00665787	up
ENSG00000198026	ZNF335	protein_coding	0.781379	0.000967708	up
ENSG00000170325	PRDM10	protein_coding	0.781309	0.0260797	up
ENSG00000169375	SIN3A	protein_coding	0.781096	0.00304287	up
ENSG00000138411	HECW2	protein_coding	0.779876	0.0399575	up
ENSG00000102908	NFAT5	protein_coding	0.779809	0.0321657	up
ENSG00000157240	FZD1	protein_coding	0.779372	0.00646517	up
ENSG00000131473	ACLY	protein_coding	0.779328	0.00142438	up
ENSG00000273747	AC022558.3	lncRNA	0.778728	0.031196	up
ENSG00000114812	VIPR1	protein_coding	0.77857	0.0132201	up
ENSG00000175220	ARHGAP1	protein_coding	0.778228	0.00148792	up
ENSG00000131374	TBC1D5	protein_coding	0.77719	0.0155242	up
ENSG00000142784	WDTC1	protein_coding	0.777168	0.00193717	up
ENSG00000079482	OPHN1	protein_coding	0.777004	0.0364592	up
ENSG00000143515	ATP8B2	protein_coding	0.775838	0.00513884	up
ENSG00000248710	AC079594.2	protein_coding	0.77524	0.014659	up
ENSG00000142207	URB1	protein_coding	0.775082	0.00649935	up
ENSG00000272078	AL139423.1	lncRNA	0.77484	0.0407237	up
ENSG00000097007	ABL1	protein_coding	0.774491	0.00626522	up
ENSG00000138246	DNAJC13	protein_coding	0.774317	0.0144836	up
ENSG00000188647	PTAR1	protein_coding	0.773315	0.0247379	up
ENSG00000112851	ERBIN	protein_coding	0.772773	0.0148441	up
ENSG00000044524	EPHA3	protein_coding	0.772337	0.0383658	up
ENSG00000180357	ZNF609	protein_coding	0.772273	0.0110203	up
ENSG00000112159	MDN1	protein_coding	0.772233	0.010716	up
ENSG00000163251	FZD5	protein_coding	0.772214	0.00706633	up
ENSG00000165671	NSD1	protein_coding	0.771538	0.0053334	up
ENSG00000198225	FKBP1C	protein_coding	0.771535	0.0375202	up
ENSG00000256469	AP002383.2	lncRNA	0.77152	0.0446995	up
ENSG00000105520	PLPPR2	protein_coding	0.771399	0.000826637	up
ENSG00000137812	KNL1	protein_coding	0.770868	0.0207481	up
ENSG00000147144	CCDC120	protein_coding	0.770824	0.00525282	up
ENSG00000110400	NECTIN1	protein_coding	0.770755	0.0109994	up
ENSG00000268203	AC010503.3	lncRNA	0.770694	0.0213205	up
ENSG00000134569	LRP4	protein_coding	0.770565	0.0119347	up
ENSG00000140332	TLE3	protein_coding	0.770345	0.000967708	up
ENSG00000152894	PTPRK	protein_coding	0.769151	0.00940017	up
ENSG00000132694	ARHGEF11	protein_coding	0.769037	0.00428173	up
ENSG00000184381	PLA2G6	protein_coding	0.768738	0.0182687	up
ENSG00000153815	CMIP	protein_coding	0.767665	0.0181085	up
ENSG00000121743	GJA3	protein_coding	0.767306	0.0288345	up
ENSG00000204262	COL5A2	protein_coding	0.766946	0.0444663	up
ENSG00000247627	MTND4P12	processed_pseudogene	0.766821	0.0362763	up
ENSG00000242082	SLC5A4-AS1	lncRNA	0.766668	0.0470844	up
ENSG00000264545	AL359922.1	protein_coding	0.765808	0.0302178	up
ENSG00000105323	HNRNPUL1	protein_coding	0.765773	0.000701758	up
ENSG00000189339	SLC35E2B	protein_coding	0.76442	0.00347761	up
ENSG00000183023	SLC8A1	protein_coding	0.764184	0.0260797	up
ENSG00000153071	DAB2	protein_coding	0.764078	0.00773382	up
ENSG00000228384	AC007040.1	lncRNA	0.763649	0.0487845	up
ENSG00000237973	MTCO1P12	unprocessed_pseudogene	0.763616	0.00206282	up
ENSG00000131899	LLGL1	protein_coding	0.763244	0.00117545	up
ENSG00000074755	ZZEF1	protein_coding	0.762961	0.0124747	up
ENSG00000218336	TENM3	protein_coding	0.762603	0.0187666	up
ENSG00000267699	AC091551.1	protein_coding	0.762455	0.0271735	up
ENSG00000267244	AC012615.6	lncRNA	0.762353	0.0203288	up
ENSG00000124151	NCOA3	protein_coding	0.762327	0.023064	up
ENSG00000035862	TIMP2	protein_coding	0.762217	0.0080259	up
ENSG00000172936	MYD88	protein_coding	0.760952	0.0180454	up
ENSG00000134986	NREP	protein_coding	0.760632	0.00598379	up
ENSG00000072121	ZFYVE26	protein_coding	0.760426	0.0112071	up
ENSG00000117713	ARID1A	protein_coding	0.759551	0.0125023	up
ENSG00000104320	NBN	protein_coding	0.759165	0.00535264	up
ENSG00000131788	PIAS3	protein_coding	0.75913	0.0052645	up
ENSG00000137142	IGFBPL1	protein_coding	0.7587	0.0048553	up
ENSG00000140718	FTO	protein_coding	0.758478	0.00668938	up
ENSG00000162736	NCSTN	protein_coding	0.758463	0.00126005	up
ENSG00000072310	SREBF1	protein_coding	0.758401	0.00193281	up
ENSG00000137504	CREBZF	protein_coding	0.75747	0.0039786	up
ENSG00000177853	ZNF518A	protein_coding	0.756667	0.0112737	up
ENSG00000234203	AC004771.1	lncRNA	0.756412	0.030117	up
ENSG00000179361	ARID3B	protein_coding	0.756259	0.00211821	up
ENSG00000125845	BMP2	protein_coding	0.756055	0.00366316	up
ENSG00000122778	KIAA1549	protein_coding	0.755312	0.0134423	up
ENSG00000276043	UHRF1	protein_coding	0.755123	0.00070613	up
ENSG00000088367	EPB41L1	protein_coding	0.75479	0.00607904	up
ENSG00000111961	SASH1	protein_coding	0.754588	0.0139542	up
ENSG00000170322	NFRKB	protein_coding	0.754474	0.00525593	up
ENSG00000108582	CPD	protein_coding	0.754432	0.0229131	up
ENSG00000165288	BRWD3	protein_coding	0.754282	0.0327972	up
ENSG00000125834	STK35	protein_coding	0.754196	0.00750355	up
ENSG00000138802	SEC24B	protein_coding	0.753529	0.0146195	up
ENSG00000147133	TAF1	protein_coding	0.753304	0.00828531	up
ENSG00000103742	IGDCC4	protein_coding	0.753156	0.0261857	up
ENSG00000148737	TCF7L2	protein_coding	0.752225	0.0179572	up
ENSG00000156299	TIAM1	protein_coding	0.752173	0.0114071	up
ENSG00000266283	AC091588.3	lncRNA	0.75202	0.0211741	up
ENSG00000175175	PPM1E	protein_coding	0.751626	0.0263213	up
ENSG00000114739	ACVR2B	protein_coding	0.751367	0.0166032	up
ENSG00000115808	STRN	protein_coding	0.751162	0.0293622	up
ENSG00000185436	IFNLR1	protein_coding	0.751064	0.0190014	up
ENSG00000146414	SHPRH	protein_coding	0.750692	0.0175733	up
ENSG00000142794	NBPF3	protein_coding	0.750563	0.0135887	up
ENSG00000078177	N4BP2	protein_coding	0.750394	0.0343186	up
ENSG00000120868	APAF1	protein_coding	0.749649	0.0276151	up
ENSG00000166484	MAPK7	protein_coding	0.749241	0.00622857	up
ENSG00000135837	CEP350	protein_coding	0.749158	0.0164793	up
ENSG00000115183	TANC1	protein_coding	0.748628	0.0119443	up
ENSG00000157827	FMNL2	protein_coding	0.748536	0.0127676	up
ENSG00000121005	CRISPLD1	protein_coding	0.74835	0.0312037	up
ENSG00000134070	IRAK2	protein_coding	0.747676	0.0414012	up
ENSG00000078269	SYNJ2	protein_coding	0.747435	0.0104707	up
ENSG00000258554	AC025162.1	lncRNA	0.747008	0.0187666	up
ENSG00000132623	ANKEF1	protein_coding	0.74682	0.031196	up
ENSG00000081913	PHLPP1	protein_coding	0.746015	0.0226997	up
ENSG00000175868	CALCB	protein_coding	0.74595	0.0393594	up
ENSG00000006459	KDM7A	protein_coding	0.745593	0.031538	up
ENSG00000171100	MTM1	protein_coding	0.745487	0.0219739	up
ENSG00000180921	FAM83H	protein_coding	0.744974	0.00940962	up
ENSG00000171056	SOX7	protein_coding	0.744948	0.0497298	up
ENSG00000167600	CYP2S1	protein_coding	0.744853	0.0363191	up
ENSG00000159263	SIM2	protein_coding	0.744612	0.00846075	up
ENSG00000172167	MTBP	protein_coding	0.744517	0.0180691	up
ENSG00000030582	GRN	protein_coding	0.744278	0.00595777	up
ENSG00000171681	ATF7IP	protein_coding	0.743478	0.0179648	up
ENSG00000145703	IQGAP2	protein_coding	0.742756	0.013596	up
ENSG00000056277	ZNF280C	protein_coding	0.742282	0.0286774	up
ENSG00000108510	MED13	protein_coding	0.742265	0.0254077	up
ENSG00000143375	CGN	protein_coding	0.742088	0.00858526	up
ENSG00000108349	CASC3	protein_coding	0.742027	0.00456342	up
ENSG00000106546	AHR	protein_coding	0.741647	0.0347926	up
ENSG00000106144	CASP2	protein_coding	0.741398	0.0143197	up
ENSG00000124486	USP9X	protein_coding	0.741396	0.00935282	up
ENSG00000246859	STARD4-AS1	lncRNA	0.740354	0.0122299	up
ENSG00000170873	MTSS1	protein_coding	0.740115	0.0392141	up
ENSG00000089639	GMIP	protein_coding	0.739675	0.0136915	up
ENSG00000164880	INTS1	protein_coding	0.739634	0.00140111	up
ENSG00000008710	PKD1	protein_coding	0.73924	0.0153487	up
ENSG00000110841	PPFIBP1	protein_coding	0.738132	0.0169676	up
ENSG00000184675	AMER1	protein_coding	0.73786	0.0277731	up
ENSG00000250264	AL669918.1	protein_coding	0.737747	0.00485532	up
ENSG00000144824	PHLDB2	protein_coding	0.73691	0.0335645	up
ENSG00000132003	ZSWIM4	protein_coding	0.736786	0.0334959	up
ENSG00000120733	KDM3B	protein_coding	0.736396	0.00504443	up
ENSG00000196950	SLC39A10	protein_coding	0.735894	0.0217706	up
ENSG00000129657	SEC14L1	protein_coding	0.735748	0.00122707	up
ENSG00000162402	USP24	protein_coding	0.734718	0.0174691	up
ENSG00000168763	CNNM3	protein_coding	0.734309	0.00350569	up
ENSG00000110048	OSBP	protein_coding	0.73391	0.00397433	up
ENSG00000143437	ARNT	protein_coding	0.733421	0.0112267	up
ENSG00000131196	NFATC1	protein_coding	0.733268	0.0196966	up
ENSG00000197587	DMBX1	protein_coding	0.733023	0.023724	up
ENSG00000131844	MCCC2	protein_coding	0.732798	0.00662856	up
ENSG00000080854	IGSF9B	protein_coding	0.732794	0.0159115	up
ENSG00000122299	ZC3H7A	protein_coding	0.732498	0.0043436	up
ENSG00000135677	GNS	protein_coding	0.73196	0.0123003	up
ENSG00000143869	GDF7	protein_coding	0.731399	0.0241172	up
ENSG00000204444	APOM	protein_coding	0.730998	0.00871016	up
ENSG00000287808	AL355999.1	lncRNA	0.730591	0.0482847	up
ENSG00000111371	SLC38A1	protein_coding	0.730239	0.0184662	up
ENSG00000156860	FBRS	protein_coding	0.729567	0.00576828	up
ENSG00000212747	RTL8B	protein_coding	0.729234	0.00487407	up
ENSG00000173273	TNKS	protein_coding	0.728859	0.0332833	up
ENSG00000153207	AHCTF1	protein_coding	0.728854	0.00615192	up
ENSG00000089159	PXN	protein_coding	0.728449	0.00516343	up
ENSG00000114867	EIF4G1	protein_coding	0.728009	0.0086761	up
ENSG00000087116	ADAMTS2	protein_coding	0.727682	0.0122151	up
ENSG00000070614	NDST1	protein_coding	0.727406	0.0127674	up
ENSG00000085644	ZNF213	protein_coding	0.726784	0.00447682	up
ENSG00000158290	CUL4B	protein_coding	0.726256	0.00672674	up
ENSG00000114423	CBLB	protein_coding	0.726065	0.0250624	up
ENSG00000008277	ADAM22	protein_coding	0.72603	0.0252249	up
ENSG00000160767	FAM189B	protein_coding	0.725997	0.00150189	up
ENSG00000134109	EDEM1	protein_coding	0.725395	0.0213264	up
ENSG00000175567	UCP2	protein_coding	0.725383	0.0105601	up
ENSG00000148730	EIF4EBP2	protein_coding	0.725234	0.0104556	up
ENSG00000079335	CDC14A	protein_coding	0.723767	0.021873	up
ENSG00000167615	LENG8	protein_coding	0.723365	0.00107848	up
ENSG00000123104	ITPR2	protein_coding	0.722674	0.0233668	up
ENSG00000124789	NUP153	protein_coding	0.722596	0.0174432	up
ENSG00000148840	PPRC1	protein_coding	0.722292	0.00598175	up
ENSG00000144028	SNRNP200	protein_coding	0.722161	0.00389939	up
ENSG00000068784	SRBD1	protein_coding	0.722058	0.0219717	up
ENSG00000172216	CEBPB	protein_coding	0.721925	0.00525282	up
ENSG00000038427	VCAN	protein_coding	0.721873	0.0121778	up
ENSG00000048828	FAM120A	protein_coding	0.721641	0.0150767	up
ENSG00000267303	AC011511.4	protein_coding	0.721311	0.00790546	up
ENSG00000104973	MED25	protein_coding	0.721052	0.00504443	up
ENSG00000203880	PCMTD2	protein_coding	0.720755	0.0119347	up
ENSG00000241973	PI4KA	protein_coding	0.720297	0.00677857	up
ENSG00000245768	AC106793.1	lncRNA	0.720261	0.0191143	up
ENSG00000011405	PIK3C2A	protein_coding	0.720062	0.0352264	up
ENSG00000181555	SETD2	protein_coding	0.719615	0.00489255	up
ENSG00000132205	EMILIN2	protein_coding	0.719557	0.0128909	up
ENSG00000156531	PHF6	protein_coding	0.719096	0.0299556	up
ENSG00000169504	CLIC4	protein_coding	0.718905	0.0250885	up
ENSG00000155980	KIF5A	protein_coding	0.718768	0.00946452	up
ENSG00000285953	AC000120.4	protein_coding	0.718691	0.031383	up
ENSG00000103449	SALL1	protein_coding	0.718622	0.0312837	up
ENSG00000272822	AC073610.2	protein_coding	0.718225	0.00466199	up
ENSG00000112144	CILK1	protein_coding	0.717668	0.0301827	up
ENSG00000075151	EIF4G3	protein_coding	0.717504	0.00383637	up
ENSG00000153339	TRAPPC8	protein_coding	0.717183	0.0134712	up
ENSG00000129244	ATP1B2	protein_coding	0.716955	0.0404863	up
ENSG00000135503	ACVR1B	protein_coding	0.716741	0.00691021	up
ENSG00000169926	KLF13	protein_coding	0.716497	0.0207467	up
ENSG00000285942	AC018362.3	protein_coding	0.716135	0.0319151	up
ENSG00000095319	NUP188	protein_coding	0.716031	0.00626408	up
ENSG00000102098	SCML2	protein_coding	0.715956	0.0211741	up
ENSG00000168813	ZNF507	protein_coding	0.715696	0.0191792	up
ENSG00000245904	AC025164.1	lncRNA	0.715342	0.0297875	up
ENSG00000090924	PLEKHG2	protein_coding	0.715104	0.0161519	up
ENSG00000132640	BTBD3	protein_coding	0.714911	0.0186745	up
ENSG00000286067	AC004263.2	lncRNA	0.714568	0.0387306	up
ENSG00000187079	TEAD1	protein_coding	0.71456	0.0299075	up
ENSG00000088387	DOCK9	protein_coding	0.714525	0.0336824	up
ENSG00000164151	ICE1	protein_coding	0.714267	0.0243706	up
ENSG00000163840	DTX3L	protein_coding	0.713991	0.047408	up
ENSG00000140262	TCF12	protein_coding	0.713472	0.00615192	up
ENSG00000198218	QRICH1	protein_coding	0.712364	0.00292669	up
ENSG00000213694	S1PR3	protein_coding	0.712209	0.0369841	up
ENSG00000104067	TJP1	protein_coding	0.712099	0.0127674	up
ENSG00000072274	TFRC	protein_coding	0.712044	0.00854143	up
ENSG00000109118	PHF12	protein_coding	0.711582	0.0102891	up
ENSG00000160218	TRAPPC10	protein_coding	0.711367	0.0212589	up
ENSG00000245148	ARAP1-AS2	lncRNA	0.710751	0.0360457	up
ENSG00000021300	PLEKHB1	protein_coding	0.710518	0.0434617	up
ENSG00000169991	IFFO2	protein_coding	0.709301	0.00995381	up
ENSG00000163945	UVSSA	protein_coding	0.709279	0.0348352	up
ENSG00000076356	PLXNA2	protein_coding	0.70905	0.0497298	up
ENSG00000117266	CDK18	protein_coding	0.708691	0.0175336	up
ENSG00000033627	ATP6V0A1	protein_coding	0.70858	0.00610861	up
ENSG00000122515	ZMIZ2	protein_coding	0.708167	0.00575352	up
ENSG00000109572	CLCN3	protein_coding	0.708134	0.0106775	up
ENSG00000179912	R3HDM2	protein_coding	0.708123	0.00823275	up
ENSG00000077235	GTF3C1	protein_coding	0.708097	0.00515023	up
ENSG00000131504	DIAPH1	protein_coding	0.708001	0.00680496	up
ENSG00000116191	RALGPS2	protein_coding	0.707848	0.0154149	up
ENSG00000151208	DLG5	protein_coding	0.707826	0.0122146	up
ENSG00000101413	RPRD1B	protein_coding	0.707723	0.00632704	up
ENSG00000130768	SMPDL3B	protein_coding	0.707464	0.0216952	up
ENSG00000141503	MINK1	protein_coding	0.707254	0.00434963	up
ENSG00000131725	WDR44	protein_coding	0.707074	0.0126441	up
ENSG00000178921	PFAS	protein_coding	0.706919	0.00350049	up
ENSG00000171368	TPPP	protein_coding	0.706699	0.0230697	up
ENSG00000109458	GAB1	protein_coding	0.706588	0.0411368	up
ENSG00000012983	MAP4K5	protein_coding	0.706568	0.0124798	up
ENSG00000148841	ITPRIP	protein_coding	0.706507	0.0348816	up
ENSG00000146122	DAAM2	protein_coding	0.706245	0.0115019	up
ENSG00000103222	ABCC1	protein_coding	0.705944	0.0198359	up
ENSG00000173065	FAM222B	protein_coding	0.705717	0.0168768	up
ENSG00000111145	ELK3	protein_coding	0.705577	0.0229228	up
ENSG00000091129	NRCAM	protein_coding	0.705542	0.0410589	up
ENSG00000204406	MBD5	protein_coding	0.705206	0.0345653	up
ENSG00000173805	HAP1	protein_coding	0.705026	0.033488	up
ENSG00000196208	GREB1	protein_coding	0.704757	0.0377034	up
ENSG00000181638	ZFP41	protein_coding	0.704734	0.00994476	up
ENSG00000232098	AC012313.1	lncRNA	0.704725	0.00841048	up
ENSG00000114019	AMOTL2	protein_coding	0.704603	0.0154893	up
ENSG00000141664	ZCCHC2	protein_coding	0.704452	0.0239655	up
ENSG00000185963	BICD2	protein_coding	0.703077	0.00336752	up
ENSG00000153107	ANAPC1	protein_coding	0.702871	0.0275353	up
ENSG00000163013	FBXO41	protein_coding	0.70239	0.0193673	up
ENSG00000198793	MTOR	protein_coding	0.70209	0.0170915	up
ENSG00000119673	ACOT2	protein_coding	0.701925	0.0233785	up
ENSG00000154734	ADAMTS1	protein_coding	0.701848	0.00340771	up
ENSG00000108091	CCDC6	protein_coding	0.700349	0.0255696	up
ENSG00000064999	ANKS1A	protein_coding	0.700107	0.00994476	up
ENSG00000065060	UHRF1BP1	protein_coding	0.699813	0.0254077	up
ENSG00000180370	PAK2	protein_coding	0.699796	0.0268385	up
ENSG00000114251	WNT5A	protein_coding	0.699775	0.0318323	up
ENSG00000116604	MEF2D	protein_coding	0.699198	0.0130313	up
ENSG00000100320	RBFOX2	protein_coding	0.699116	0.0174691	up
ENSG00000104885	DOT1L	protein_coding	0.699115	0.0168954	up
ENSG00000102034	ELF4	protein_coding	0.699041	0.00734707	up
ENSG00000100647	SUSD6	protein_coding	0.698709	0.045453	up
ENSG00000118193	KIF14	protein_coding	0.698389	0.0222656	up
ENSG00000114796	KLHL24	protein_coding	0.698334	0.0495132	up
ENSG00000083168	KAT6A	protein_coding	0.697643	0.0311186	up
ENSG00000133858	ZFC3H1	protein_coding	0.69706	0.0128909	up
ENSG00000166716	ZNF592	protein_coding	0.696713	0.0130743	up
ENSG00000112893	MAN2A1	protein_coding	0.696628	0.0495168	up
ENSG00000270106	TSNAX-DISC1	protein_coding	0.69629	0.0143197	up
ENSG00000047849	MAP4	protein_coding	0.6958	0.00835727	up
ENSG00000112294	ALDH5A1	protein_coding	0.695567	0.0237942	up
ENSG00000075420	FNDC3B	protein_coding	0.695529	0.0411945	up
ENSG00000138018	SELENOI	protein_coding	0.695375	0.0312758	up
ENSG00000241489	AC244197.3	protein_coding	0.694929	0.0256442	up
ENSG00000101639	CEP192	protein_coding	0.693972	0.0375106	up
ENSG00000141564	RPTOR	protein_coding	0.693646	0.00625515	up
ENSG00000071794	HLTF	protein_coding	0.693133	0.0230086	up
ENSG00000263917	AC011825.3	lncRNA	0.691764	0.0433662	up
ENSG00000100243	CYB5R3	protein_coding	0.691695	0.00708522	up
ENSG00000140526	ABHD2	protein_coding	0.691462	0.0266612	up
ENSG00000166747	AP1G1	protein_coding	0.690481	0.0183948	up
ENSG00000118482	PHF3	protein_coding	0.69015	0.0153376	up
ENSG00000157540	DYRK1A	protein_coding	0.690066	0.0159115	up
ENSG00000130158	DOCK6	protein_coding	0.689521	0.0168954	up
ENSG00000100234	TIMP3	protein_coding	0.689322	0.00946452	up
ENSG00000198824	CHAMP1	protein_coding	0.68928	0.0404863	up
ENSG00000118200	CAMSAP2	protein_coding	0.688888	0.0404564	up
ENSG00000127418	FGFRL1	protein_coding	0.688754	0.0148072	up
ENSG00000153201	RANBP2	protein_coding	0.687824	0.00672401	up
ENSG00000183779	ZNF703	protein_coding	0.687744	0.00494591	up
ENSG00000150938	CRIM1	protein_coding	0.687456	0.0353015	up
ENSG00000255139	AP000442.1	lncRNA	0.687113	0.0358335	up
ENSG00000196730	DAPK1	protein_coding	0.686182	0.0288394	up
ENSG00000104267	CA2	protein_coding	0.686167	0.0274797	up
ENSG00000198373	WWP2	protein_coding	0.686149	0.0096864	up
ENSG00000185189	NRBP2	protein_coding	0.686054	0.0485477	up
ENSG00000091157	WDR7	protein_coding	0.686049	0.0454419	up
ENSG00000105409	ATP1A3	protein_coding	0.68554	0.0119443	up
ENSG00000068305	MEF2A	protein_coding	0.68501	0.0249599	up
ENSG00000198826	ARHGAP11A	protein_coding	0.684015	0.00491533	up
ENSG00000197483	ZNF628	protein_coding	0.68392	0.00491504	up
ENSG00000100350	FOXRED2	protein_coding	0.6839	0.0132279	up
ENSG00000196517	SLC6A9	protein_coding	0.683881	0.0209644	up
ENSG00000152270	PDE3B	protein_coding	0.68356	0.0323383	up
ENSG00000093217	XYLB	protein_coding	0.682231	0.0157939	up
ENSG00000147050	KDM6A	protein_coding	0.681741	0.0188324	up
ENSG00000196455	PIK3R4	protein_coding	0.680221	0.0114517	up
ENSG00000112655	PTK7	protein_coding	0.679886	0.0040042	up
ENSG00000125148	MT2A	protein_coding	0.679839	0.0489339	up
ENSG00000180447	GAS1	protein_coding	0.679801	0.00672674	up
ENSG00000126767	ELK1	protein_coding	0.679503	0.00542255	up
ENSG00000144218	AFF3	protein_coding	0.678961	0.0470601	up
ENSG00000198088	NUP62CL	protein_coding	0.678383	0.0316595	up
ENSG00000165417	GTF2A1	protein_coding	0.678267	0.0351116	up
ENSG00000114948	ADAM23	protein_coding	0.678237	0.0135493	up
ENSG00000143569	UBAP2L	protein_coding	0.677909	0.00552932	up
ENSG00000149679	CABLES2	protein_coding	0.677702	0.0441972	up
ENSG00000150093	ITGB1	protein_coding	0.677103	0.0198022	up
ENSG00000157483	MYO1E	protein_coding	0.677094	0.00835727	up
ENSG00000235437	LINC01278	lncRNA	0.676441	0.0207481	up
ENSG00000134762	DSC3	protein_coding	0.675962	0.026524	up
ENSG00000157212	PAXIP1	protein_coding	0.675757	0.0080259	up
ENSG00000183873	SCN5A	protein_coding	0.675364	0.0429837	up
ENSG00000141068	KSR1	protein_coding	0.67531	0.0180858	up
ENSG00000146918	NCAPG2	protein_coding	0.675099	0.0058424	up
ENSG00000100503	NIN	protein_coding	0.674891	0.00851165	up
ENSG00000166845	C18orf54	protein_coding	0.674604	0.038529	up
ENSG00000088038	CNOT3	protein_coding	0.674581	0.00621875	up
ENSG00000091490	SEL1L3	protein_coding	0.674147	0.025992	up
ENSG00000118965	WDR35	protein_coding	0.673813	0.0234152	up
ENSG00000160710	ADAR	protein_coding	0.67365	0.0171116	up
ENSG00000274180	NATD1	protein_coding	0.673633	0.0179572	up
ENSG00000179295	PTPN11	protein_coding	0.673504	0.028615	up
ENSG00000120690	ELF1	protein_coding	0.672879	0.0476529	up
ENSG00000178904	DPY19L3	protein_coding	0.672828	0.0371571	up
ENSG00000112531	QKI	protein_coding	0.672213	0.0498604	up
ENSG00000090020	SLC9A1	protein_coding	0.672041	0.018106	up
ENSG00000154447	SH3RF1	protein_coding	0.67201	0.0242896	up
ENSG00000235298	AL354733.3	lncRNA	0.671864	0.00347761	up
ENSG00000115844	DLX2	protein_coding	0.671682	0.0130593	up
ENSG00000054965	FAM168A	protein_coding	0.671531	0.0239655	up
ENSG00000175073	VCPIP1	protein_coding	0.671403	0.0472313	up
ENSG00000092964	DPYSL2	protein_coding	0.671345	0.0154893	up
ENSG00000139946	PELI2	protein_coding	0.671329	0.0452365	up
ENSG00000137878	GCOM1	protein_coding	0.670737	0.0328454	up
ENSG00000178607	ERN1	protein_coding	0.670517	0.0497731	up
ENSG00000117602	RCAN3	protein_coding	0.67049	0.0143113	up
ENSG00000162817	C1orf115	protein_coding	0.670298	0.0353638	up
ENSG00000102921	N4BP1	protein_coding	0.67016	0.0147687	up
ENSG00000119042	SATB2	protein_coding	0.669608	0.0384787	up
ENSG00000102606	ARHGEF7	protein_coding	0.669078	0.0382074	up
ENSG00000014164	ZC3H3	protein_coding	0.668434	0.012535	up
ENSG00000162407	PLPP3	protein_coding	0.667282	0.0301827	up
ENSG00000185883	ATP6V0C	protein_coding	0.666864	0.00834149	up
ENSG00000268173	AC007192.1	protein_coding	0.666749	0.00563999	up
ENSG00000157110	RBPMS	protein_coding	0.666545	0.0175068	up
ENSG00000082438	COBLL1	protein_coding	0.666379	0.0486832	up
ENSG00000250479	CHCHD10	protein_coding	0.666106	0.036458	up
ENSG00000111670	GNPTAB	protein_coding	0.665882	0.0320114	up
ENSG00000137343	ATAT1	protein_coding	0.665752	0.0237763	up
ENSG00000110237	ARHGEF17	protein_coding	0.665326	0.0261664	up
ENSG00000117724	CENPF	protein_coding	0.664945	0.00382067	up
ENSG00000086062	B4GALT1	protein_coding	0.664002	0.0250383	up
ENSG00000146072	TNFRSF21	protein_coding	0.663565	0.0266616	up
ENSG00000149532	CPSF7	protein_coding	0.662731	0.0113535	up
ENSG00000187239	FNBP1	protein_coding	0.662484	0.0184172	up
ENSG00000011347	SYT7	protein_coding	0.661728	0.0352393	up
ENSG00000107882	SUFU	protein_coding	0.66157	0.0128834	up
ENSG00000145555	MYO10	protein_coding	0.661355	0.0254489	up
ENSG00000158158	CNNM4	protein_coding	0.661202	0.0216899	up
ENSG00000088247	KHSRP	protein_coding	0.660978	0.00638175	up
ENSG00000166689	PLEKHA7	protein_coding	0.660723	0.0389177	up
ENSG00000126012	KDM5C	protein_coding	0.660549	0.00543483	up
ENSG00000136715	SAP130	protein_coding	0.660003	0.0184662	up
ENSG00000197329	PELI1	protein_coding	0.659671	0.0284989	up
ENSG00000133065	SLC41A1	protein_coding	0.659388	0.00903545	up
ENSG00000100207	TCF20	protein_coding	0.659314	0.0234553	up
ENSG00000102384	CENPI	protein_coding	0.659054	0.0430315	up
ENSG00000168615	ADAM9	protein_coding	0.658623	0.0141489	up
ENSG00000136504	KAT7	protein_coding	0.657301	0.0219717	up
ENSG00000177732	SOX12	protein_coding	0.657045	0.00450754	up
ENSG00000111817	DSE	protein_coding	0.657013	0.0125126	up
ENSG00000204267	TAP2	protein_coding	0.656436	0.00456843	up
ENSG00000185896	LAMP1	protein_coding	0.656105	0.014659	up
ENSG00000175352	NRIP3	protein_coding	0.656071	0.0211915	up
ENSG00000104897	SF3A2	protein_coding	0.655678	0.018106	up
ENSG00000130559	CAMSAP1	protein_coding	0.655394	0.0252642	up
ENSG00000096070	BRPF3	protein_coding	0.655392	0.0314687	up
ENSG00000092847	AGO1	protein_coding	0.655258	0.0286774	up
ENSG00000150768	DLAT	protein_coding	0.655085	0.00665787	up
ENSG00000155096	AZIN1	protein_coding	0.654966	0.0342158	up
ENSG00000173852	DPY19L1	protein_coding	0.65376	0.034964	up
ENSG00000145414	NAF1	protein_coding	0.653269	0.0143113	up
ENSG00000131759	RARA	protein_coding	0.653039	0.0101308	up
ENSG00000228830	AL160408.2	lncRNA	0.652811	0.0234722	up
ENSG00000099904	ZDHHC8	protein_coding	0.652535	0.0109897	up
ENSG00000092421	SEMA6A	protein_coding	0.652465	0.0240372	up
ENSG00000197355	UAP1L1	protein_coding	0.652256	0.0162036	up
ENSG00000125686	MED1	protein_coding	0.652229	0.0468355	up
ENSG00000198792	TMEM184B	protein_coding	0.652109	0.01367	up
ENSG00000119906	SLF2	protein_coding	0.651995	0.0281221	up
ENSG00000179833	SERTAD2	protein_coding	0.651975	0.0426293	up
ENSG00000163482	STK36	protein_coding	0.65169	0.0105484	up
ENSG00000101665	SMAD7	protein_coding	0.65161	0.0118929	up
ENSG00000078246	TULP3	protein_coding	0.65145	0.0176789	up
ENSG00000268858	AL118506.1	lncRNA	0.651089	0.028899	up
ENSG00000119314	PTBP3	protein_coding	0.649628	0.0383658	up
ENSG00000152601	MBNL1	protein_coding	0.649415	0.0333047	up
ENSG00000149577	SIDT2	protein_coding	0.649218	0.0131193	up
ENSG00000124422	USP22	protein_coding	0.648827	0.0309093	up
ENSG00000197969	VPS13A	protein_coding	0.648795	0.0490406	up
ENSG00000103353	UBFD1	protein_coding	0.648757	0.00890889	up
ENSG00000205765	C5orf51	protein_coding	0.647762	0.036869	up
ENSG00000110713	NUP98	protein_coding	0.647757	0.019557	up
ENSG00000178764	ZHX2	protein_coding	0.647691	0.0212241	up
ENSG00000136144	RCBTB1	protein_coding	0.647078	0.0286774	up
ENSG00000264668	AC138696.1	protein_coding	0.646325	0.021324	up
ENSG00000011426	ANLN	protein_coding	0.646263	0.0387053	up
ENSG00000140577	CRTC3	protein_coding	0.645845	0.0319167	up
ENSG00000188338	SLC38A3	protein_coding	0.645532	0.049591	up
ENSG00000074054	CLASP1	protein_coding	0.645497	0.0265455	up
ENSG00000158321	AUTS2	protein_coding	0.64492	0.0312037	up
ENSG00000197555	SIPA1L1	protein_coding	0.644579	0.0183211	up
ENSG00000285932	AL133353.2	protein_coding	0.644546	0.0154893	up
ENSG00000178163	ZNF518B	protein_coding	0.644046	0.0351541	up
ENSG00000152102	FAM168B	protein_coding	0.643597	0.0165765	up
ENSG00000116406	EDEM3	protein_coding	0.643409	0.0454777	up
ENSG00000272897	AL109827.1	protein_coding	0.643395	0.0225002	up
ENSG00000197324	LRP10	protein_coding	0.643322	0.010168	up
ENSG00000157851	DPYSL5	protein_coding	0.643314	0.0161519	up
ENSG00000118496	FBXO30	protein_coding	0.642575	0.0313816	up
ENSG00000175274	TP53I11	protein_coding	0.64127	0.0109994	up
ENSG00000063601	MTMR1	protein_coding	0.640421	0.0219197	up
ENSG00000143442	POGZ	protein_coding	0.639859	0.0447634	up
ENSG00000100241	SBF1	protein_coding	0.639827	0.0123225	up
ENSG00000187860	CCDC157	protein_coding	0.638926	0.0240372	up
ENSG00000136997	MYC	protein_coding	0.638625	0.0127301	up
ENSG00000075340	ADD2	protein_coding	0.638297	0.0201805	up
ENSG00000084731	KIF3C	protein_coding	0.638246	0.0314687	up
ENSG00000215421	ZNF407	protein_coding	0.63806	0.0479735	up
ENSG00000008838	MED24	protein_coding	0.637999	0.00782309	up
ENSG00000141458	NPC1	protein_coding	0.63782	0.0325942	up
ENSG00000072062	PRKACA	protein_coding	0.637545	0.013402	up
ENSG00000119280	C1orf198	protein_coding	0.637528	0.0219717	up
ENSG00000106078	COBL	protein_coding	0.637328	0.0271904	up
ENSG00000102302	FGD1	protein_coding	0.636157	0.0271735	up
ENSG00000106723	SPIN1	protein_coding	0.63594	0.0298398	up
ENSG00000065243	PKN2	protein_coding	0.635672	0.0465027	up
ENSG00000184481	FOXO4	protein_coding	0.635638	0.016554	up
ENSG00000141979	AC008764.1	protein_coding	0.635385	0.0215517	up
ENSG00000174799	CEP135	protein_coding	0.635284	0.0434263	up
ENSG00000123575	FAM199X	protein_coding	0.634014	0.0391174	up
ENSG00000012174	MBTPS2	protein_coding	0.633709	0.0275191	up
ENSG00000155760	FZD7	protein_coding	0.632913	0.0477971	up
ENSG00000225630	MTND2P28	unprocessed_pseudogene	0.63255	0.00623924	up
ENSG00000257315	ZBED6	protein_coding	0.632074	0.0223439	up
ENSG00000184677	ZBTB40	protein_coding	0.631955	0.0314687	up
ENSG00000184083	FAM120C	protein_coding	0.631513	0.0424726	up
ENSG00000119285	HEATR1	protein_coding	0.631468	0.0332833	up
ENSG00000167470	MIDN	protein_coding	0.631216	0.0141797	up
ENSG00000119669	IRF2BPL	protein_coding	0.63119	0.012737	up
ENSG00000151718	WWC2	protein_coding	0.630991	0.0482141	up
ENSG00000155097	ATP6V1C1	protein_coding	0.630944	0.0245098	up
ENSG00000266094	RASSF5	protein_coding	0.630672	0.0279549	up
ENSG00000162415	ZSWIM5	protein_coding	0.630663	0.0298531	up
ENSG00000198087	CD2AP	protein_coding	0.630467	0.0391327	up
ENSG00000155254	MARVELD1	protein_coding	0.629643	0.0249203	up
ENSG00000130695	CEP85	protein_coding	0.629437	0.0130486	up
ENSG00000088812	ATRN	protein_coding	0.629416	0.0394758	up
ENSG00000138795	LEF1	protein_coding	0.629191	0.0400446	up
ENSG00000144749	LRIG1	protein_coding	0.629063	0.0237938	up
ENSG00000172954	LCLAT1	protein_coding	0.628393	0.0317922	up
ENSG00000140750	ARHGAP17	protein_coding	0.62756	0.030377	up
ENSG00000167716	WDR81	protein_coding	0.627312	0.0127548	up
ENSG00000058673	ZC3H11A	protein_coding	0.627234	0.0237307	up
ENSG00000261266	AC008870.3	lncRNA	0.626939	0.024854	up
ENSG00000260367	AC109460.1	lncRNA	0.626901	0.0393594	up
ENSG00000101126	ADNP	protein_coding	0.626563	0.0272682	up
ENSG00000090061	CCNK	protein_coding	0.626264	0.0194636	up
ENSG00000099194	SCD	protein_coding	0.62623	0.0247379	up
ENSG00000100426	ZBED4	protein_coding	0.625896	0.0388593	up
ENSG00000156804	FBXO32	protein_coding	0.62563	0.0290754	up
ENSG00000273066	AL355987.4	lncRNA	0.62553	0.0121483	up
ENSG00000164070	HSPA4L	protein_coding	0.624695	0.0499479	up
ENSG00000166949	SMAD3	protein_coding	0.624628	0.0472313	up
ENSG00000121390	PSPC1	protein_coding	0.624501	0.0277938	up
ENSG00000101493	ZNF516	protein_coding	0.624038	0.0312837	up
ENSG00000143368	SF3B4	protein_coding	0.623455	0.0167907	up
ENSG00000165821	SALL2	protein_coding	0.623217	0.0335645	up
ENSG00000102858	MGRN1	protein_coding	0.62223	0.0210296	up
ENSG00000166532	RIMKLB	protein_coding	0.621894	0.0237938	up
ENSG00000166851	PLK1	protein_coding	0.620963	0.0122505	up
ENSG00000112984	KIF20A	protein_coding	0.620758	0.00690633	up
ENSG00000136574	GATA4	protein_coding	0.620131	0.014421	up
ENSG00000151292	CSNK1G3	protein_coding	0.619979	0.0332995	up
ENSG00000131171	SH3BGRL	protein_coding	0.619203	0.0209284	up
ENSG00000109787	KLF3	protein_coding	0.619203	0.0439542	up
ENSG00000185722	ANKFY1	protein_coding	0.618287	0.0363191	up
ENSG00000249967	AL355315.1	protein_coding	0.618269	0.0472864	up
ENSG00000169607	CKAP2L	protein_coding	0.618254	0.0484733	up
ENSG00000118292	C1orf54	protein_coding	0.617503	0.0280402	up
ENSG00000170145	SIK2	protein_coding	0.617133	0.0415718	up
ENSG00000203867	RBM20	protein_coding	0.616991	0.0428391	up
ENSG00000113360	DROSHA	protein_coding	0.616413	0.0147389	up
ENSG00000100330	MTMR3	protein_coding	0.616357	0.0215517	up
ENSG00000137414	FAM8A1	protein_coding	0.61595	0.0274928	up
ENSG00000178202	POGLUT3	protein_coding	0.615391	0.0169471	up
ENSG00000146587	RBAK	protein_coding	0.615211	0.0289234	up
ENSG00000281649	EBLN3P	lncRNA	0.615088	0.0444504	up
ENSG00000114982	KANSL3	protein_coding	0.614579	0.0198086	up
ENSG00000148429	USP6NL	protein_coding	0.613862	0.0442091	up
ENSG00000258881	AC007040.2	protein_coding	0.612732	0.0347608	up
ENSG00000020129	NCDN	protein_coding	0.612556	0.0058424	up
ENSG00000250644	AC068580.4	protein_coding	0.61255	0.022986	up
ENSG00000181220	ZNF746	protein_coding	0.612329	0.0110687	up
ENSG00000134318	ROCK2	protein_coding	0.611914	0.0411404	up
ENSG00000105647	PIK3R2	protein_coding	0.611902	0.0131844	up
ENSG00000099822	HCN2	protein_coding	0.611038	0.0407797	up
ENSG00000128908	INO80	protein_coding	0.6109	0.0256528	up
ENSG00000161692	DBF4B	protein_coding	0.610748	0.0212589	up
ENSG00000080839	RBL1	protein_coding	0.610689	0.0351961	up
ENSG00000160208	RRP1B	protein_coding	0.610257	0.0225216	up
ENSG00000159658	EFCAB14	protein_coding	0.609751	0.0252132	up
ENSG00000155363	MOV10	protein_coding	0.609006	0.0212597	up
ENSG00000126368	NR1D1	protein_coding	0.60885	0.0447865	up
ENSG00000169105	CHST14	protein_coding	0.608706	0.0263411	up
ENSG00000101407	TTI1	protein_coding	0.608537	0.0193673	up
ENSG00000158636	EMSY	protein_coding	0.608471	0.0360457	up
ENSG00000107263	RAPGEF1	protein_coding	0.608069	0.0344852	up
ENSG00000141012	GALNS	protein_coding	0.608029	0.0384787	up
ENSG00000196588	MRTFA	protein_coding	0.607938	0.0335612	up
ENSG00000112787	FBRSL1	protein_coding	0.607758	0.0119153	up
ENSG00000149428	HYOU1	protein_coding	0.607361	0.00929085	up
ENSG00000131016	AKAP12	protein_coding	0.606986	0.0367689	up
ENSG00000137073	UBAP2	protein_coding	0.606861	0.0177392	up
ENSG00000265794	AC005899.4	lncRNA	0.606508	0.0153079	up
ENSG00000204569	PPP1R10	protein_coding	0.606465	0.0203212	up
ENSG00000115504	EHBP1	protein_coding	0.606417	0.0256749	up
ENSG00000109685	NSD2	protein_coding	0.605987	0.0207276	up
ENSG00000100599	RIN3	protein_coding	0.604437	0.031383	up
ENSG00000198363	ASPH	protein_coding	0.604389	0.0143197	up
ENSG00000169635	HIC2	protein_coding	0.604331	0.0476529	up
ENSG00000251201	TMED7-TICAM2	protein_coding	0.604267	0.0353015	up
ENSG00000125505	MBOAT7	protein_coding	0.604184	0.015322	up
ENSG00000107164	FUBP3	protein_coding	0.603429	0.0126518	up
ENSG00000227500	SCAMP4	protein_coding	0.602292	0.0136827	up
ENSG00000115207	GTF3C2	protein_coding	0.602208	0.0156462	up
ENSG00000111206	FOXM1	protein_coding	0.601828	0.0269847	up
ENSG00000183864	TOB2	protein_coding	0.60175	0.0316751	up
ENSG00000157570	TSPAN18	protein_coding	0.601734	0.0475859	up
ENSG00000173039	RELA	protein_coding	0.601045	0.016093	up
ENSG00000214078	CPNE1	protein_coding	0.600848	0.00994784	up
ENSG00000101901	ALG13	protein_coding	0.600658	0.0319232	up
ENSG00000166908	PIP4K2C	protein_coding	0.600331	0.0290944	up
ENSG00000179588	ZFPM1	protein_coding	0.600162	0.0314479	up
ENSG00000099250	NRP1	protein_coding	0.599935	0.0417969	up
ENSG00000260272	AC093525.2	protein_coding	0.59983	0.0162962	up
ENSG00000105329	TGFB1	protein_coding	0.599344	0.0131844	up
ENSG00000167972	ABCA3	protein_coding	0.599313	0.0284888	up
ENSG00000043355	ZIC2	protein_coding	0.598819	0.0323383	up
ENSG00000134294	SLC38A2	protein_coding	0.598548	0.0429656	up
ENSG00000144136	SLC20A1	protein_coding	0.598548	0.0135493	up
ENSG00000198853	RUSC2	protein_coding	0.597468	0.049449	up
ENSG00000173548	SNX33	protein_coding	0.596066	0.0406576	up
ENSG00000248527	MTATP6P1	unprocessed_pseudogene	0.594932	0.0134423	up
ENSG00000164961	WASHC5	protein_coding	0.594723	0.016554	up
ENSG00000127022	CANX	protein_coding	0.594522	0.0212597	up
ENSG00000171298	GAA	protein_coding	0.594322	0.00811234	up
ENSG00000155561	NUP205	protein_coding	0.59416	0.0359497	up
ENSG00000170525	PFKFB3	protein_coding	0.592753	0.0196891	up
ENSG00000221817	PPP3CB-AS1	lncRNA	0.592739	0.0369497	up
ENSG00000119771	KLHL29	protein_coding	0.5927	0.0355885	up
ENSG00000161996	WDR90	protein_coding	0.592681	0.0333411	up
ENSG00000179348	GATA2	protein_coding	0.592028	0.0127471	up
ENSG00000112941	TENT4A	protein_coding	0.590926	0.0359454	up
ENSG00000100934	SEC23A	protein_coding	0.589905	0.0410589	up
ENSG00000022840	RNF10	protein_coding	0.589172	0.0275259	up
ENSG00000079819	EPB41L2	protein_coding	0.588405	0.0194674	up
ENSG00000143514	TP53BP2	protein_coding	0.587866	0.0124222	up
ENSG00000143390	RFX5	protein_coding	0.587454	0.0127674	up
ENSG00000137807	KIF23	protein_coding	0.58526	0.023809	up
ENSG00000162434	JAK1	protein_coding	0.584193	0.0300875	up
ENSG00000117461	PIK3R3	protein_coding	0.583467	0.0351116	up
ENSG00000120008	WDR11	protein_coding	0.582533	0.0374852	up
ENSG00000182606	TRAK1	protein_coding	0.582085	0.0400446	up
ENSG00000188706	ZDHHC9	protein_coding	0.581815	0.033765	up
ENSG00000103257	SLC7A5	protein_coding	0.580871	0.0209644	up
ENSG00000134243	SORT1	protein_coding	0.580344	0.0414655	up
ENSG00000179222	MAGED1	protein_coding	0.580179	0.0308016	up
ENSG00000100372	SLC25A17	protein_coding	-0.580238	0.0146195	down
ENSG00000180817	PPA1	protein_coding	-0.580645	0.0286774	down
ENSG00000204536	CCHCR1	protein_coding	-0.580771	0.044741	down
ENSG00000196642	RABL6	protein_coding	-0.581049	0.0150387	down
ENSG00000169871	TRIM56	protein_coding	-0.581716	0.0232881	down
ENSG00000165055	METTL2B	protein_coding	-0.582422	0.0239655	down
ENSG00000180035	ZNF48	protein_coding	-0.582885	0.0224216	down
ENSG00000132386	SERPINF1	protein_coding	-0.58337	0.0477798	down
ENSG00000262664	OVCA2	protein_coding	-0.583798	0.033469	down
ENSG00000185104	FAF1	protein_coding	-0.583972	0.00994784	down
ENSG00000188976	NOC2L	protein_coding	-0.584358	0.0257767	down
ENSG00000115239	ASB3	protein_coding	-0.584542	0.0345984	down
ENSG00000136045	PWP1	protein_coding	-0.585306	0.0153376	down
ENSG00000087502	ERGIC2	protein_coding	-0.586289	0.0477435	down
ENSG00000167543	TP53I13	protein_coding	-0.586367	0.0362184	down
ENSG00000023191	RNH1	protein_coding	-0.586593	0.0359454	down
ENSG00000213430	HSPD1P1	processed_pseudogene	-0.587533	0.0329968	down
ENSG00000179922	ZNF784	protein_coding	-0.587719	0.0420162	down
ENSG00000127554	GFER	protein_coding	-0.588348	0.0462741	down
ENSG00000177697	CD151	protein_coding	-0.58852	0.0435065	down
ENSG00000156928	MALSU1	protein_coding	-0.588715	0.0428006	down
ENSG00000188130	MAPK12	protein_coding	-0.590465	0.0267432	down
ENSG00000124831	LRRFIP1	protein_coding	-0.590739	0.0328486	down
ENSG00000017797	RALBP1	protein_coding	-0.591002	0.0422718	down
ENSG00000135452	TSPAN31	protein_coding	-0.592332	0.00977036	down
ENSG00000198917	SPOUT1	protein_coding	-0.592601	0.0437829	down
ENSG00000148341	SH3GLB2	protein_coding	-0.593016	0.0141797	down
ENSG00000126934	MAP2K2	protein_coding	-0.593631	0.0390897	down
ENSG00000154814	OXNAD1	protein_coding	-0.594029	0.0287624	down
ENSG00000186710	CFAP73	protein_coding	-0.59482	0.047761	down
ENSG00000023572	GLRX2	protein_coding	-0.594851	0.0163338	down
ENSG00000100029	PES1	protein_coding	-0.594959	0.0378474	down
ENSG00000145833	DDX46	protein_coding	-0.595209	0.0419034	down
ENSG00000237054	PRMT5-AS1	lncRNA	-0.595436	0.0222656	down
ENSG00000171490	RSL1D1	protein_coding	-0.596854	0.0333372	down
ENSG00000100906	NFKBIA	protein_coding	-0.597061	0.0470601	down
ENSG00000132323	ILKAP	protein_coding	-0.597519	0.0378474	down
ENSG00000181026	AEN	protein_coding	-0.597717	0.00991564	down
ENSG00000163001	CFAP36	protein_coding	-0.598536	0.0317412	down
ENSG00000258301	VASH1-AS1	lncRNA	-0.598995	0.0288394	down
ENSG00000123136	DDX39A	protein_coding	-0.599178	0.0430274	down
ENSG00000196290	NIF3L1	protein_coding	-0.599283	0.0225105	down
ENSG00000274629	AC073052.1	lncRNA	-0.600158	0.0246966	down
ENSG00000115216	NRBP1	protein_coding	-0.600984	0.0114394	down
ENSG00000167985	SDHAF2	protein_coding	-0.601055	0.0291898	down
ENSG00000090470	PDCD7	protein_coding	-0.601118	0.0183053	down
ENSG00000026297	RNASET2	protein_coding	-0.601692	0.0484733	down
ENSG00000071655	MBD3	protein_coding	-0.601943	0.0123225	down
ENSG00000175110	MRPS22	protein_coding	-0.603421	0.0487677	down
ENSG00000175348	TMEM9B	protein_coding	-0.603444	0.0442118	down
ENSG00000122257	RBBP6	protein_coding	-0.603702	0.0157939	down
ENSG00000183049	CAMK1D	protein_coding	-0.604178	0.044741	down
ENSG00000135119	RNFT2	protein_coding	-0.606426	0.0415718	down
ENSG00000213753	CENPBD1P1	transcribed_processed_pseudogene	-0.607085	0.0119181	down
ENSG00000185813	PCYT2	protein_coding	-0.607502	0.0168954	down
ENSG00000147905	ZCCHC7	protein_coding	-0.608299	0.0456658	down
ENSG00000168288	MMADHC	protein_coding	-0.610094	0.0180454	down
ENSG00000121542	SEC22A	protein_coding	-0.610808	0.0346947	down
ENSG00000260852	FBXL19-AS1	lncRNA	-0.610819	0.0415351	down
ENSG00000000460	C1orf112	protein_coding	-0.611739	0.0100325	down
ENSG00000105135	ILVBL	protein_coding	-0.612356	0.0154893	down
ENSG00000223960	CHROMR	lncRNA	-0.612781	0.0319582	down
ENSG00000178605	GTPBP6	protein_coding	-0.612986	0.016085	down
ENSG00000140675	SLC5A2	protein_coding	-0.613188	0.0178658	down
ENSG00000104522	TSTA3	protein_coding	-0.613289	0.049852	down
ENSG00000156958	GALK2	protein_coding	-0.613521	0.0484733	down
ENSG00000249141	AL159163.1	protein_coding	-0.614176	0.0245672	down
ENSG00000100575	TIMM9	protein_coding	-0.614673	0.0402646	down
ENSG00000170089	AC106795.1	transcribed_unprocessed_pseudogene	-0.615126	0.016505	down
ENSG00000196968	FUT11	protein_coding	-0.615187	0.039407	down
ENSG00000149923	PPP4C	protein_coding	-0.616493	0.0401261	down
ENSG00000134072	CAMK1	protein_coding	-0.616764	0.036471	down
ENSG00000258653	AC005520.1	protein_coding	-0.616892	0.0178658	down
ENSG00000120699	EXOSC8	protein_coding	-0.617515	0.0188324	down
ENSG00000177981	ASB8	protein_coding	-0.618183	0.0209811	down
ENSG00000111785	RIC8B	protein_coding	-0.61866	0.0265031	down
ENSG00000164346	NSA2	protein_coding	-0.619717	0.0418635	down
ENSG00000167196	FBXO22	protein_coding	-0.619755	0.0100325	down
ENSG00000156170	NDUFAF6	protein_coding	-0.620193	0.0375703	down
ENSG00000108474	PIGL	protein_coding	-0.620792	0.0146195	down
ENSG00000183527	PSMG1	protein_coding	-0.622063	0.0490406	down
ENSG00000115307	AUP1	protein_coding	-0.622273	0.0256749	down
ENSG00000095485	CWF19L1	protein_coding	-0.622385	0.0098594	down
ENSG00000145354	CISD2	protein_coding	-0.623686	0.0209644	down
ENSG00000107625	DDX50	protein_coding	-0.624019	0.0218682	down
ENSG00000180185	FAHD1	protein_coding	-0.624728	0.0361501	down
ENSG00000143436	MRPL9	protein_coding	-0.626234	0.0462741	down
ENSG00000267484	AC027319.1	lncRNA	-0.626368	0.0323383	down
ENSG00000166140	ZFYVE19	protein_coding	-0.626421	0.0383658	down
ENSG00000267105	AC011511.3	lncRNA	-0.627007	0.0249967	down
ENSG00000162517	PEF1	protein_coding	-0.627454	0.016085	down
ENSG00000250365	AL139353.2	lncRNA	-0.627483	0.0275259	down
ENSG00000249590	AC004832.3	protein_coding	-0.627873	0.0428613	down
ENSG00000204623	ZNRD1ASP	transcribed_unitary_pseudogene	-0.627931	0.0395984	down
ENSG00000101210	EEF1A2	protein_coding	-0.628943	0.0399997	down
ENSG00000074800	ENO1	protein_coding	-0.629107	0.0272983	down
ENSG00000186792	HYAL3	protein_coding	-0.629379	0.0383658	down
ENSG00000113643	RARS1	protein_coding	-0.629869	0.0306841	down
ENSG00000141030	COPS3	protein_coding	-0.630028	0.0136064	down
ENSG00000100526	CDKN3	protein_coding	-0.630762	0.0401261	down
ENSG00000156697	UTP14A	protein_coding	-0.630961	0.0335645	down
ENSG00000173171	MTX1	protein_coding	-0.630972	0.0300111	down
ENSG00000101940	WDR13	protein_coding	-0.631345	0.0321077	down
ENSG00000103044	HAS3	protein_coding	-0.631545	0.0141276	down
ENSG00000227057	WDR46	protein_coding	-0.631993	0.0425392	down
ENSG00000185298	CCDC137	protein_coding	-0.632327	0.0448638	down
ENSG00000148459	PDSS1	protein_coding	-0.632522	0.0172988	down
ENSG00000158109	TPRG1L	protein_coding	-0.634165	0.0183948	down
ENSG00000244306	DUXAP10	transcribed_processed_pseudogene	-0.635559	0.014263	down
ENSG00000147471	PLPBP	protein_coding	-0.635867	0.0132697	down
ENSG00000056050	HPF1	protein_coding	-0.63643	0.0288394	down
ENSG00000121361	KCNJ8	protein_coding	-0.636779	0.0253829	down
ENSG00000122741	DCAF10	protein_coding	-0.637303	0.0265525	down
ENSG00000140398	NEIL1	protein_coding	-0.637424	0.0211502	down
ENSG00000132676	DAP3	protein_coding	-0.637853	0.0230862	down
ENSG00000243989	ACY1	protein_coding	-0.637883	0.0333411	down
ENSG00000113734	BNIP1	protein_coding	-0.638138	0.0354637	down
ENSG00000279738	AL022311.1	lncRNA	-0.638844	0.0136464	down
ENSG00000255508	AP002990.1	protein_coding	-0.639173	0.0276517	down
ENSG00000178125	PPP1R42	protein_coding	-0.640132	0.0429307	down
ENSG00000181991	MRPS11	protein_coding	-0.640784	0.0290754	down
ENSG00000274602	PI4KAP1	transcribed_unprocessed_pseudogene	-0.640993	0.0197478	down
ENSG00000105419	MEIS3	protein_coding	-0.641124	0.0280349	down
ENSG00000108590	MED31	protein_coding	-0.641138	0.0497298	down
ENSG00000101882	NKAP	protein_coding	-0.642687	0.0332833	down
ENSG00000135245	HILPDA	protein_coding	-0.643323	0.032643	down
ENSG00000166557	TMED3	protein_coding	-0.644228	0.0195931	down
ENSG00000108010	GLRX3	protein_coding	-0.644264	0.0102612	down
ENSG00000039650	PNKP	protein_coding	-0.644275	0.0314621	down
ENSG00000283375	AC087521.4	lncRNA	-0.644556	0.0332833	down
ENSG00000148690	FRA10AC1	protein_coding	-0.644985	0.0382248	down
ENSG00000104892	KLC3	protein_coding	-0.645422	0.0199154	down
ENSG00000182472	CAPN12	protein_coding	-0.645564	0.00717126	down
ENSG00000111596	CNOT2	protein_coding	-0.646442	0.0155803	down
ENSG00000070081	NUCB2	protein_coding	-0.64652	0.0479503	down
ENSG00000169660	HEXD	protein_coding	-0.64653	0.0371175	down
ENSG00000143543	JTB	protein_coding	-0.647155	0.0452191	down
ENSG00000160408	ST6GALNAC6	protein_coding	-0.648465	0.0109276	down
ENSG00000137714	FDX1	protein_coding	-0.650172	0.0219926	down
ENSG00000142409	ZNF787	protein_coding	-0.650536	0.0098669	down
ENSG00000173875	ZNF791	protein_coding	-0.650615	0.0368565	down
ENSG00000279364	AC114546.3	TEC	-0.650697	0.0197803	down
ENSG00000103121	CMC2	protein_coding	-0.650901	0.0409942	down
ENSG00000254772	EEF1G	protein_coding	-0.652474	0.0250624	down
ENSG00000262660	AC139530.2	protein_coding	-0.652791	0.0350226	down
ENSG00000150991	UBC	protein_coding	-0.653306	0.0208781	down
ENSG00000179271	GADD45GIP1	protein_coding	-0.653359	0.0498236	down
ENSG00000169021	UQCRFS1	protein_coding	-0.653399	0.0196112	down
ENSG00000134153	EMC7	protein_coding	-0.654433	0.0422718	down
ENSG00000268575	AL031282.2	lncRNA	-0.655373	0.0109254	down
ENSG00000247556	OIP5-AS1	lncRNA	-0.655928	0.0307451	down
ENSG00000243646	IL10RB	protein_coding	-0.656365	0.0237938	down
ENSG00000136270	TBRG4	protein_coding	-0.656606	0.0122534	down
ENSG00000196205	EEF1A1P5	processed_pseudogene	-0.657207	0.0360457	down
ENSG00000143458	GABPB2	protein_coding	-0.657795	0.0355885	down
ENSG00000101161	PRPF6	protein_coding	-0.657916	0.0154389	down
ENSG00000122873	CISD1	protein_coding	-0.658121	0.0335982	down
ENSG00000136280	CCM2	protein_coding	-0.659641	0.0491108	down
ENSG00000286859	AL158214.2	lncRNA	-0.660755	0.0157939	down
ENSG00000096080	MRPS18A	protein_coding	-0.660812	0.0404974	down
ENSG00000176783	RUFY1	protein_coding	-0.661267	0.00468332	down
ENSG00000165629	ATP5F1C	protein_coding	-0.661624	0.0278754	down
ENSG00000106554	CHCHD3	protein_coding	-0.661945	0.0254077	down
ENSG00000082014	SMARCD3	protein_coding	-0.662338	0.0210226	down
ENSG00000184047	DIABLO	protein_coding	-0.663113	0.0251621	down
ENSG00000228305	PRELID1P6	processed_pseudogene	-0.663394	0.0340493	down
ENSG00000267157	AC011499.1	protein_coding	-0.66362	0.0304251	down
ENSG00000167969	ECI1	protein_coding	-0.663745	0.0250582	down
ENSG00000262533	AC090617.3	lncRNA	-0.66416	0.00600583	down
ENSG00000265415	AC099850.3	lncRNA	-0.665087	0.0454419	down
ENSG00000152465	NMT2	protein_coding	-0.665776	0.0051117	down
ENSG00000141698	NT5C3B	protein_coding	-0.66645	0.0307451	down
ENSG00000155287	SLC25A28	protein_coding	-0.667188	0.0190014	down
ENSG00000161010	MRNIP	protein_coding	-0.667411	0.00335531	down
ENSG00000178028	DMAP1	protein_coding	-0.667464	0.0277938	down
ENSG00000154781	CCDC174	protein_coding	-0.668769	0.0319151	down
ENSG00000137106	GRHPR	protein_coding	-0.669028	0.0437881	down
ENSG00000109917	ZPR1	protein_coding	-0.669174	0.0123222	down
ENSG00000286485	Z80897.1	lncRNA	-0.669189	0.0429307	down
ENSG00000153037	SRP19	protein_coding	-0.671176	0.0270165	down
ENSG00000284934	AC048338.2	protein_coding	-0.671559	0.0240447	down
ENSG00000089335	ZNF302	protein_coding	-0.671768	0.0367689	down
ENSG00000111237	VPS29	protein_coding	-0.672115	0.0105062	down
ENSG00000117305	HMGCL	protein_coding	-0.672395	0.0275353	down
ENSG00000100220	RTCB	protein_coding	-0.672747	0.0224606	down
ENSG00000189077	TMEM120A	protein_coding	-0.673137	0.0190839	down
ENSG00000139625	MAP3K12	protein_coding	-0.674108	0.00991216	down
ENSG00000115875	SRSF7	protein_coding	-0.67412	0.0238717	down
ENSG00000250186	AC091180.3	lncRNA	-0.67458	0.0291248	down
ENSG00000078124	ACER3	protein_coding	-0.674726	0.0476257	down
ENSG00000238045	AC009133.1	lncRNA	-0.675184	0.00218128	down
ENSG00000117448	AKR1A1	protein_coding	-0.675335	0.0476487	down
ENSG00000115484	CCT4	protein_coding	-0.675565	0.00692637	down
ENSG00000235552	RPL6P27	transcribed_processed_pseudogene	-0.676972	0.0212191	down
ENSG00000265354	TIMM23	protein_coding	-0.677561	0.0205025	down
ENSG00000169567	HINT1	protein_coding	-0.677756	0.026253	down
ENSG00000163900	TMEM41A	protein_coding	-0.678007	0.00457407	down
ENSG00000168884	TNIP2	protein_coding	-0.678492	0.0235806	down
ENSG00000185361	TNFAIP8L1	protein_coding	-0.678584	0.0202961	down
ENSG00000108830	RND2	protein_coding	-0.680684	0.0116001	down
ENSG00000279428	AC087164.2	TEC	-0.681111	0.0255288	down
ENSG00000167508	MVD	protein_coding	-0.68226	0.0385762	down
ENSG00000113732	ATP6V0E1	protein_coding	-0.682369	0.0352703	down
ENSG00000130023	ERMARD	protein_coding	-0.683931	0.0181518	down
ENSG00000174891	RSRC1	protein_coding	-0.684101	0.0177318	down
ENSG00000244879	GABPB1-AS1	lncRNA	-0.685059	0.0167667	down
ENSG00000165632	TAF3	protein_coding	-0.685219	0.0054125	down
ENSG00000176383	B3GNT4	protein_coding	-0.685353	0.0333411	down
ENSG00000114315	HES1	protein_coding	-0.686869	0.0133625	down
ENSG00000150787	PTS	protein_coding	-0.686887	0.0254489	down
ENSG00000122386	ZNF205	protein_coding	-0.687971	0.0334959	down
ENSG00000167792	NDUFV1	protein_coding	-0.688101	0.0405877	down
ENSG00000143933	CALM2	protein_coding	-0.688947	0.0102611	down
ENSG00000243056	EIF4EBP3	protein_coding	-0.689178	0.0315138	down
ENSG00000054267	ARID4B	protein_coding	-0.689545	0.0209644	down
ENSG00000025770	NCAPH2	protein_coding	-0.690244	0.0250383	down
ENSG00000104679	R3HCC1	protein_coding	-0.691446	0.0425028	down
ENSG00000175575	PAAF1	protein_coding	-0.69252	0.0120662	down
ENSG00000205758	CRYZL1	protein_coding	-0.692976	0.0193776	down
ENSG00000140395	WDR61	protein_coding	-0.692981	0.012383	down
ENSG00000165283	STOML2	protein_coding	-0.693324	0.0426403	down
ENSG00000166788	SAAL1	protein_coding	-0.693564	0.0240008	down
ENSG00000261105	LMO7-AS1	lncRNA	-0.694108	0.0432569	down
ENSG00000183077	AFMID	protein_coding	-0.69429	0.0139698	down
ENSG00000154920	EME1	protein_coding	-0.694706	0.00289199	down
ENSG00000137547	MRPL15	protein_coding	-0.694851	0.0334959	down
ENSG00000175061	SNHG29	lncRNA	-0.694918	0.0151808	down
ENSG00000244627	TPTEP2	transcribed_unprocessed_pseudogene	-0.695211	0.0370432	down
ENSG00000157045	NTAN1	protein_coding	-0.695556	0.0359454	down
ENSG00000125375	DMAC2L	protein_coding	-0.695889	0.0112737	down
ENSG00000156508	EEF1A1	protein_coding	-0.696579	0.010724	down
ENSG00000137815	RTF1	protein_coding	-0.696677	0.00525282	down
ENSG00000172667	ZMAT3	protein_coding	-0.697453	0.0356365	down
ENSG00000072778	ACADVL	protein_coding	-0.697555	0.0207276	down
ENSG00000133773	CCDC59	protein_coding	-0.697618	0.0252132	down
ENSG00000101199	ARFGAP1	protein_coding	-0.698176	0.00355743	down
ENSG00000018610	CXorf56	protein_coding	-0.698449	0.00307287	down
ENSG00000206567	AC022007.1	lncRNA	-0.699298	0.00574512	down
ENSG00000125650	PSPN	protein_coding	-0.699749	0.0473603	down
ENSG00000166676	TVP23A	protein_coding	-0.700409	0.0187299	down
ENSG00000131732	ZCCHC9	protein_coding	-0.70052	0.0252132	down
ENSG00000114735	HEMK1	protein_coding	-0.702255	0.00632704	down
ENSG00000272821	U62317.1	lncRNA	-0.70259	0.0369433	down
ENSG00000232119	MCTS1	protein_coding	-0.702659	0.00402287	down
ENSG00000284378	MIR1244-1	miRNA	-0.703185	0.0109975	down
ENSG00000171311	EXOSC1	protein_coding	-0.704376	0.0382574	down
ENSG00000124766	SOX4	protein_coding	-0.704776	0.00341165	down
ENSG00000090661	CERS4	protein_coding	-0.704934	0.0169499	down
ENSG00000148688	RPP30	protein_coding	-0.705043	0.00682257	down
ENSG00000140386	SCAPER	protein_coding	-0.70569	0.0477351	down
ENSG00000188315	C3orf62	protein_coding	-0.705811	0.0293622	down
ENSG00000155957	TMBIM4	protein_coding	-0.706034	0.0156364	down
ENSG00000198604	BAZ1A	protein_coding	-0.706569	0.0404273	down
ENSG00000137776	SLTM	protein_coding	-0.707028	0.0199622	down
ENSG00000083099	LYRM2	protein_coding	-0.707752	0.00947905	down
ENSG00000112081	SRSF3	protein_coding	-0.707755	0.00670075	down
ENSG00000173818	ENDOV	protein_coding	-0.707926	0.0389177	down
ENSG00000258790	AL121594.1	protein_coding	-0.707971	0.00641353	down
ENSG00000004478	FKBP4	protein_coding	-0.709605	0.00576368	down
ENSG00000129197	RPAIN	protein_coding	-0.710342	0.00224766	down
ENSG00000163481	RNF25	protein_coding	-0.71046	0.0314687	down
ENSG00000284194	SCO2	protein_coding	-0.711458	0.0423765	down
ENSG00000117118	SDHB	protein_coding	-0.712289	0.0115695	down
ENSG00000261582	AL121753.1	protein_coding	-0.712494	0.0374852	down
ENSG00000167680	SEMA6B	protein_coding	-0.712952	0.0262088	down
ENSG00000142279	WTIP	protein_coding	-0.713269	0.0411076	down
ENSG00000204514	ZNF814	protein_coding	-0.713385	0.0163001	down
ENSG00000121900	TMEM54	protein_coding	-0.714158	0.0258223	down
ENSG00000101997	CCDC22	protein_coding	-0.714694	0.00451974	down
ENSG00000250067	YJEFN3	protein_coding	-0.715019	0.0143557	down
ENSG00000084072	PPIE	protein_coding	-0.716023	0.0124116	down
ENSG00000107874	CUEDC2	protein_coding	-0.716292	0.0432293	down
ENSG00000260934	AC130456.5	lncRNA	-0.717062	0.00928117	down
ENSG00000105849	TWISTNB	protein_coding	-0.717866	0.0297646	down
ENSG00000153982	GDPD1	protein_coding	-0.718309	0.0255809	down
ENSG00000115944	COX7A2L	protein_coding	-0.71938	0.0259094	down
ENSG00000170734	POLH	protein_coding	-0.720146	0.0155803	down
ENSG00000122674	CCZ1	protein_coding	-0.720393	0.0290013	down
ENSG00000065548	ZC3H15	protein_coding	-0.721584	0.0352934	down
ENSG00000146425	DYNLT1	protein_coding	-0.722022	0.0196112	down
ENSG00000181350	LRRC75A	protein_coding	-0.722056	0.00347761	down
ENSG00000028310	BRD9	protein_coding	-0.722131	0.00350323	down
ENSG00000280206	AC026401.3	lncRNA	-0.722486	0.0356134	down
ENSG00000182768	NGRN	protein_coding	-0.722519	0.00396232	down
ENSG00000189403	HMGB1	protein_coding	-0.722787	0.00993043	down
ENSG00000173545	ZNF622	protein_coding	-0.722929	0.021873	down
ENSG00000169490	TM2D2	protein_coding	-0.723014	0.00587123	down
ENSG00000037965	HOXC8	protein_coding	-0.723111	0.00884997	down
ENSG00000259536	AC091045.1	lncRNA	-0.723774	0.031249	down
ENSG00000167136	ENDOG	protein_coding	-0.723793	0.0187666	down
ENSG00000173692	PSMD1	protein_coding	-0.723934	0.0108277	down
ENSG00000011260	UTP18	protein_coding	-0.724186	0.00310515	down
ENSG00000008128	CDK11A	protein_coding	-0.7244	0.00946452	down
ENSG00000054116	TRAPPC3	protein_coding	-0.725015	0.01283	down
ENSG00000275857	AC009133.4	lncRNA	-0.725017	0.0332413	down
ENSG00000125977	EIF2S2	protein_coding	-0.725083	0.031398	down
ENSG00000125676	THOC2	protein_coding	-0.72523	0.0205958	down
ENSG00000089820	ARHGAP4	protein_coding	-0.725488	0.0260959	down
ENSG00000162813	BPNT1	protein_coding	-0.726339	0.00335349	down
ENSG00000183605	SFXN4	protein_coding	-0.726478	0.0257767	down
ENSG00000064490	RFXANK	protein_coding	-0.728241	0.0377424	down
ENSG00000174672	BRSK2	protein_coding	-0.728246	0.00835727	down
ENSG00000138709	LARP1B	protein_coding	-0.728609	0.006455	down
ENSG00000123200	ZC3H13	protein_coding	-0.728713	0.00802708	down
ENSG00000272711	AC019069.1	lncRNA	-0.728728	0.0308016	down
ENSG00000182718	ANXA2	protein_coding	-0.729246	0.0175802	down
ENSG00000130706	ADRM1	protein_coding	-0.729276	0.0304837	down
ENSG00000020426	MNAT1	protein_coding	-0.730525	0.03041	down
ENSG00000160072	ATAD3B	protein_coding	-0.730636	0.00382819	down
ENSG00000126456	IRF3	protein_coding	-0.731008	0.0311181	down
ENSG00000130313	PGLS	protein_coding	-0.731168	0.0230697	down
ENSG00000130811	EIF3G	protein_coding	-0.731887	0.0403418	down
ENSG00000160688	FLAD1	protein_coding	-0.732307	0.00709171	down
ENSG00000272661	AC021097.1	lncRNA	-0.732784	0.0389715	down
ENSG00000259813	AC138028.3	lncRNA	-0.733253	0.0424726	down
ENSG00000198755	RPL10A	protein_coding	-0.733476	0.0487845	down
ENSG00000240230	COX19	protein_coding	-0.733738	0.00852162	down
ENSG00000257727	CNPY2	protein_coding	-0.73449	0.0325032	down
ENSG00000123545	NDUFAF4	protein_coding	-0.735138	0.0150387	down
ENSG00000276570	AC010327.6	lncRNA	-0.73608	0.0125801	down
ENSG00000128709	HOXD9	protein_coding	-0.73621	0.002113	down
ENSG00000105821	DNAJC2	protein_coding	-0.736664	0.0183948	down
ENSG00000243150	AC106707.1	lncRNA	-0.737032	0.0437248	down
ENSG00000115350	POLE4	protein_coding	-0.737258	0.0359454	down
ENSG00000134152	KATNBL1	protein_coding	-0.737395	0.0276517	down
ENSG00000073803	MAP3K13	protein_coding	-0.738572	0.00509099	down
ENSG00000186166	CCDC84	protein_coding	-0.738758	0.00809135	down
ENSG00000171943	SRGAP2C	protein_coding	-0.738926	0.032384	down
ENSG00000126457	PRMT1	protein_coding	-0.739271	0.0212597	down
ENSG00000240087	RPSAP12	processed_pseudogene	-0.739314	0.0469228	down
ENSG00000008018	PSMB1	protein_coding	-0.739892	0.0339976	down
ENSG00000115233	PSMD14	protein_coding	-0.740064	0.0254077	down
ENSG00000234771	SLC25A25-AS1	lncRNA	-0.741988	0.00835727	down
ENSG00000166295	ANAPC16	protein_coding	-0.74286	0.0100359	down
ENSG00000261236	BOP1	protein_coding	-0.744082	0.00680168	down
ENSG00000077380	DYNC1I2	protein_coding	-0.744331	0.0183948	down
ENSG00000102879	CORO1A	protein_coding	-0.744511	0.0240008	down
ENSG00000100908	EMC9	protein_coding	-0.744552	0.0437829	down
ENSG00000011332	DPF1	protein_coding	-0.744592	0.00665787	down
ENSG00000105171	POP4	protein_coding	-0.744716	0.0177793	down
ENSG00000231584	FAHD2CP	transcribed_unprocessed_pseudogene	-0.745721	0.0285032	down
ENSG00000176108	CHMP6	protein_coding	-0.745899	0.00991564	down
ENSG00000218739	CEBPZOS	protein_coding	-0.746287	0.00190151	down
ENSG00000255639	AC005833.1	protein_coding	-0.74668	0.010729	down
ENSG00000007392	LUC7L	protein_coding	-0.747076	0.0112395	down
ENSG00000117133	RPF1	protein_coding	-0.747473	0.0085983	down
ENSG00000008382	MPND	protein_coding	-0.748208	0.0190014	down
ENSG00000148450	MSRB2	protein_coding	-0.749237	0.0338417	down
ENSG00000139537	CCDC65	protein_coding	-0.750167	0.0424989	down
ENSG00000249459	ZNF286B	transcribed_unprocessed_pseudogene	-0.751421	0.0472313	down
ENSG00000267048	AC092143.3	lncRNA	-0.751464	0.0234722	down
ENSG00000254505	CHMP4A	protein_coding	-0.751769	0.0338665	down
ENSG00000135185	TMEM243	protein_coding	-0.75257	0.012504	down
ENSG00000170264	FAM161A	protein_coding	-0.752628	0.0245782	down
ENSG00000260342	AC138811.2	protein_coding	-0.75271	0.0419725	down
ENSG00000182185	RAD51B	protein_coding	-0.752983	0.0411002	down
ENSG00000268362	AC092279.1	lncRNA	-0.753846	0.0157616	down
ENSG00000165995	CACNB2	protein_coding	-0.75438	0.0488247	down
ENSG00000163541	SUCLG1	protein_coding	-0.754471	0.00817114	down
ENSG00000157895	C12orf43	protein_coding	-0.754603	0.00204842	down
ENSG00000172426	RSPH9	protein_coding	-0.756243	0.0261773	down
ENSG00000139116	KIF21A	protein_coding	-0.756246	0.0143197	down
ENSG00000119725	ZNF410	protein_coding	-0.756359	0.0026876	down
ENSG00000182685	BRICD5	protein_coding	-0.757888	0.0107902	down
ENSG00000139910	NOVA1	protein_coding	-0.758031	0.00305413	down
ENSG00000090273	NUDC	protein_coding	-0.759294	0.0315788	down
ENSG00000251474	RPL32P3	transcribed_unprocessed_pseudogene	-0.759454	0.00770799	down
ENSG00000180385	EMC3-AS1	transcribed_unprocessed_pseudogene	-0.760082	0.00270696	down
ENSG00000161513	FDXR	protein_coding	-0.760322	0.0235873	down
ENSG00000026025	VIM	protein_coding	-0.761052	0.00182321	down
ENSG00000217930	PAM16	protein_coding	-0.761271	0.0404101	down
ENSG00000203930	LINC00632	lncRNA	-0.761399	0.0109994	down
ENSG00000163468	CCT3	protein_coding	-0.761635	0.00697821	down
ENSG00000182208	MOB2	protein_coding	-0.761906	0.0196112	down
ENSG00000058799	YIPF1	protein_coding	-0.762155	0.00503901	down
ENSG00000152457	DCLRE1C	protein_coding	-0.762612	0.0122654	down
ENSG00000261408	TEN1-CDK3	protein_coding	-0.762991	0.0330999	down
ENSG00000186615	KTN1-AS1	lncRNA	-0.763501	0.0167507	down
ENSG00000237836	PHKA2-AS1	lncRNA	-0.764347	0.0143197	down
ENSG00000153162	BMP6	protein_coding	-0.764906	0.00206805	down
ENSG00000279945	AC013489.3	TEC	-0.764944	0.0101878	down
ENSG00000184162	NR2C2AP	protein_coding	-0.765036	0.0291248	down
ENSG00000183401	CCDC159	protein_coding	-0.765247	0.0299075	down
ENSG00000229257	AL807752.2	lncRNA	-0.765406	0.0219717	down
ENSG00000134285	FKBP11	protein_coding	-0.766541	0.00508571	down
ENSG00000154277	UCHL1	protein_coding	-0.766701	0.008751	down
ENSG00000187778	MCRS1	protein_coding	-0.767962	0.00808466	down
ENSG00000273559	CWC25	protein_coding	-0.768241	0.0224216	down
ENSG00000171612	SLC25A33	protein_coding	-0.769227	0.00249754	down
ENSG00000048649	RSF1	protein_coding	-0.7706	0.0118148	down
ENSG00000116885	OSCP1	protein_coding	-0.770758	0.0302048	down
ENSG00000119720	NRDE2	protein_coding	-0.771168	0.000534771	down
ENSG00000287629	AC006059.5	lncRNA	-0.77154	0.0285992	down
ENSG00000258199	AC073896.4	lncRNA	-0.771629	0.0312758	down
ENSG00000102030	NAA10	protein_coding	-0.771782	0.0357957	down
ENSG00000230590	FTX	lncRNA	-0.772	0.00442018	down
ENSG00000158417	EIF5B	protein_coding	-0.772287	0.0213205	down
ENSG00000168040	FADD	protein_coding	-0.772498	0.0135887	down
ENSG00000259627	AC079328.2	lncRNA	-0.772685	0.0250103	down
ENSG00000215417	MIR17HG	lncRNA	-0.772694	0.0103224	down
ENSG00000232748	AC135050.1	lncRNA	-0.772707	0.00276048	down
ENSG00000169750	RAC3	protein_coding	-0.772729	0.0239655	down
ENSG00000135100	HNF1A	protein_coding	-0.773028	0.0190014	down
ENSG00000148908	RGS10	protein_coding	-0.773213	0.0319582	down
ENSG00000260027	HOXB7	protein_coding	-0.774665	0.00890889	down
ENSG00000179958	DCTPP1	protein_coding	-0.77553	0.0248803	down
ENSG00000242207	HOXB-AS4	lncRNA	-0.776207	0.0187149	down
ENSG00000213719	CLIC1	protein_coding	-0.776941	0.0125762	down
ENSG00000153914	SREK1	protein_coding	-0.778172	0.00251046	down
ENSG00000150977	RILPL2	protein_coding	-0.778264	0.00888693	down
ENSG00000166275	BORCS7	protein_coding	-0.778959	0.0130486	down
ENSG00000139180	NDUFA9	protein_coding	-0.77919	0.00622204	down
ENSG00000169683	LRRC45	protein_coding	-0.779247	0.00561957	down
ENSG00000163328	GPR155	protein_coding	-0.779583	0.0217706	down
ENSG00000237101	AC092809.4	lncRNA	-0.780391	0.0243531	down
ENSG00000287562	AL109615.4	lncRNA	-0.780464	0.0386386	down
ENSG00000176058	TPRN	protein_coding	-0.780828	0.00105334	down
ENSG00000284526	AC015802.6	protein_coding	-0.781306	0.000387461	down
ENSG00000015153	YAF2	protein_coding	-0.781347	0.0051117	down
ENSG00000189306	RRP7A	protein_coding	-0.781376	0.00471364	down
ENSG00000260853	AC109460.2	lncRNA	-0.781776	0.00336849	down
ENSG00000185721	DRG1	protein_coding	-0.782145	0.00914958	down
ENSG00000259332	ST20-MTHFS	protein_coding	-0.782497	0.0472313	down
ENSG00000230955	AL929472.2	lncRNA	-0.78274	0.0363453	down
ENSG00000119844	AFTPH	protein_coding	-0.782787	0.00525593	down
ENSG00000285645	AL133410.3	protein_coding	-0.782985	0.0314077	down
ENSG00000172339	ALG14	protein_coding	-0.783005	0.00561957	down
ENSG00000179564	LSMEM2	protein_coding	-0.783098	0.00419349	down
ENSG00000183479	TREX2	protein_coding	-0.784445	0.0111169	down
ENSG00000142937	RPS8	protein_coding	-0.784452	0.0382074	down
ENSG00000174177	CTU2	protein_coding	-0.785405	0.00684615	down
ENSG00000171223	JUNB	protein_coding	-0.785497	0.0122151	down
ENSG00000085998	POMGNT1	protein_coding	-0.785601	0.00103842	down
ENSG00000134186	PRPF38B	protein_coding	-0.785945	0.00375415	down
ENSG00000165898	ISCA2	protein_coding	-0.786074	0.0105598	down
ENSG00000170855	TRIAP1	protein_coding	-0.786584	0.00394895	down
ENSG00000210100	MT-TI	Mt_tRNA	-0.786763	0.0132697	down
ENSG00000136877	FPGS	protein_coding	-0.787108	0.00214174	down
ENSG00000139546	TARBP2	protein_coding	-0.787237	0.0150522	down
ENSG00000138175	ARL3	protein_coding	-0.788238	0.00884997	down
ENSG00000185088	RPS27L	protein_coding	-0.789391	0.0361081	down
ENSG00000103067	ESRP2	protein_coding	-0.791358	0.0434617	down
ENSG00000225470	JPX	lncRNA	-0.79147	0.00186389	down
ENSG00000135519	KCNH3	protein_coding	-0.791612	0.0223826	down
ENSG00000213221	DNLZ	protein_coding	-0.791838	0.0474099	down
ENSG00000091164	TXNL1	protein_coding	-0.792847	0.000942245	down
ENSG00000158792	SPATA2L	protein_coding	-0.793084	0.00344615	down
ENSG00000279528	AC115618.3	TEC	-0.79311	0.0374852	down
ENSG00000232807	AL137186.2	lncRNA	-0.793675	0.00219459	down
ENSG00000267348	GEMIN7-AS1	lncRNA	-0.793678	0.00847939	down
ENSG00000142252	GEMIN7	protein_coding	-0.794661	0.0118929	down
ENSG00000284431	AL022238.3	protein_coding	-0.794775	0.00172829	down
ENSG00000111142	METAP2	protein_coding	-0.794964	0.00656939	down
ENSG00000125870	SNRPB2	protein_coding	-0.796722	0.0233483	down
ENSG00000131469	RPL27	protein_coding	-0.796822	0.0441965	down
ENSG00000159055	MIS18A	protein_coding	-0.79691	0.00268197	down
ENSG00000257809	AC034102.5	lncRNA	-0.798219	0.0333411	down
ENSG00000280128	AL662795.2	TEC	-0.798809	0.0267322	down
ENSG00000262814	MRPL12	protein_coding	-0.798941	0.0319885	down
ENSG00000204498	NFKBIL1	protein_coding	-0.799461	0.0493565	down
ENSG00000280416	AC009084.3	TEC	-0.799667	0.00328402	down
ENSG00000134905	CARS2	protein_coding	-0.800378	0.0034156	down
ENSG00000082068	WDR70	protein_coding	-0.801462	0.00270322	down
ENSG00000091592	NLRP1	protein_coding	-0.801728	0.0351961	down
ENSG00000267580	AC008738.3	lncRNA	-0.801833	0.00798719	down
ENSG00000106399	RPA3	protein_coding	-0.802143	0.015322	down
[truncated: 677 more rows]

## Sheet: 0h HIV-2 vs mock
gene_id	gene_name	gene_biotype	log2(HIV2/mock) 0h	padj	Up/Down
ENSG00000164692	COL1A2	protein_coding	5.44634	1.43458e-08	up
ENSG00000186081	KRT5	protein_coding	4.01561	3.9747e-06	up
ENSG00000163359	COL6A3	protein_coding	3.88797	4.61047e-06	up
ENSG00000135480	KRT7	protein_coding	3.59331	3.29315e-07	up
ENSG00000011465	DCN	protein_coding	3.01512	4.96594e-06	up
ENSG00000196754	S100A2	protein_coding	2.82305	1.03474e-08	up
ENSG00000168542	COL3A1	protein_coding	2.78559	9.21928e-20	up
ENSG00000137801	THBS1	protein_coding	2.73497	1.63164e-11	up
ENSG00000186847	KRT14	protein_coding	2.59473	0.000372649	up
ENSG00000197956	S100A6	protein_coding	2.51201	0.000463892	up
ENSG00000106366	SERPINE1	protein_coding	2.47111	1.24557e-05	up
ENSG00000108821	COL1A1	protein_coding	2.41569	1.30735e-28	up
ENSG00000287959	AC021236.1	lncRNA	2.1476	9.65385e-08	up
ENSG00000142798	HSPG2	protein_coding	2.13756	6.50972e-13	up
ENSG00000283050	GTF2IP12	transcribed_unprocessed_pseudogene	2.13602	1.55575e-11	up
ENSG00000273142	LINC02604	lncRNA	2.11015	1.1074e-10	up
ENSG00000072274	TFRC	protein_coding	2.04076	1.73082e-19	up
ENSG00000167548	KMT2D	protein_coding	2.03589	1.30958e-10	up
ENSG00000257550	AC023509.2	lncRNA	2.01139	5.1826e-09	up
ENSG00000277053	GTF2IP1	transcribed_unprocessed_pseudogene	2.00881	3.2707e-10	up
ENSG00000260404	AC110079.1	transcribed_unprocessed_pseudogene	2.00837	9.29491e-15	up
ENSG00000275807	AC145285.6	lncRNA	1.99791	5.10684e-16	up
ENSG00000164061	BSN	protein_coding	1.94866	1.76124e-09	up
ENSG00000272556	GTF2IP13	transcribed_unprocessed_pseudogene	1.93919	1.41801e-10	up
ENSG00000260091	AC093752.3	lncRNA	1.9289	1.17811e-05	up
ENSG00000205578	POM121B	unprocessed_pseudogene	1.8846	3.203e-06	up
ENSG00000172534	HCFC1	protein_coding	1.8769	3.25887e-12	up
ENSG00000205746	AC126755.1	transcribed_unprocessed_pseudogene	1.86287	4.05088e-07	up
ENSG00000131398	KCNC3	protein_coding	1.84527	6.33466e-11	up
ENSG00000138759	FRAS1	protein_coding	1.84471	4.25237e-09	up
ENSG00000280322	AL035425.4	TEC	1.84392	6.56193e-07	up
ENSG00000139718	SETD1B	protein_coding	1.82125	9.00139e-10	up
ENSG00000260280	SLX1B-SULT1A4	lncRNA	1.81786	0.00021026	up
ENSG00000115414	FN1	protein_coding	1.81282	6.50972e-13	up
ENSG00000151012	SLC7A11	protein_coding	1.80014	2.60946e-09	up
ENSG00000277597	AC130343.2	lncRNA	1.79047	6.22289e-08	up
ENSG00000235043	TECRP1	processed_pseudogene	1.78992	3.80445e-06	up
ENSG00000181222	POLR2A	protein_coding	1.75753	1.38155e-10	up
ENSG00000181625	SLX1B	protein_coding	1.75634	0.000354462	up
ENSG00000247627	MTND4P12	processed_pseudogene	1.74824	3.66325e-08	up
ENSG00000228327	AL669831.1	transcribed_unprocessed_pseudogene	1.74482	5.33867e-06	up
ENSG00000233230	AC079807.1	lncRNA	1.73086	3.97632e-07	up
ENSG00000166987	MBD6	protein_coding	1.72571	1.01804e-11	up
ENSG00000243302	AC018638.4	processed_pseudogene	1.72479	1.99443e-06	up
ENSG00000261150	EPPK1	protein_coding	1.72267	1.18363e-05	up
ENSG00000214262	ANKRD36BP1	transcribed_processed_pseudogene	1.72169	1.28352e-05	up
ENSG00000100393	EP300	protein_coding	1.69035	8.09099e-09	up
ENSG00000218226	TATDN2P2	processed_pseudogene	1.68516	7.33509e-06	up
ENSG00000183495	EP400	protein_coding	1.68011	3.16012e-09	up
ENSG00000116962	NID1	protein_coding	1.67469	1.28123e-09	up
ENSG00000145794	MEGF10	protein_coding	1.67332	0.000230783	up
ENSG00000276965	AC004542.6	misc_RNA	1.67318	3.7673e-05	up
ENSG00000233369	GTF2IP4	transcribed_processed_pseudogene	1.67126	4.07868e-07	up
ENSG00000156535	CD109	protein_coding	1.66513	3.30308e-07	up
ENSG00000243679	AC018638.5	processed_pseudogene	1.65997	5.40191e-07	up
ENSG00000063169	BICRA	protein_coding	1.65368	1.59368e-09	up
ENSG00000253861	SLC2A3P1	processed_pseudogene	1.65271	1.59261e-06	up
ENSG00000083857	FAT1	protein_coding	1.6423	2.07165e-08	up
ENSG00000080603	SRCAP	protein_coding	1.63731	8.59455e-09	up
ENSG00000005339	CREBBP	protein_coding	1.63051	3.07668e-08	up
ENSG00000081479	LRP2	protein_coding	1.62826	1.35455e-07	up
ENSG00000133863	TEX15	protein_coding	1.6274	5.17401e-07	up
ENSG00000198315	ZKSCAN8	protein_coding	1.62663	8.85165e-10	up
ENSG00000117322	CR2	protein_coding	1.6261	0.000206463	up
ENSG00000242073	AC211429.1	transcribed_unprocessed_pseudogene	1.62133	2.78041e-06	up
ENSG00000079308	TNS1	protein_coding	1.61964	3.55755e-06	up
ENSG00000134250	NOTCH2	protein_coding	1.61692	4.00223e-07	up
ENSG00000281181	FP236383.5	lncRNA	1.60873	6.06165e-06	up
ENSG00000187243	MAGED4B	protein_coding	1.60732	0.00145543	up
ENSG00000244257	PKD1P1	unprocessed_pseudogene	1.60441	1.66416e-05	up
ENSG00000282034	AC106886.6	protein_coding	1.60431	1.72536e-08	up
ENSG00000165238	WNK2	protein_coding	1.59605	1.59368e-09	up
ENSG00000087303	NID2	protein_coding	1.58991	1.93279e-10	up
ENSG00000173064	HECTD4	protein_coding	1.58857	7.9801e-08	up
ENSG00000260290	AC092115.1	processed_pseudogene	1.58484	0.000445188	up
ENSG00000123384	LRP1	protein_coding	1.58425	1.35455e-07	up
ENSG00000224677	PDIA3P2	unprocessed_pseudogene	1.58412	0.000718523	up
ENSG00000159082	SYNJ1	protein_coding	1.58185	2.82084e-07	up
ENSG00000060237	WNK1	protein_coding	1.57931	7.25456e-08	up
ENSG00000217165	ANKRD18EP	processed_pseudogene	1.57785	5.59512e-05	up
ENSG00000126464	PRR12	protein_coding	1.56225	1.34458e-08	up
ENSG00000232754	AL035658.1	lncRNA	1.55831	9.03143e-05	up
ENSG00000168528	SERINC2	protein_coding	1.55726	2.60946e-09	up
ENSG00000225972	MTND1P23	unprocessed_pseudogene	1.55574	5.79925e-05	up
ENSG00000151176	PLBD2	protein_coding	1.55486	1.25093e-07	up
ENSG00000073910	FRY	protein_coding	1.55305	9.52265e-05	up
ENSG00000274487	NPEPPSP1	transcribed_unprocessed_pseudogene	1.5512	0.000565973	up
ENSG00000283321	AC019117.3	protein_coding	1.54954	9.38348e-05	up
ENSG00000285612	AC004974.1	lncRNA	1.54644	9.21043e-06	up
ENSG00000172493	AFF1	protein_coding	1.54433	7.67806e-06	up
ENSG00000111799	COL12A1	protein_coding	1.54254	0.00138273	up
ENSG00000254198	AC113191.1	processed_pseudogene	1.54183	0.000308156	up
ENSG00000196712	NF1	protein_coding	1.54014	1.17346e-06	up
ENSG00000102908	NFAT5	protein_coding	1.53693	1.64983e-06	up
ENSG00000186174	BCL9L	protein_coding	1.53508	9.62517e-08	up
ENSG00000132182	NUP210	protein_coding	1.5319	1.59368e-09	up
ENSG00000196313	POM121	protein_coding	1.53106	1.37211e-08	up
ENSG00000237973	MTCO1P12	unprocessed_pseudogene	1.52557	2.70699e-12	up
ENSG00000255692	AC002563.1	lncRNA	1.52551	0.000284463	up
ENSG00000198265	HELZ	protein_coding	1.52035	1.61051e-07	up
ENSG00000150893	FREM2	protein_coding	1.51651	2.20293e-06	up
ENSG00000134532	SOX5	protein_coding	1.51411	6.02809e-05	up
ENSG00000133124	IRS4	protein_coding	1.5114	2.61378e-07	up
ENSG00000184634	MED12	protein_coding	1.51109	2.38972e-09	up
ENSG00000111331	OAS3	protein_coding	1.50908	2.91257e-05	up
ENSG00000116016	EPAS1	protein_coding	1.50899	9.59933e-09	up
ENSG00000259375	AC087286.3	lncRNA	1.50899	0.000221107	up
ENSG00000187605	TET3	protein_coding	1.50808	2.25944e-06	up
ENSG00000137337	MDC1	protein_coding	1.50724	3.01242e-08	up
ENSG00000169710	FASN	protein_coding	1.50304	1.30958e-10	up
ENSG00000251260	WDFY3-AS1	lncRNA	1.50216	0.000857977	up
ENSG00000205609	EIF3CL	protein_coding	1.49682	1.3799e-08	up
ENSG00000183793	NPIPA5	protein_coding	1.49237	0.00112513	up
ENSG00000228544	CCDC183-AS1	lncRNA	1.49024	6.38353e-06	up
ENSG00000173166	RAPH1	protein_coding	1.48805	3.07948e-06	up
ENSG00000183889	AC138969.1	protein_coding	1.48734	7.46453e-05	up
ENSG00000197558	SSPOP	transcribed_unitary_pseudogene	1.48646	0.0010092	up
ENSG00000234636	MED14OS	lncRNA	1.47943	0.000118651	up
ENSG00000286305	AC004893.2	lncRNA	1.4765	6.05471e-08	up
ENSG00000108175	ZMIZ1	protein_coding	1.47113	3.13752e-07	up
ENSG00000212907	MT-ND4L	protein_coding	1.47094	3.37133e-08	up
ENSG00000272391	POM121C	protein_coding	1.46744	3.68764e-07	up
ENSG00000271013	LRRC37A9P	processed_pseudogene	1.46291	0.0009712	up
ENSG00000237278	RLIMP2	processed_pseudogene	1.46145	0.000405014	up
ENSG00000255435	AP001267.3	lncRNA	1.45789	2.37477e-05	up
ENSG00000287934	AP001885.3	lncRNA	1.45698	6.34085e-06	up
ENSG00000226549	SCDP1	processed_pseudogene	1.45542	0.000132852	up
ENSG00000246851	AL157938.3	lncRNA	1.45351	9.01699e-05	up
ENSG00000167978	SRRM2	protein_coding	1.45047	4.87014e-08	up
ENSG00000076201	PTPN23	protein_coding	1.44847	3.37133e-08	up
ENSG00000143171	RXRG	protein_coding	1.44732	0.00025908	up
ENSG00000137642	SORL1	protein_coding	1.44705	5.18522e-06	up
ENSG00000140948	ZCCHC14	protein_coding	1.44699	1.77944e-06	up
ENSG00000285628	AC126755.6	lncRNA	1.4453	0.000963226	up
ENSG00000171435	KSR2	protein_coding	1.4432	7.51459e-05	up
ENSG00000272645	GTF2IP20	transcribed_unprocessed_pseudogene	1.44178	4.07868e-07	up
ENSG00000287110	AC112484.5	lncRNA	1.44003	0.00206228	up
ENSG00000278050	AP000944.3	misc_RNA	1.43846	0.000389558	up
ENSG00000178209	PLEC	protein_coding	1.43256	1.3799e-08	up
ENSG00000165194	PCDH19	protein_coding	1.42514	0.000143066	up
ENSG00000260466	AC126696.2	lncRNA	1.42512	5.4731e-06	up
ENSG00000142599	RERE	protein_coding	1.42498	9.95226e-07	up
ENSG00000259456	ADNP-AS1	lncRNA	1.42284	0.000520881	up
ENSG00000170921	TANC2	protein_coding	1.41386	8.0618e-06	up
ENSG00000169246	NPIPB3	protein_coding	1.41322	4.20832e-05	up
ENSG00000101096	NFATC2	protein_coding	1.41268	0.00191955	up
ENSG00000139973	SYT16	protein_coding	1.40792	0.001241	up
ENSG00000278156	TSC22D1-AS1	lncRNA	1.4053	0.000358636	up
ENSG00000198646	NCOA6	protein_coding	1.401	1.13742e-06	up
ENSG00000258034	AC012157.2	lncRNA	1.39987	0.000811256	up
ENSG00000102195	GPR50	protein_coding	1.39977	0.00025908	up
ENSG00000164142	FAM160A1	protein_coding	1.39806	3.84014e-05	up
ENSG00000115568	ZNF142	protein_coding	1.39547	1.6483e-06	up
ENSG00000196367	TRRAP	protein_coding	1.39528	6.76292e-07	up
ENSG00000132510	KDM6B	protein_coding	1.39476	1.98525e-07	up
ENSG00000173157	ADAMTS20	protein_coding	1.39289	0.00236272	up
ENSG00000099954	CECR2	protein_coding	1.38789	1.99443e-06	up
ENSG00000206538	VGLL3	protein_coding	1.38484	0.000287263	up
ENSG00000261396	AC027682.5	lncRNA	1.38427	0.000272827	up
ENSG00000060749	QSER1	protein_coding	1.38204	1.35244e-06	up
ENSG00000277577	AL353804.6	misc_RNA	1.38155	3.37133e-08	up
ENSG00000197077	KIAA1671	protein_coding	1.38149	5.65623e-06	up
ENSG00000224328	MDC1-AS1	lncRNA	1.38046	1.92067e-07	up
ENSG00000197714	ZNF460	protein_coding	1.38041	0.00193493	up
ENSG00000136167	LCP1	protein_coding	1.3779	5.96436e-09	up
ENSG00000230778	ANKRD63	protein_coding	1.37483	0.00178246	up
ENSG00000175868	CALCB	protein_coding	1.37242	1.96008e-05	up
ENSG00000275468	AC004678.1	processed_pseudogene	1.37188	0.000596555	up
ENSG00000122966	CIT	protein_coding	1.37063	5.18598e-08	up
ENSG00000196159	FAT4	protein_coding	1.36775	0.000133136	up
ENSG00000143341	HMCN1	protein_coding	1.36717	0.00111921	up
ENSG00000257817	AC026765.3	lncRNA	1.36407	7.39603e-05	up
ENSG00000065526	SPEN	protein_coding	1.36267	8.69046e-07	up
ENSG00000270977	AC015849.5	transcribed_processed_pseudogene	1.36237	0.00126108	up
ENSG00000136367	ZFHX2	protein_coding	1.36115	5.19825e-07	up
ENSG00000276664	AC004542.5	misc_RNA	1.35978	0.00181292	up
ENSG00000228124	AL096678.1	lncRNA	1.35665	0.000807098	up
ENSG00000143126	CELSR2	protein_coding	1.35325	1.02461e-05	up
ENSG00000197081	IGF2R	protein_coding	1.35294	1.50049e-06	up
ENSG00000078804	TP53INP2	protein_coding	1.35015	5.54514e-06	up
ENSG00000130723	PRRC2B	protein_coding	1.34837	6.02819e-07	up
ENSG00000182168	UNC5C	protein_coding	1.34465	3.26996e-05	up
ENSG00000039068	CDH1	protein_coding	1.34314	0.00232381	up
ENSG00000107282	APBA1	protein_coding	1.34095	0.0010262	up
ENSG00000113083	LOX	protein_coding	1.34039	1.94385e-05	up
ENSG00000058085	LAMC2	protein_coding	1.33845	0.00329369	up
ENSG00000197410	DCHS2	protein_coding	1.33706	0.00302863	up
ENSG00000131389	SLC6A6	protein_coding	1.33474	1.03558e-07	up
ENSG00000148396	SEC16A	protein_coding	1.33441	1.59138e-06	up
ENSG00000127481	UBR4	protein_coding	1.33311	5.33867e-06	up
ENSG00000140323	DISP2	protein_coding	1.33167	7.61467e-06	up
ENSG00000225264	ZNRF2P2	transcribed_processed_pseudogene	1.32854	0.00276856	up
ENSG00000075568	TMEM131	protein_coding	1.32845	2.08246e-06	up
ENSG00000198064	NPIPB13	protein_coding	1.32838	0.00395386	up
ENSG00000133657	ATP13A3	protein_coding	1.32476	7.27021e-06	up
ENSG00000187498	COL4A1	protein_coding	1.32448	3.49413e-08	up
ENSG00000230715	AC018638.2	processed_pseudogene	1.32403	0.000244087	up
ENSG00000260617	AC138028.5	lncRNA	1.32214	0.00317508	up
ENSG00000157106	SMG1	protein_coding	1.32196	1.81803e-05	up
ENSG00000237296	SMG1P1	transcribed_unprocessed_pseudogene	1.32185	0.00192376	up
ENSG00000286803	AL109824.1	lncRNA	1.32052	0.000433606	up
ENSG00000259113	AL118556.2	lncRNA	1.31812	0.00340514	up
ENSG00000166833	NAV2	protein_coding	1.31797	0.000216762	up
ENSG00000151835	SACS	protein_coding	1.31583	4.85776e-07	up
ENSG00000236438	FAM157A	transcribed_unprocessed_pseudogene	1.31506	0.00422396	up
ENSG00000233554	B4GALT1-AS1	lncRNA	1.31407	0.00123527	up
ENSG00000008300	CELSR3	protein_coding	1.31324	2.37431e-05	up
ENSG00000176542	USF3	protein_coding	1.31201	6.88324e-05	up
ENSG00000109819	PPARGC1A	protein_coding	1.30981	0.00120692	up
ENSG00000184254	ALDH1A3	protein_coding	1.30818	0.00192068	up
ENSG00000123095	BHLHE41	protein_coding	1.30803	0.00035794	up
ENSG00000288644	AC114402.3	protein_coding	1.30775	0.0041738	up
ENSG00000253729	PRKDC	protein_coding	1.30601	5.33365e-06	up
ENSG00000120685	PROSER1	protein_coding	1.30485	6.63067e-06	up
ENSG00000230021	AL669831.3	transcribed_processed_pseudogene	1.30315	3.16086e-05	up
ENSG00000229413	AC018638.1	processed_pseudogene	1.30303	0.00342048	up
ENSG00000167615	LENG8	protein_coding	1.30169	4.14947e-11	up
ENSG00000115464	USP34	protein_coding	1.30039	1.23189e-07	up
ENSG00000138829	FBN2	protein_coding	1.29904	2.03263e-05	up
ENSG00000197969	VPS13A	protein_coding	1.29883	6.02953e-06	up
ENSG00000167701	GPT	protein_coding	1.29844	0.000598224	up
ENSG00000138688	KIAA1109	protein_coding	1.2984	6.29209e-05	up
ENSG00000251867	AC009812.1	lncRNA	1.29564	0.0022729	up
ENSG00000110395	CBL	protein_coding	1.29536	4.34275e-05	up
ENSG00000068650	ATP11A	protein_coding	1.29344	4.05733e-05	up
ENSG00000079432	CIC	protein_coding	1.29092	1.57952e-07	up
ENSG00000236739	CLIC4P1	processed_pseudogene	1.28885	0.00263945	up
ENSG00000267541	MTCO2P2	processed_pseudogene	1.28713	0.01396	up
ENSG00000049246	PER3	protein_coding	1.28617	0.000308156	up
ENSG00000140443	IGF1R	protein_coding	1.28531	2.56357e-06	up
ENSG00000148400	NOTCH1	protein_coding	1.28411	3.51258e-05	up
ENSG00000260017	AC138811.1	lncRNA	1.28399	0.00210141	up
ENSG00000076770	MBNL3	protein_coding	1.28334	7.04882e-05	up
ENSG00000128422	KRT17	protein_coding	1.28241	0.0127099	up
ENSG00000204469	PRRC2A	protein_coding	1.27886	1.84363e-07	up
ENSG00000156030	MIDEAS	protein_coding	1.27866	1.31728e-05	up
ENSG00000146555	SDK1	protein_coding	1.27801	3.64861e-05	up
ENSG00000243716	NPIPB5	protein_coding	1.27752	2.26468e-05	up
ENSG00000165124	SVEP1	protein_coding	1.27654	0.00168786	up
ENSG00000024422	EHD2	protein_coding	1.27584	4.96632e-05	up
ENSG00000143630	HCN3	protein_coding	1.27466	1.66416e-05	up
ENSG00000179855	GIPC3	protein_coding	1.2734	7.93475e-05	up
ENSG00000169184	MN1	protein_coding	1.27334	0.000194503	up
ENSG00000170653	ATF7	protein_coding	1.27251	2.78032e-05	up
ENSG00000106571	GLI3	protein_coding	1.27148	9.67776e-05	up
ENSG00000242265	PEG10	protein_coding	1.27079	0.00648478	up
ENSG00000174231	PRPF8	protein_coding	1.26882	3.73299e-06	up
ENSG00000235512	TAB3-AS2	lncRNA	1.26712	0.00481037	up
ENSG00000056277	ZNF280C	protein_coding	1.26706	2.7831e-05	up
ENSG00000181827	RFX7	protein_coding	1.26628	0.00012313	up
ENSG00000145416	MARCHF1	protein_coding	1.26613	0.00456746	up
ENSG00000281896	AC018638.8	transcribed_unprocessed_pseudogene	1.26524	0.00511029	up
ENSG00000066739	ATG2B	protein_coding	1.26445	1.30429e-05	up
ENSG00000165891	E2F7	protein_coding	1.26436	1.46589e-05	up
ENSG00000157933	SKI	protein_coding	1.26423	1.28753e-05	up
ENSG00000138336	TET1	protein_coding	1.26274	6.11261e-05	up
ENSG00000153317	ASAP1	protein_coding	1.26232	5.79804e-06	up
ENSG00000143970	ASXL2	protein_coding	1.26045	4.08956e-05	up
ENSG00000114933	INO80D	protein_coding	1.26042	8.6862e-05	up
ENSG00000172986	GXYLT2	protein_coding	1.25996	6.37133e-05	up
ENSG00000157741	UBN2	protein_coding	1.25994	4.40785e-05	up
ENSG00000087258	GNAO1	protein_coding	1.25872	0.000624017	up
ENSG00000260894	AC027682.3	lncRNA	1.25789	0.00014538	up
ENSG00000102349	KLF8	protein_coding	1.25779	0.0038513	up
ENSG00000123908	AGO2	protein_coding	1.25655	4.62125e-05	up
ENSG00000236986	AL157938.2	lncRNA	1.25448	0.000395932	up
ENSG00000273217	AC008695.1	protein_coding	1.25408	3.88476e-05	up
ENSG00000275307	AC004542.3	misc_RNA	1.25364	0.00402682	up
ENSG00000253327	RAD21-AS1	lncRNA	1.25331	0.00021327	up
ENSG00000074181	NOTCH3	protein_coding	1.25287	8.45276e-06	up
ENSG00000133056	PIK3C2B	protein_coding	1.2523	3.67414e-06	up
ENSG00000162601	MYSM1	protein_coding	1.2514	9.88707e-06	up
ENSG00000130635	COL5A1	protein_coding	1.24629	7.28456e-06	up
ENSG00000183530	PRR14L	protein_coding	1.24566	1.83845e-07	up
ENSG00000136010	ALDH1L2	protein_coding	1.24565	2.3028e-05	up
ENSG00000055609	KMT2C	protein_coding	1.2452	3.72937e-05	up
ENSG00000246214	AC024588.1	lncRNA	1.24479	0.00253165	up
ENSG00000186377	CYP4X1	protein_coding	1.24473	0.00627633	up
ENSG00000105810	CDK6	protein_coding	1.2422	2.3533e-05	up
ENSG00000058668	ATP2B4	protein_coding	1.24187	9.47744e-06	up
ENSG00000099381	SETD1A	protein_coding	1.2405	3.30308e-07	up
ENSG00000272333	KMT2B	protein_coding	1.24005	2.05492e-06	up
ENSG00000283768	MIR1178	miRNA	1.23999	0.00616145	up
ENSG00000136205	TNS3	protein_coding	1.23839	7.81531e-05	up
ENSG00000182308	DCAF4L1	protein_coding	1.23623	0.00680378	up
ENSG00000275516	AC100791.3	lncRNA	1.23603	0.00157348	up
ENSG00000095951	HIVEP1	protein_coding	1.23597	5.33248e-05	up
ENSG00000242588	AC108010.1	lncRNA	1.23594	0.00140597	up
ENSG00000167619	TMEM145	protein_coding	1.23195	1.63518e-05	up
ENSG00000147234	FRMPD3	protein_coding	1.2314	0.00232369	up
ENSG00000086758	HUWE1	protein_coding	1.23033	1.73345e-05	up
ENSG00000145246	ATP10D	protein_coding	1.22888	2.64939e-05	up
ENSG00000111676	ATN1	protein_coding	1.22881	2.25944e-06	up
ENSG00000276805	AL133216.2	transcribed_unprocessed_pseudogene	1.22572	0.00200896	up
ENSG00000268120	AC010336.3	lncRNA	1.22497	0.00370937	up
ENSG00000277363	SRCIN1	protein_coding	1.22477	1.04522e-06	up
ENSG00000168488	ATXN2L	protein_coding	1.22395	4.07868e-07	up
ENSG00000196498	NCOR2	protein_coding	1.22339	2.53454e-05	up
ENSG00000140396	NCOA2	protein_coding	1.22209	0.000141641	up
ENSG00000170325	PRDM10	protein_coding	1.22186	0.000114647	up
ENSG00000280020	AC116407.3	TEC	1.21941	0.00216454	up
ENSG00000160200	CBS	protein_coding	1.21936	1.96008e-05	up
ENSG00000163531	NFASC	protein_coding	1.21681	0.000622008	up
ENSG00000175793	SFN	protein_coding	1.2137	0.0108608	up
ENSG00000184863	RBM33	protein_coding	1.21358	1.6375e-05	up
ENSG00000168939	SPRY3	protein_coding	1.21107	0.00618676	up
ENSG00000124782	RREB1	protein_coding	1.21028	7.41609e-05	up
ENSG00000279541	AC005261.5	TEC	1.21027	0.0132688	up
ENSG00000085185	BCORL1	protein_coding	1.20947	2.97234e-05	up
ENSG00000278616	BEND3P3	processed_pseudogene	1.20723	0.00533085	up
ENSG00000163625	WDFY3	protein_coding	1.20701	4.96323e-05	up
ENSG00000188827	SLX4	protein_coding	1.20624	2.6863e-06	up
ENSG00000197121	PGAP1	protein_coding	1.20525	0.000123266	up
ENSG00000237863	AL035425.1	lncRNA	1.20378	5.30855e-05	up
ENSG00000182095	TNRC18	protein_coding	1.20216	1.64983e-06	up
ENSG00000163945	UVSSA	protein_coding	1.19974	6.16031e-05	up
ENSG00000204389	HSPA1A	protein_coding	1.19707	0.000235695	up
ENSG00000179331	RAB39A	protein_coding	1.19654	0.00164922	up
ENSG00000123066	MED13L	protein_coding	1.19599	0.000113285	up
ENSG00000256448	AP000763.3	lncRNA	1.19517	0.00209635	up
ENSG00000260548	AL035425.2	protein_coding	1.19501	0.00013326	up
ENSG00000260349	AC087190.1	lncRNA	1.1939	0.00251272	up
ENSG00000066279	ASPM	protein_coding	1.1932	6.29675e-06	up
ENSG00000166436	TRIM66	protein_coding	1.19241	0.000351457	up
ENSG00000246877	DNM1P35	lncRNA	1.19145	0.00738085	up
ENSG00000185499	MUC1	protein_coding	1.18987	0.0116563	up
ENSG00000186260	MRTFB	protein_coding	1.1894	0.000168603	up
ENSG00000164694	FNDC1	protein_coding	1.18917	0.00591346	up
ENSG00000126003	PLAGL2	protein_coding	1.18798	5.099e-05	up
ENSG00000139618	BRCA2	protein_coding	1.18773	3.86e-05	up
ENSG00000257000	AC137590.1	lncRNA	1.18763	0.000963226	up
ENSG00000233087	RAB6D	protein_coding	1.18578	0.00891354	up
ENSG00000138119	MYOF	protein_coding	1.18384	0.0120586	up
ENSG00000278039	AL353804.7	misc_RNA	1.18279	0.00829093	up
ENSG00000197386	HTT	protein_coding	1.18224	2.1359e-05	up
ENSG00000166889	PATL1	protein_coding	1.18206	8.81624e-07	up
ENSG00000288570	AL359092.3	protein_coding	1.18182	0.00873744	up
ENSG00000181619	GPR135	protein_coding	1.18126	0.00476142	up
ENSG00000117600	PLPPR4	protein_coding	1.17787	0.0100612	up
ENSG00000281332	LINC00997	lncRNA	1.17695	0.000213733	up
ENSG00000198959	TGM2	protein_coding	1.1749	0.0028956	up
ENSG00000215695	RSC1A1	protein_coding	1.17393	0.000475417	up
ENSG00000023516	AKAP11	protein_coding	1.17372	0.00022528	up
ENSG00000128512	DOCK4	protein_coding	1.17362	0.000166038	up
ENSG00000215790	SLC35E2A	protein_coding	1.17289	0.000115765	up
ENSG00000221818	EBF2	protein_coding	1.17251	0.00370937	up
ENSG00000131149	GSE1	protein_coding	1.17075	6.33692e-06	up
ENSG00000064309	CDON	protein_coding	1.1664	5.10527e-05	up
ENSG00000167182	SP2	protein_coding	1.16555	9.21788e-06	up
ENSG00000215817	ZC3H11B	protein_coding	1.16551	0.0142974	up
ENSG00000248445	SEMA6A-AS1	lncRNA	1.16502	0.00212684	up
ENSG00000172869	DMXL1	protein_coding	1.16434	0.000202477	up
ENSG00000163520	FBLN2	protein_coding	1.16318	0.000836238	up
ENSG00000067141	NEO1	protein_coding	1.16317	2.87673e-05	up
ENSG00000188211	NCR3LG1	protein_coding	1.16254	0.00120692	up
ENSG00000197779	ZNF81	protein_coding	1.16138	0.000158225	up
ENSG00000258830	AC137834.1	protein_coding	1.16074	3.43429e-06	up
ENSG00000129173	E2F8	protein_coding	1.1602	5.21191e-05	up
ENSG00000272324	AC012629.2	lncRNA	1.16011	0.00236652	up
ENSG00000188167	TMPPE	protein_coding	1.15795	0.000486498	up
ENSG00000126883	NUP214	protein_coding	1.1573	1.5576e-05	up
ENSG00000171444	MCC	protein_coding	1.1572	2.4376e-05	up
ENSG00000138449	SLC40A1	protein_coding	1.15703	0.00227719	up
ENSG00000132205	EMILIN2	protein_coding	1.1565	9.62959e-06	up
ENSG00000226562	CYP4F26P	lncRNA	1.1558	3.88476e-05	up
ENSG00000115760	BIRC6	protein_coding	1.15506	0.00011382	up
ENSG00000186185	KIF18B	protein_coding	1.15487	3.54473e-08	up
ENSG00000214279	SCART1	protein_coding	1.15466	0.0112052	up
ENSG00000007402	CACNA2D2	protein_coding	1.15376	1.24557e-05	up
ENSG00000141298	SSH2	protein_coding	1.15355	0.000152994	up
ENSG00000214076	CPSF1P1	transcribed_processed_pseudogene	1.15169	0.00211604	up
ENSG00000146083	RNF44	protein_coding	1.15152	2.72437e-06	up
ENSG00000259820	AC083843.2	lncRNA	1.14916	0.000194678	up
ENSG00000169047	IRS1	protein_coding	1.14909	0.000283935	up
ENSG00000166845	C18orf54	protein_coding	1.1488	7.63533e-05	up
ENSG00000108510	MED13	protein_coding	1.1469	0.000123069	up
ENSG00000227775	AL031282.1	transcribed_processed_pseudogene	1.14639	0.000958797	up
ENSG00000188647	PTAR1	protein_coding	1.14605	0.000232729	up
ENSG00000227288	ARID3BP1	processed_pseudogene	1.14546	0.0105751	up
ENSG00000164715	LMTK2	protein_coding	1.14533	0.000322739	up
ENSG00000165240	ATP7A	protein_coding	1.1449	0.000387376	up
ENSG00000259205	PRKXP1	processed_pseudogene	1.14431	0.0152131	up
ENSG00000124198	ARFGEF2	protein_coding	1.14412	0.000168155	up
ENSG00000198589	LRBA	protein_coding	1.14279	4.0958e-05	up
ENSG00000280173	AC104447.1	TEC	1.14124	0.00752176	up
ENSG00000177853	ZNF518A	protein_coding	1.14119	2.61032e-05	up
ENSG00000183248	PRR36	protein_coding	1.14009	0.000526677	up
ENSG00000163362	INAVA	protein_coding	1.13969	0.00268185	up
ENSG00000256943	AC148477.3	lncRNA	1.13931	0.0078086	up
ENSG00000188185	LINC00265	lncRNA	1.13927	0.000752204	up
ENSG00000248254	AC107398.2	lncRNA	1.13876	0.0133285	up
ENSG00000204352	C9orf129	transcribed_unprocessed_pseudogene	1.13844	0.00293707	up
ENSG00000113615	SEC24A	protein_coding	1.13803	0.000180324	up
ENSG00000114796	KLHL24	protein_coding	1.13458	0.000354317	up
ENSG00000173517	PEAK1	protein_coding	1.13203	0.000203007	up
ENSG00000130338	TULP4	protein_coding	1.13135	0.000216898	up
ENSG00000136383	ALPK3	protein_coding	1.13024	0.00363995	up
ENSG00000288626	AC242628.1	protein_coding	1.12959	0.00635967	up
ENSG00000267225	WDR7-OT1	lncRNA	1.12958	0.00904391	up
ENSG00000261840	AC093249.6	lncRNA	1.12943	3.72937e-05	up
ENSG00000182158	CREB3L2	protein_coding	1.12871	0.000131384	up
ENSG00000146205	ANO7	protein_coding	1.12835	0.000428613	up
ENSG00000177076	ACER2	protein_coding	1.12822	0.00960801	up
ENSG00000160796	NBEAL2	protein_coding	1.128	3.21718e-06	up
ENSG00000288623	AC063943.3	protein_coding	1.12769	9.52613e-06	up
ENSG00000280347	AC000123.3	TEC	1.12736	0.0160737	up
ENSG00000038382	TRIO	protein_coding	1.12413	8.6862e-05	up
ENSG00000225610	AC007679.1	lncRNA	1.12403	0.0142828	up
ENSG00000243156	MICAL3	protein_coding	1.12236	1.17811e-05	up
ENSG00000198837	DENND4B	protein_coding	1.12198	4.85776e-07	up
ENSG00000232021	LEF1-AS1	lncRNA	1.12138	0.00547473	up
ENSG00000109756	RAPGEF2	protein_coding	1.1212	0.000312257	up
ENSG00000108021	TASOR2	protein_coding	1.12051	8.4116e-06	up
ENSG00000109458	GAB1	protein_coding	1.12046	0.000306644	up
ENSG00000156304	SCAF4	protein_coding	1.11998	2.3028e-05	up
ENSG00000224888	AC138028.2	lncRNA	1.11976	0.000999251	up
ENSG00000250033	SLC7A11-AS1	lncRNA	1.11865	0.0176097	up
ENSG00000168769	TET2	protein_coding	1.11846	0.00182272	up
ENSG00000113300	CNOT6	protein_coding	1.11841	5.2205e-05	up
ENSG00000104517	UBR5	protein_coding	1.1173	2.15258e-05	up
ENSG00000086570	FAT2	protein_coding	1.11653	0.0179723	up
ENSG00000260075	NSFP1	unprocessed_pseudogene	1.11601	0.0221459	up
ENSG00000187951	AC091057.1	lncRNA	1.11592	0.00046779	up
ENSG00000158966	CACHD1	protein_coding	1.11484	1.13593e-05	up
ENSG00000161847	RAVER1	protein_coding	1.11392	3.03227e-06	up
ENSG00000271138	IGLVIVOR22-1	IG_V_pseudogene	1.11344	0.0179039	up
ENSG00000162981	LRATD1	protein_coding	1.11342	0.0170956	up
ENSG00000266171	AP001020.3	lncRNA	1.11307	0.0118726	up
ENSG00000242082	SLC5A4-AS1	lncRNA	1.1124	0.00157087	up
ENSG00000284686	AC119674.2	protein_coding	1.1116	0.0067914	up
ENSG00000112159	MDN1	protein_coding	1.11107	5.2205e-05	up
ENSG00000185920	PTCH1	protein_coding	1.11091	0.000149705	up
ENSG00000259945	AC027682.2	lncRNA	1.11046	0.000352989	up
ENSG00000139514	SLC7A1	protein_coding	1.11023	0.000143898	up
ENSG00000152818	UTRN	protein_coding	1.11014	3.02011e-05	up
ENSG00000132549	VPS13B	protein_coding	1.10918	0.00089282	up
ENSG00000172943	PHF8	protein_coding	1.10814	3.12216e-05	up
ENSG00000125772	GPCPD1	protein_coding	1.10672	0.00013069	up
ENSG00000230295	GTF2IP23	unprocessed_pseudogene	1.10507	0.0225259	up
ENSG00000274874	AC068790.8	lncRNA	1.10318	0.000201684	up
ENSG00000114127	XRN1	protein_coding	1.10305	0.000450868	up
ENSG00000115020	PIKFYVE	protein_coding	1.10298	0.000240877	up
ENSG00000131023	LATS1	protein_coding	1.1023	0.000309622	up
ENSG00000203668	CHML	protein_coding	1.10196	3.99099e-06	up
ENSG00000213213	CCDC183	protein_coding	1.10164	0.00227787	up
ENSG00000213413	PVRIG	protein_coding	1.10019	0.0160466	up
ENSG00000004776	HSPB6	protein_coding	1.09924	0.0226818	up
ENSG00000132005	RFX1	protein_coding	1.09905	9.52613e-06	up
ENSG00000080845	DLGAP4	protein_coding	1.09739	2.69105e-05	up
ENSG00000268573	AC011815.1	lncRNA	1.09607	0.000600772	up
ENSG00000226377	AC084809.1	lncRNA	1.09573	0.0157452	up
ENSG00000173531	MST1	protein_coding	1.09562	0.00354677	up
ENSG00000275665	AC006449.3	lncRNA	1.09513	0.00206085	up
ENSG00000124486	USP9X	protein_coding	1.09513	2.35869e-05	up
ENSG00000197102	DYNC1H1	protein_coding	1.09498	1.53314e-05	up
ENSG00000184384	MAML2	protein_coding	1.09456	0.00773956	up
ENSG00000145623	OSMR	protein_coding	1.09451	0.0174096	up
ENSG00000132846	ZBED3	protein_coding	1.09421	6.66833e-05	up
ENSG00000127603	MACF1	protein_coding	1.09362	2.68262e-05	up
ENSG00000026508	CD44	protein_coding	1.09295	0.0162535	up
ENSG00000124126	PREX1	protein_coding	1.09242	0.000200446	up
ENSG00000183307	TMEM121B	protein_coding	1.09185	0.00175933	up
ENSG00000150627	WDR17	protein_coding	1.08926	0.00242414	up
ENSG00000090924	PLEKHG2	protein_coding	1.08907	4.97235e-05	up
ENSG00000279753	AC011558.1	TEC	1.08806	0.000237973	up
ENSG00000047188	YTHDC2	protein_coding	1.08755	2.53454e-05	up
ENSG00000126460	PRRG2	protein_coding	1.08753	0.0235079	up
ENSG00000171914	TLN2	protein_coding	1.08725	0.000149236	up
ENSG00000188157	AGRN	protein_coding	1.08705	2.3028e-05	up
ENSG00000134853	PDGFRA	protein_coding	1.08671	0.0203897	up
ENSG00000143387	CTSK	protein_coding	1.08669	0.030694	up
ENSG00000183458	AC138932.1	transcribed_unprocessed_pseudogene	1.08581	0.000618296	up
ENSG00000103489	XYLT1	protein_coding	1.0858	0.00327946	up
ENSG00000117713	ARID1A	protein_coding	1.08567	8.651e-05	up
ENSG00000117707	PROX1	protein_coding	1.08481	0.00660597	up
ENSG00000105464	GRIN2D	protein_coding	1.08471	0.000289423	up
ENSG00000227855	DPY19L2P3	transcribed_unprocessed_pseudogene	1.08391	0.00440676	up
ENSG00000137449	CPEB2	protein_coding	1.08327	0.00343798	up
ENSG00000065970	FOXJ2	protein_coding	1.08326	0.000137421	up
ENSG00000092068	SLC7A8	protein_coding	1.08324	0.000216762	up
ENSG00000104093	DMXL2	protein_coding	1.08261	0.000505543	up
ENSG00000259314	AC103739.2	lncRNA	1.08129	0.0159744	up
ENSG00000088538	DOCK3	protein_coding	1.08126	0.000632657	up
ENSG00000271533	Z83843.1	lncRNA	1.08005	0.0109059	up
ENSG00000149503	INCENP	protein_coding	1.079	1.64983e-06	up
ENSG00000138411	HECW2	protein_coding	1.07841	0.00199477	up
ENSG00000251322	SHANK3	protein_coding	1.07741	0.000165843	up
ENSG00000149639	SOGA1	protein_coding	1.07693	0.00141316	up
ENSG00000198369	SPRED2	protein_coding	1.07597	0.00131015	up
ENSG00000053747	LAMA3	protein_coding	1.07545	0.00011275	up
ENSG00000213985	AC078899.1	processed_pseudogene	1.07422	0.00831096	up
ENSG00000144893	MED12L	protein_coding	1.07421	0.00147229	up
ENSG00000286786	AC116158.3	lncRNA	1.07353	0.0254058	up
ENSG00000091136	LAMB1	protein_coding	1.07331	3.55755e-06	up
ENSG00000113916	BCL6	protein_coding	1.07314	0.00168826	up
ENSG00000137872	SEMA6D	protein_coding	1.0727	0.00186575	up
ENSG00000180182	MED14	protein_coding	1.07216	0.000206473	up
ENSG00000174437	ATP2A2	protein_coding	1.07043	3.45645e-05	up
ENSG00000241111	PRICKLE2-AS1	lncRNA	1.07031	0.0208571	up
ENSG00000011405	PIK3C2A	protein_coding	1.06989	0.000515677	up
ENSG00000260772	AC012321.1	lncRNA	1.06975	0.000464129	up
ENSG00000075275	CELSR1	protein_coding	1.06826	0.000246233	up
ENSG00000285692	AC023509.6	lncRNA	1.06741	0.0178536	up
ENSG00000114423	CBLB	protein_coding	1.06715	0.00029454	up
ENSG00000187942	LDLRAD2	protein_coding	1.06699	0.00505678	up
ENSG00000164532	TBX20	protein_coding	1.06695	0.0164834	up
ENSG00000145087	STXBP5L	protein_coding	1.0669	0.0140112	up
ENSG00000048707	VPS13D	protein_coding	1.06681	0.000375799	up
ENSG00000206149	HERC2P9	transcribed_unprocessed_pseudogene	1.06603	0.00163677	up
ENSG00000235246	AL020993.1	lncRNA	1.06468	0.00785826	up
ENSG00000178385	PLEKHM3	protein_coding	1.06462	0.000375094	up
ENSG00000089057	SLC23A2	protein_coding	1.06337	0.000174675	up
ENSG00000170471	RALGAPB	protein_coding	1.06327	0.000353085	up
ENSG00000235872	AC078777.1	lncRNA	1.06276	0.0102863	up
ENSG00000120868	APAF1	protein_coding	1.06256	0.000585212	up
ENSG00000184381	PLA2G6	protein_coding	1.06081	0.000402842	up
ENSG00000103335	PIEZO1	protein_coding	1.05977	4.96632e-05	up
ENSG00000253438	PCAT1	lncRNA	1.05886	0.00029454	up
ENSG00000135870	RC3H1	protein_coding	1.05876	0.000150583	up
ENSG00000153815	CMIP	protein_coding	1.05837	0.000352989	up
ENSG00000105738	SIPA1L3	protein_coding	1.05805	0.000136008	up
ENSG00000140022	STON2	protein_coding	1.05798	0.00220098	up
ENSG00000268509	AC026202.3	lncRNA	1.05678	0.011034	up
ENSG00000125648	SLC25A23	protein_coding	1.055	1.99443e-06	up
ENSG00000033627	ATP6V0A1	protein_coding	1.05482	7.62875e-06	up
ENSG00000165029	ABCA1	protein_coding	1.05476	0.0221584	up
ENSG00000037749	MFAP3	protein_coding	1.05411	0.00248635	up
ENSG00000181408	UTS2R	protein_coding	1.05386	0.000448813	up
ENSG00000147130	ZMYM3	protein_coding	1.05255	4.97235e-05	up
ENSG00000008441	NFIX	protein_coding	1.05249	0.000237973	up
ENSG00000134369	NAV1	protein_coding	1.05236	9.34261e-05	up
ENSG00000185477	GPRIN3	protein_coding	1.05135	0.000426411	up
ENSG00000074755	ZZEF1	protein_coding	1.05054	0.000167246	up
ENSG00000266235	MIR3176	miRNA	1.05016	0.0236359	up
ENSG00000263823	AC009831.1	lncRNA	1.04975	0.00670323	up
ENSG00000213612	FAM220CP	processed_pseudogene	1.04948	0.0364728	up
ENSG00000152284	TCF7L1	protein_coding	1.04937	0.000108437	up
ENSG00000133858	ZFC3H1	protein_coding	1.04911	3.71274e-05	up
ENSG00000283633	AP000547.3	lncRNA	1.04892	0.0046556	up
ENSG00000166783	MARF1	protein_coding	1.04837	0.000622776	up
ENSG00000276550	HERC2P2	transcribed_unprocessed_pseudogene	1.04805	0.000167758	up
ENSG00000143614	GATAD2B	protein_coding	1.048	0.000308156	up
ENSG00000066084	DIP2B	protein_coding	1.04791	0.000846186	up
ENSG00000109265	CRACD	protein_coding	1.04747	0.00210494	up
ENSG00000173542	MOB1B	protein_coding	1.04736	0.000481306	up
ENSG00000288542	AL133318.1	lncRNA	1.04718	0.00674386	up
ENSG00000105204	DYRK1B	protein_coding	1.04671	1.56106e-05	up
ENSG00000135476	ESPL1	protein_coding	1.04646	2.26468e-05	up
ENSG00000179899	PHC1P1	processed_pseudogene	1.04595	0.0219677	up
ENSG00000151914	DST	protein_coding	1.04577	1.28083e-05	up
ENSG00000139687	RB1	protein_coding	1.04489	0.000207036	up
ENSG00000136960	ENPP2	protein_coding	1.04424	0.0181348	up
ENSG00000173402	DAG1	protein_coding	1.04422	0.000198523	up
ENSG00000254422	AP000942.2	lncRNA	1.04372	0.0071315	up
ENSG00000143195	ILDR2	protein_coding	1.04348	0.00236758	up
ENSG00000232098	AC012313.1	lncRNA	1.04339	2.04451e-05	up
ENSG00000272267	AC021242.3	lncRNA	1.04329	0.013209	up
ENSG00000138448	ITGAV	protein_coding	1.04327	0.000929593	up
ENSG00000150457	LATS2	protein_coding	1.0426	0.000947909	up
ENSG00000182195	LDOC1	protein_coding	1.04223	0.000118415	up
ENSG00000126005	MMP24OS	protein_coding	1.04194	3.76621e-05	up
ENSG00000144711	IQSEC1	protein_coding	1.04185	0.000200446	up
ENSG00000147124	ZNF41	protein_coding	1.04161	0.00106841	up
ENSG00000110422	HIPK3	protein_coding	1.03962	0.0009712	up
ENSG00000276057	AC004542.4	misc_RNA	1.03925	0.0229405	up
ENSG00000140534	TICRR	protein_coding	1.03896	2.69105e-05	up
ENSG00000104833	TUBB4A	protein_coding	1.03881	0.000127498	up
ENSG00000100697	DICER1	protein_coding	1.03865	0.00058934	up
ENSG00000092421	SEMA6A	protein_coding	1.03859	6.02455e-05	up
ENSG00000197128	ZNF772	protein_coding	1.03841	0.00229051	up
ENSG00000184363	PKP3	protein_coding	1.03838	0.0257294	up
ENSG00000186566	GPATCH8	protein_coding	1.03814	0.000203177	up
ENSG00000254162	AC009812.3	lncRNA	1.03746	0.0288563	up
ENSG00000227230	AL606534.1	lncRNA	1.03726	0.0234999	up
ENSG00000168993	CPLX1	protein_coding	1.03718	7.39603e-05	up
ENSG00000280355	AL132656.4	TEC	1.03695	0.0279122	up
ENSG00000163349	HIPK1	protein_coding	1.03627	0.00141852	up
ENSG00000268357	VN1R81P	unprocessed_pseudogene	1.03559	0.0245597	up
ENSG00000264859	DSG2-AS1	lncRNA	1.03488	0.00312084	up
ENSG00000132953	XPO4	protein_coding	1.03335	0.00111921	up
ENSG00000076108	BAZ2A	protein_coding	1.03296	0.000283935	up
ENSG00000166257	SCN3B	protein_coding	1.03294	0.0121672	up
ENSG00000157540	DYRK1A	protein_coding	1.03284	6.80072e-05	up
ENSG00000115904	SOS1	protein_coding	1.03279	0.000796122	up
ENSG00000139645	ANKRD52	protein_coding	1.03228	0.000747155	up
ENSG00000124507	PACSIN1	protein_coding	1.03151	0.0204256	up
ENSG00000198886	MT-ND4	protein_coding	1.03111	4.62554e-05	up
ENSG00000224712	NPIPA3	protein_coding	1.03039	0.0243139	up
ENSG00000145147	SLIT2	protein_coding	1.0289	0.000134181	up
ENSG00000284195	MIR6852	miRNA	1.02879	0.00256747	up
ENSG00000169203	NPIPB12	protein_coding	1.02855	0.0225144	up
ENSG00000159216	RUNX1	protein_coding	1.02704	0.00376902	up
ENSG00000110046	ATG2A	protein_coding	1.02599	6.08087e-06	up
ENSG00000233225	SSBP3P1	processed_pseudogene	1.02594	0.00374161	up
ENSG00000245680	ZNF585B	protein_coding	1.02562	0.00172478	up
ENSG00000165288	BRWD3	protein_coding	1.02559	0.00145931	up
ENSG00000137075	RNF38	protein_coding	1.02532	0.00100983	up
ENSG00000162551	ALPL	protein_coding	1.025	0.000302249	up
ENSG00000227409	ZMYM4-AS1	lncRNA	1.02473	0.0222302	up
ENSG00000099204	ABLIM1	protein_coding	1.02464	0.000143616	up
ENSG00000167258	CDK12	protein_coding	1.02448	0.000219173	up
ENSG00000231154	MORF4L2-AS1	lncRNA	1.02377	0.0135253	up
ENSG00000280193	AC132219.2	TEC	1.02368	0.0334446	up
ENSG00000101337	TM9SF4	protein_coding	1.0234	3.91684e-05	up
ENSG00000075391	RASAL2	protein_coding	1.02311	0.000370424	up
ENSG00000095015	MAP3K1	protein_coding	1.0228	0.000899607	up
ENSG00000152939	MARVELD2	protein_coding	1.02244	0.00254227	up
ENSG00000165929	TC2N	protein_coding	1.02235	0.00668571	up
ENSG00000130749	ZC3H4	protein_coding	1.02213	3.98833e-05	up
ENSG00000141449	GREB1L	protein_coding	1.02184	0.000619861	up
ENSG00000259185	AC090971.2	lncRNA	1.02177	0.0138259	up
ENSG00000264982	AC015563.2	lncRNA	1.02094	0.0109821	up
ENSG00000138764	CCNG2	protein_coding	1.02083	0.000604022	up
ENSG00000287581	AC016549.1	lncRNA	1.02052	0.0311852	up
ENSG00000072364	AFF4	protein_coding	1.02016	0.00151108	up
ENSG00000236439	AC099336.2	processed_pseudogene	1.02004	0.0457929	up
ENSG00000177888	ZBTB41	protein_coding	1.0199	0.00379733	up
ENSG00000163104	SMARCAD1	protein_coding	1.01902	2.47546e-05	up
ENSG00000008710	PKD1	protein_coding	1.0187	0.000252424	up
ENSG00000110841	PPFIBP1	protein_coding	1.01844	0.000313175	up
ENSG00000272986	AC009570.1	lncRNA	1.01829	0.0354065	up
ENSG00000143469	SYT14	protein_coding	1.01821	0.0124499	up
ENSG00000174469	CNTNAP2	protein_coding	1.01815	0.000153415	up
ENSG00000080854	IGSF9B	protein_coding	1.01607	0.000264534	up
ENSG00000169330	MINAR1	protein_coding	1.01525	0.00612069	up
ENSG00000147162	OGT	protein_coding	1.01471	0.000302249	up
ENSG00000134982	APC	protein_coding	1.0146	0.000162742	up
ENSG00000007545	CRAMP1	protein_coding	1.0144	0.00019158	up
ENSG00000159409	CELF3	protein_coding	1.01431	0.0309022	up
ENSG00000107554	DNMBP	protein_coding	1.01428	0.000197119	up
ENSG00000274420	AC026318.1	misc_RNA	1.01423	0.0104376	up
ENSG00000135862	LAMC1	protein_coding	1.01415	7.81531e-05	up
ENSG00000197136	PCNX3	protein_coding	1.01344	2.07125e-05	up
ENSG00000113721	PDGFRB	protein_coding	1.01317	0.038905	up
ENSG00000084774	CAD	protein_coding	1.01315	5.05872e-05	up
ENSG00000167588	GPD1	protein_coding	1.0131	0.0440059	up
ENSG00000173801	JUP	protein_coding	1.01301	2.28309e-05	up
ENSG00000157404	KIT	protein_coding	1.01289	0.00173447	up
ENSG00000160145	KALRN	protein_coding	1.01108	0.00340107	up
ENSG00000039523	RIPOR1	protein_coding	1.01071	2.5695e-05	up
ENSG00000264281	AC016596.2	processed_pseudogene	1.00933	0.0491361	up
ENSG00000232882	PHKA1P1	processed_pseudogene	1.00835	0.018961	up
ENSG00000092439	TRPM7	protein_coding	1.00822	0.000317914	up
ENSG00000105426	PTPRS	protein_coding	1.00699	0.000173936	up
ENSG00000161021	MAML1	protein_coding	1.00635	0.000178099	up
ENSG00000138641	HERC3	protein_coding	1.00634	0.00151985	up
ENSG00000120549	KIAA1217	protein_coding	1.00622	0.0192083	up
ENSG00000248710	AC079594.2	protein_coding	1.00595	0.000621549	up
ENSG00000157227	MMP14	protein_coding	1.00568	0.0238177	up
ENSG00000153707	PTPRD	protein_coding	1.0056	0.00236272	up
ENSG00000147144	CCDC120	protein_coding	1.00552	8.99732e-05	up
ENSG00000155657	TTN	protein_coding	1.00506	0.000340162	up
ENSG00000170629	DPY19L2P2	transcribed_unprocessed_pseudogene	1.00474	0.0162251	up
ENSG00000152443	ZNF776	protein_coding	1.00473	0.00170199	up
ENSG00000130940	CASZ1	protein_coding	1.00467	0.00163759	up
ENSG00000124920	MYRF	protein_coding	1.00446	0.00160699	up
ENSG00000104885	DOT1L	protein_coding	1.00438	0.000154874	up
ENSG00000119906	SLF2	protein_coding	1.0042	0.00017206	up
ENSG00000116698	SMG7	protein_coding	1.00376	0.000119469	up
ENSG00000196865	NHLRC2	protein_coding	1.00343	0.00074498	up
ENSG00000069188	SDK2	protein_coding	1.00314	0.000223578	up
ENSG00000232860	SMG7-AS1	lncRNA	1.00221	0.0284315	up
ENSG00000287542	AC098582.1	protein_coding	1.00194	0.00163677	up
ENSG00000130699	TAF4	protein_coding	1.00191	0.00118688	up
ENSG00000112414	ADGRG6	protein_coding	1.00179	0.0161923	up
ENSG00000108509	CAMTA2	protein_coding	1.00158	1.97265e-05	up
ENSG00000172594	SMPDL3A	protein_coding	1.00125	0.00961305	up
ENSG00000128731	HERC2	protein_coding	1.00029	0.000148212	up
ENSG00000261872	AC002558.2	lncRNA	1.00001	0.0131743	up
ENSG00000160551	TAOK1	protein_coding	0.999213	0.00343912	up
ENSG00000246323	AC113382.1	lncRNA	0.998955	0.0288058	up
ENSG00000132694	ARHGEF11	protein_coding	0.998378	5.91046e-05	up
ENSG00000260597	AC012531.1	lncRNA	0.997499	0.0355813	up
ENSG00000026950	BTN3A1	protein_coding	0.996261	0.00296815	up
ENSG00000189367	KIAA0408	protein_coding	0.995424	0.00279048	up
ENSG00000130173	ANGPTL8	protein_coding	0.995121	0.0193331	up
ENSG00000101665	SMAD7	protein_coding	0.993332	2.35869e-05	up
ENSG00000187122	SLIT1	protein_coding	0.993083	0.00829093	up
ENSG00000102780	DGKH	protein_coding	0.992852	0.00278434	up
ENSG00000132294	EFR3A	protein_coding	0.992487	0.000504146	up
ENSG00000206557	TRIM71	protein_coding	0.991727	0.00273231	up
ENSG00000249406	AC015909.1	lncRNA	0.991467	0.0429495	up
ENSG00000166348	USP54	protein_coding	0.991324	0.000116798	up
ENSG00000177570	SAMD12	protein_coding	0.990921	0.0108108	up
ENSG00000177728	TMEM94	protein_coding	0.990086	2.57927e-05	up
ENSG00000137834	SMAD6	protein_coding	0.989953	3.20269e-06	up
ENSG00000146414	SHPRH	protein_coding	0.988844	0.000655572	up
ENSG00000269937	AC093525.7	lncRNA	0.988372	0.0284711	up
ENSG00000107862	GBF1	protein_coding	0.987648	3.94901e-05	up
ENSG00000257386	AC025257.1	lncRNA	0.987197	0.000711208	up
ENSG00000183337	BCOR	protein_coding	0.98613	0.000470152	up
ENSG00000162688	AGL	protein_coding	0.985877	0.00067204	up
ENSG00000279278	AC245060.6	lncRNA	0.985371	0.0133316	up
ENSG00000092969	TGFB2	protein_coding	0.98524	0.0395444	up
ENSG00000226049	TLK2P1	processed_pseudogene	0.985033	0.0264516	up
ENSG00000132357	CARD6	protein_coding	0.984467	0.0342035	up
ENSG00000119771	KLHL29	protein_coding	0.983736	9.43992e-05	up
ENSG00000259959	AC107068.1	lncRNA	0.98355	0.00364679	up
ENSG00000260121	AC138028.4	lncRNA	0.983204	0.00446684	up
ENSG00000100345	MYH9	protein_coding	0.982298	2.80638e-05	up
ENSG00000165417	GTF2A1	protein_coding	0.981967	0.000746761	up
ENSG00000205189	ZBTB10	protein_coding	0.981469	0.000770735	up
ENSG00000187079	TEAD1	protein_coding	0.981182	0.00103243	up
ENSG00000110881	ASIC1	protein_coding	0.981156	3.24301e-05	up
ENSG00000157625	TAB3	protein_coding	0.981055	0.00171239	up
ENSG00000171681	ATF7IP	protein_coding	0.980597	0.000653566	up
ENSG00000234630	AC245060.2	lncRNA	0.980138	0.0393095	up
ENSG00000179242	CDH4	protein_coding	0.979919	0.0258246	up
ENSG00000075420	FNDC3B	protein_coding	0.978902	0.00157723	up
ENSG00000123407	HOXC12	protein_coding	0.978783	0.0355729	up
ENSG00000162738	VANGL2	protein_coding	0.97866	0.000312257	up
ENSG00000013588	GPRC5A	protein_coding	0.978148	0.0089928	up
ENSG00000164124	TMEM144	protein_coding	0.978079	0.00745131	up
ENSG00000286207	AC012443.2	lncRNA	0.977849	0.00808424	up
ENSG00000164438	TLX3	protein_coding	0.97772	0.0276849	up
ENSG00000240184	PCDHGC3	protein_coding	0.977412	0.000204044	up
ENSG00000095564	BTAF1	protein_coding	0.976511	0.00259284	up
ENSG00000164916	FOXK1	protein_coding	0.976508	0.000812408	up
ENSG00000152518	ZFP36L2	protein_coding	0.975981	0.000833705	up
ENSG00000121210	TMEM131L	protein_coding	0.975836	0.000287935	up
ENSG00000214391	TUBAP2	processed_pseudogene	0.975171	0.0182117	up
ENSG00000255539	AP002336.3	lncRNA	0.974186	0.0173237	up
ENSG00000118058	KMT2A	protein_coding	0.973995	0.00105612	up
ENSG00000284159	MIR3940	miRNA	0.972978	4.05733e-05	up
ENSG00000125148	MT2A	protein_coding	0.972901	0.00193168	up
ENSG00000110042	DTX4	protein_coding	0.971994	0.0254318	up
ENSG00000185567	AHNAK2	protein_coding	0.97178	0.000616378	up
ENSG00000152402	GUCY1A2	protein_coding	0.971748	0.0204054	up
ENSG00000116128	BCL9	protein_coding	0.971228	0.000272134	up
ENSG00000155629	PIK3AP1	protein_coding	0.970795	0.010536	up
ENSG00000129116	PALLD	protein_coding	0.970233	0.000411042	up
ENSG00000119596	YLPM1	protein_coding	0.970172	0.000198233	up
ENSG00000129244	ATP1B2	protein_coding	0.970021	0.00247014	up
ENSG00000061987	MON2	protein_coding	0.96884	0.00121523	up
ENSG00000011451	WIZ	protein_coding	0.968737	5.12539e-05	up
ENSG00000104321	TRPA1	protein_coding	0.968097	0.0340829	up
ENSG00000285948	AC123768.4	lncRNA	0.967953	0.000541607	up
ENSG00000148053	NTRK2	protein_coding	0.967904	0.0424544	up
ENSG00000134780	DAGLA	protein_coding	0.967718	0.00153496	up
ENSG00000137076	TLN1	protein_coding	0.966533	0.000132342	up
ENSG00000099991	CABIN1	protein_coding	0.965683	5.43747e-05	up
ENSG00000165323	FAT3	protein_coding	0.965665	0.00882104	up
ENSG00000251143	AP002490.1	lncRNA	0.965428	7.27021e-06	up
ENSG00000254681	PKD1P5	transcribed_unprocessed_pseudogene	0.9643	0.0176838	up
ENSG00000116833	NR5A2	protein_coding	0.964258	0.0364465	up
ENSG00000180357	ZNF609	protein_coding	0.964209	0.000585212	up
ENSG00000188848	BEND4	protein_coding	0.964028	0.00387809	up
ENSG00000143442	POGZ	protein_coding	0.963922	0.000746761	up
ENSG00000279207	AC015813.6	TEC	0.963651	0.00734674	up
ENSG00000204131	NHSL2	protein_coding	0.963551	0.0160567	up
ENSG00000139946	PELI2	protein_coding	0.961706	0.00156543	up
ENSG00000228470	AL929236.1	lncRNA	0.961658	0.0451548	up
ENSG00000188158	NHS	protein_coding	0.961281	0.0122274	up
ENSG00000205765	C5orf51	protein_coding	0.961188	0.000587021	up
ENSG00000242689	CNTF	protein_coding	0.960382	0.0414599	up
ENSG00000148773	MKI67	protein_coding	0.960012	3.37188e-05	up
ENSG00000114739	ACVR2B	protein_coding	0.959796	0.00088175	up
ENSG00000154736	ADAMTS5	protein_coding	0.959676	0.04119	up
ENSG00000143382	ADAMTSL4	protein_coding	0.959151	0.0176097	up
ENSG00000228146	CASP16P	transcribed_unitary_pseudogene	0.959052	0.0493323	up
ENSG00000141431	ASXL3	protein_coding	0.958483	0.00346205	up
ENSG00000225077	LINC00337	lncRNA	0.957519	0.00136353	up
ENSG00000127124	HIVEP3	protein_coding	0.957267	0.00211604	up
ENSG00000126705	AHDC1	protein_coding	0.957102	0.000452935	up
ENSG00000249264	EEF1A1P9	processed_pseudogene	0.957053	0.0391987	up
ENSG00000125107	CNOT1	protein_coding	0.956757	0.000244775	up
ENSG00000157107	FCHO2	protein_coding	0.956728	0.00197429	up
ENSG00000171467	ZNF318	protein_coding	0.956606	0.000440123	up
ENSG00000081913	PHLPP1	protein_coding	0.956088	0.00148048	up
ENSG00000088305	DNMT3B	protein_coding	0.956023	1.96182e-05	up
ENSG00000135111	TBX3	protein_coding	0.955229	0.000216762	up
ENSG00000070444	MNT	protein_coding	0.954595	0.000174687	up
ENSG00000267122	AC004490.1	lncRNA	0.954288	0.00204738	up
ENSG00000170542	SERPINB9	protein_coding	0.953899	0.013209	up
ENSG00000174705	SH3PXD2B	protein_coding	0.953837	0.000746761	up
ENSG00000101680	LAMA1	protein_coding	0.95344	0.000787458	up
ENSG00000101639	CEP192	protein_coding	0.952446	0.00175259	up
ENSG00000156140	ADAMTS3	protein_coding	0.952349	0.00427897	up
ENSG00000178971	CTC1	protein_coding	0.952291	0.000933917	up
ENSG00000196950	SLC39A10	protein_coding	0.952042	0.00123527	up
ENSG00000068654	POLR1A	protein_coding	0.951714	0.000282208	up
ENSG00000255104	AC005324.4	protein_coding	0.951472	0.00328972	up
ENSG00000110375	UPK2	protein_coding	0.951448	0.0398511	up
ENSG00000114805	PLCH1	protein_coding	0.951407	0.00294283	up
ENSG00000106144	CASP2	protein_coding	0.951389	0.000625957	up
ENSG00000078177	N4BP2	protein_coding	0.951116	0.00356283	up
ENSG00000147050	KDM6A	protein_coding	0.951036	0.000324272	up
ENSG00000143842	SOX13	protein_coding	0.950503	0.000689673	up
ENSG00000272798	AL008721.1	lncRNA	0.950219	0.0383995	up
ENSG00000223546	LINC00630	lncRNA	0.949802	0.00431639	up
ENSG00000273373	AL355488.1	lncRNA	0.949748	0.00132784	up
ENSG00000164741	DLC1	protein_coding	0.948994	0.000289197	up
ENSG00000010818	HIVEP2	protein_coding	0.948849	0.00125064	up
ENSG00000160683	CXCR5	protein_coding	0.948441	0.00539111	up
ENSG00000196876	SCN8A	protein_coding	0.948437	0.00855174	up
ENSG00000136068	FLNB	protein_coding	0.948279	0.000291924	up
ENSG00000175175	PPM1E	protein_coding	0.948109	0.00237249	up
ENSG00000186019	AC021092.1	lncRNA	0.947996	0.00527178	up
ENSG00000262211	AC008914.1	lncRNA	0.94739	0.0249575	up
ENSG00000155495	MAGEC1	protein_coding	0.947081	0.0472392	up
ENSG00000166147	FBN1	protein_coding	0.946935	0.00137674	up
ENSG00000159674	SPON2	protein_coding	0.946893	0.0453439	up
ENSG00000103657	HERC1	protein_coding	0.94622	0.00136353	up
ENSG00000187189	TSPYL4	protein_coding	0.945689	5.25257e-05	up
ENSG00000107036	RIC1	protein_coding	0.945437	0.00364141	up
ENSG00000227945	PTPRK-AS1	lncRNA	0.945228	0.0370995	up
ENSG00000198934	MAGEE1	protein_coding	0.945143	0.00367796	up
ENSG00000143669	LYST	protein_coding	0.945118	0.00420435	up
ENSG00000138756	BMP2K	protein_coding	0.94437	0.00173304	up
ENSG00000178904	DPY19L3	protein_coding	0.943769	0.00132075	up
ENSG00000269891	ARHGAP19-SLIT1	protein_coding	0.943582	0.0083053	up
ENSG00000287997	AL354950.3	lncRNA	0.943547	0.0464146	up
ENSG00000102924	CBLN1	protein_coding	0.942843	0.0301511	up
ENSG00000184343	SRPK3	protein_coding	0.942689	0.0114665	up
ENSG00000183808	RBM12B	protein_coding	0.942412	0.000753967	up
ENSG00000230359	TPI1P2	transcribed_processed_pseudogene	0.941854	0.0469171	up
ENSG00000173706	HEG1	protein_coding	0.941689	0.00267169	up
ENSG00000178075	GRAMD1C	protein_coding	0.94134	0.0472215	up
ENSG00000277161	PIGW	protein_coding	0.941125	0.000203177	up
ENSG00000159958	TNFRSF13C	protein_coding	0.941002	0.0041738	up
ENSG00000231310	TBL1XR1-AS1	lncRNA	0.940822	0.0469068	up
ENSG00000172954	LCLAT1	protein_coding	0.94081	0.000372649	up
ENSG00000146648	EGFR	protein_coding	0.939635	0.0101447	up
ENSG00000169504	CLIC4	protein_coding	0.939396	0.00138814	up
ENSG00000142089	IFITM3	protein_coding	0.939032	0.0220415	up
ENSG00000102531	FNDC3A	protein_coding	0.938599	0.00102182	up
ENSG00000215114	UBXN2B	protein_coding	0.938441	0.000461989	up
ENSG00000112851	ERBIN	protein_coding	0.938259	0.00141852	up
ENSG00000188559	RALGAPA2	protein_coding	0.938094	0.00190975	up
ENSG00000148840	PPRC1	protein_coding	0.937805	0.000114647	up
ENSG00000099822	HCN2	protein_coding	0.936121	0.000515677	up
ENSG00000180747	SMG1P3	transcribed_unprocessed_pseudogene	0.93605	0.0130838	up
ENSG00000173273	TNKS	protein_coding	0.935541	0.00289238	up
ENSG00000197355	UAP1L1	protein_coding	0.934996	0.000165983	up
ENSG00000007237	GAS7	protein_coding	0.934448	0.00729939	up
ENSG00000268218	AC137932.3	lncRNA	0.934089	0.0111665	up
ENSG00000188153	COL4A5	protein_coding	0.933494	0.000112966	up
ENSG00000186767	SPIN4	protein_coding	0.933198	0.00367826	up
ENSG00000122515	ZMIZ2	protein_coding	0.933106	8.15514e-05	up
ENSG00000133083	DCLK1	protein_coding	0.932996	0.0327868	up
ENSG00000285446	Z84488.1	protein_coding	0.932805	0.0105351	up
ENSG00000152223	EPG5	protein_coding	0.932798	0.00327946	up
ENSG00000031003	FAM13B	protein_coding	0.932525	0.000443259	up
ENSG00000282508	LINC01002	lncRNA	0.932501	0.0483585	up
ENSG00000257045	AC016746.1	lncRNA	0.93239	0.0418332	up
ENSG00000070778	PTPN21	protein_coding	0.932118	0.00805554	up
ENSG00000278177	AL354811.1	lncRNA	0.931524	0.0268327	up
ENSG00000152926	ZNF117	protein_coding	0.931354	0.0158613	up
ENSG00000130822	PNCK	protein_coding	0.931312	0.00404489	up
ENSG00000227117	HORMAD2-AS1	lncRNA	0.930477	0.0391815	up
ENSG00000166341	DCHS1	protein_coding	0.930412	0.0150846	up
ENSG00000175445	LPL	protein_coding	0.929568	0.046926	up
ENSG00000184465	WDR27	protein_coding	0.928781	0.000721077	up
ENSG00000054654	SYNE2	protein_coding	0.927928	8.15514e-05	up
ENSG00000071537	SEL1L	protein_coding	0.92787	0.000563435	up
ENSG00000097007	ABL1	protein_coding	0.92638	0.000450952	up
ENSG00000095637	SORBS1	protein_coding	0.926231	0.012557	up
ENSG00000167676	PLIN4	protein_coding	0.925792	0.0127969	up
ENSG00000153904	DDAH1	protein_coding	0.925218	0.000559543	up
ENSG00000103742	IGDCC4	protein_coding	0.923963	0.00340107	up
ENSG00000196208	GREB1	protein_coding	0.923457	0.0030396	up
ENSG00000169213	RAB3B	protein_coding	0.923356	0.00249517	up
ENSG00000123191	ATP7B	protein_coding	0.92318	0.00352752	up
ENSG00000124813	RUNX2	protein_coding	0.92317	0.048892	up
ENSG00000278041	AL133325.3	lncRNA	0.922457	0.0024595	up
ENSG00000113441	LNPEP	protein_coding	0.922391	0.00379931	up
ENSG00000004777	ARHGAP33	protein_coding	0.922391	0.00142269	up
ENSG00000124151	NCOA3	protein_coding	0.922387	0.00293914	up
ENSG00000240891	PLCXD2	protein_coding	0.921575	0.00962227	up
ENSG00000232160	RAP2C-AS1	lncRNA	0.921165	0.0155879	up
ENSG00000142949	PTPRF	protein_coding	0.920584	0.000306644	up
ENSG00000197566	ZNF624	protein_coding	0.92047	0.0346682	up
ENSG00000048991	R3HDM1	protein_coding	0.920199	0.000237973	up
ENSG00000009413	REV3L	protein_coding	0.92018	0.00237249	up
ENSG00000137478	FCHSD2	protein_coding	0.919592	0.000790721	up
ENSG00000168813	ZNF507	protein_coding	0.918829	0.00109996	up
ENSG00000111961	SASH1	protein_coding	0.918784	0.00129332	up
ENSG00000128567	PODXL	protein_coding	0.918021	0.00108069	up
ENSG00000112941	TENT4A	protein_coding	0.917867	0.000285359	up
ENSG00000211643	IGLV5-52	IG_V_gene	0.917819	0.0120992	up
ENSG00000238018	AC093110.1	lncRNA	0.917554	0.00440676	up
ENSG00000271858	CYB561D2	lncRNA	0.917416	0.0199921	up
ENSG00000101191	DIDO1	protein_coding	0.91738	0.000184413	up
ENSG00000125398	SOX9	protein_coding	0.917219	0.00468038	up
ENSG00000103222	ABCC1	protein_coding	0.917184	0.000967389	up
ENSG00000196482	ESRRG	protein_coding	0.916559	0.0160258	up
ENSG00000134871	COL4A2	protein_coding	0.915993	1.5576e-05	up
ENSG00000122126	OCRL	protein_coding	0.915895	9.74807e-05	up
ENSG00000224789	AC012363.1	lncRNA	0.915644	0.0419818	up
ENSG00000139445	FOXN4	protein_coding	0.915382	0.014213	up
ENSG00000106701	FSD1L	protein_coding	0.91482	0.0162023	up
ENSG00000136295	TTYH3	protein_coding	0.91474	0.000277092	up
ENSG00000230424	EMC1-AS1	lncRNA	0.913478	0.00922659	up
ENSG00000175115	PACS1	protein_coding	0.913291	0.000780328	up
ENSG00000197283	SYNGAP1	protein_coding	0.913118	0.00463723	up
ENSG00000266074	BAHCC1	protein_coding	0.913031	0.000359593	up
ENSG00000178607	ERN1	protein_coding	0.912383	0.00340514	up
ENSG00000101126	ADNP	protein_coding	0.912334	0.000367014	up
ENSG00000196247	ZNF107	protein_coding	0.911952	0.00232971	up
ENSG00000226890	Z97652.1	lncRNA	0.911879	0.0455723	up
ENSG00000143702	CEP170	protein_coding	0.911239	0.00255265	up
ENSG00000113594	LIFR	protein_coding	0.911216	0.00849722	up
ENSG00000122778	KIAA1549	protein_coding	0.910951	0.00132933	up
ENSG00000107864	CPEB3	protein_coding	0.910931	0.0303958	up
ENSG00000166340	TPP1	protein_coding	0.910313	0.000739482	up
ENSG00000196233	LCOR	protein_coding	0.910106	0.00268873	up
ENSG00000185008	ROBO2	protein_coding	0.909135	0.0110127	up
ENSG00000166025	AMOTL1	protein_coding	0.908808	0.00153024	up
ENSG00000274070	CASTOR2	protein_coding	0.908718	0.000911888	up
ENSG00000087116	ADAMTS2	protein_coding	0.908278	0.000805361	up
ENSG00000174599	TRAM1L1	protein_coding	0.908139	0.0394115	up
ENSG00000082701	GSK3B	protein_coding	0.907706	0.00123662	up
ENSG00000254206	NPIPB11	protein_coding	0.907349	0.0346523	up
ENSG00000286388	AC026748.3	lncRNA	0.90677	0.00313466	up
ENSG00000018236	CNTN1	protein_coding	0.906649	0.013209	up
ENSG00000185495	AC138393.1	transcribed_unprocessed_pseudogene	0.90624	0.0130838	up
ENSG00000231686	ANKRD11P2	processed_pseudogene	0.906157	0.0476831	up
ENSG00000253352	TUG1	protein_coding	0.906135	0.00140546	up
ENSG00000074047	GLI2	protein_coding	0.904115	0.00525083	up
ENSG00000234420	ZNF37BP	transcribed_processed_pseudogene	0.90366	0.000472427	up
ENSG00000267561	AC093155.3	protein_coding	0.903081	0.0103506	up
ENSG00000256542	AC148477.2	lncRNA	0.902725	0.0147475	up
ENSG00000166446	CDYL2	protein_coding	0.902722	0.0104787	up
ENSG00000266677	AC087164.1	lncRNA	0.90271	0.00116534	up
ENSG00000270127	AC027020.2	lncRNA	0.902593	0.0248668	up
ENSG00000138767	CNOT6L	protein_coding	0.902507	0.00545463	up
ENSG00000269972	AC004542.1	lncRNA	0.9025	0.00211604	up
ENSG00000165863	C10orf82	protein_coding	0.902407	0.0130838	up
ENSG00000146587	RBAK	protein_coding	0.90238	0.000414322	up
ENSG00000255330	AL096711.2	protein_coding	0.901845	0.0032755	up
ENSG00000272934	AL390726.3	lncRNA	0.901699	0.0172558	up
ENSG00000015133	CCDC88C	protein_coding	0.901583	0.000653164	up
ENSG00000280670	CCDC163	protein_coding	0.901531	0.00775857	up
ENSG00000124313	IQSEC2	protein_coding	0.901453	0.000906254	up
ENSG00000096696	DSP	protein_coding	0.901339	0.000189418	up
ENSG00000164181	ELOVL7	protein_coding	0.900329	0.00722223	up
ENSG00000168066	SF1	protein_coding	0.899781	0.000201684	up
ENSG00000115808	STRN	protein_coding	0.899778	0.00468541	up
ENSG00000108582	CPD	protein_coding	0.899716	0.00331543	up
ENSG00000166016	ABTB2	protein_coding	0.899471	0.000414322	up
ENSG00000087301	TXNDC16	protein_coding	0.899061	0.00285828	up
ENSG00000243613	AL513523.4	lncRNA	0.898474	0.00407568	up
ENSG00000112624	BICRAL	protein_coding	0.898264	0.00911091	up
ENSG00000164880	INTS1	protein_coding	0.89773	3.349e-05	up
ENSG00000118200	CAMSAP2	protein_coding	0.897522	0.00343912	up
ENSG00000146094	DOK3	protein_coding	0.897433	0.000327798	up
ENSG00000149311	ATM	protein_coding	0.896858	0.00511595	up
ENSG00000146858	ZC3HAV1L	protein_coding	0.896647	0.0157452	up
ENSG00000161996	WDR90	protein_coding	0.896198	0.000361387	up
ENSG00000163590	PPM1L	protein_coding	0.895569	0.00400552	up
ENSG00000101445	PPP1R16B	protein_coding	0.895402	0.010903	up
ENSG00000101752	MIB1	protein_coding	0.894876	0.00573895	up
ENSG00000100097	LGALS1	protein_coding	0.894824	0.0303271	up
ENSG00000172167	MTBP	protein_coding	0.894748	0.00238076	up
ENSG00000100154	TTC28	protein_coding	0.894508	0.00224463	up
ENSG00000261732	AL031708.1	protein_coding	0.893892	0.000843428	up
ENSG00000183935	HTR7P1	transcribed_processed_pseudogene	0.893146	0.0419471	up
ENSG00000185189	NRBP2	protein_coding	0.892877	0.00535637	up
ENSG00000118257	NRP2	protein_coding	0.892698	0.000447831	up
ENSG00000139793	MBNL2	protein_coding	0.892647	0.0086296	up
ENSG00000272269	AL138724.1	lncRNA	0.892628	0.00491329	up
ENSG00000189339	SLC35E2B	protein_coding	0.892528	0.000271796	up
ENSG00000164619	BMPER	protein_coding	0.892462	0.0346037	up
ENSG00000198561	CTNND1	protein_coding	0.892237	0.000808209	up
ENSG00000131480	AOC2	protein_coding	0.891287	0.0154888	up
ENSG00000184347	SLIT3	protein_coding	0.891198	0.0116315	up
ENSG00000008869	HEATR5B	protein_coding	0.891152	0.00240281	up
ENSG00000233024	NPIPA9	protein_coding	0.890723	0.0335217	up
ENSG00000140092	FBLN5	protein_coding	0.890141	0.00611811	up
ENSG00000214336	FOXI3	protein_coding	0.890109	0.0191879	up
ENSG00000263756	AL645941.3	lncRNA	0.889881	6.64434e-05	up
ENSG00000167595	PROSER3	protein_coding	0.889542	0.00186489	up
ENSG00000135048	CEMIP2	protein_coding	0.88932	0.00130541	up
ENSG00000124496	TRERF1	protein_coding	0.888542	0.00704837	up
ENSG00000125834	STK35	protein_coding	0.888501	0.000746985	up
ENSG00000122299	ZC3H7A	protein_coding	0.887602	0.000209815	up
ENSG00000163378	EOGT	protein_coding	0.887458	0.00804058	up
ENSG00000257315	ZBED6	protein_coding	0.886784	0.000411042	up
ENSG00000196428	TSC22D2	protein_coding	0.886487	0.000853259	up
ENSG00000100350	FOXRED2	protein_coding	0.886377	0.000463964	up
ENSG00000150907	FOXO1	protein_coding	0.885943	0.00511595	up
ENSG00000175073	VCPIP1	protein_coding	0.885656	0.00414811	up
ENSG00000058673	ZC3H11A	protein_coding	0.885654	0.000423499	up
ENSG00000157450	RNF111	protein_coding	0.884745	0.0060294	up
ENSG00000285509	TBCEL-TECTA	protein_coding	0.884506	0.0263732	up
ENSG00000272904	AL390726.2	lncRNA	0.884064	0.0268788	up
ENSG00000156299	TIAM1	protein_coding	0.883721	0.00142779	up
ENSG00000203880	PCMTD2	protein_coding	0.8836	0.000920345	up
ENSG00000115306	SPTBN1	protein_coding	0.883244	0.000638687	up
ENSG00000064666	CNN2	protein_coding	0.883025	0.000938203	up
ENSG00000111670	GNPTAB	protein_coding	0.882986	0.00189449	up
ENSG00000120693	SMAD9	protein_coding	0.882678	0.00478323	up
ENSG00000008056	SYN1	protein_coding	0.881721	0.0200574	up
ENSG00000288380	AC118281.1	protein_coding	0.881399	0.00732106	up
ENSG00000135074	ADAM19	protein_coding	0.881044	0.0123455	up
ENSG00000119608	PROX2	protein_coding	0.880292	0.0376311	up
ENSG00000157827	FMNL2	protein_coding	0.879915	0.00170879	up
ENSG00000119397	CNTRL	protein_coding	0.87936	0.000963226	up
ENSG00000134070	IRAK2	protein_coding	0.879306	0.0102382	up
ENSG00000046889	PREX2	protein_coding	0.877979	0.0129405	up
ENSG00000119681	LTBP2	protein_coding	0.877731	0.0171282	up
ENSG00000197724	PHF2	protein_coding	0.876531	0.000492797	up
ENSG00000215440	NPEPL1	protein_coding	0.876434	0.0332169	up
ENSG00000129003	VPS13C	protein_coding	0.876198	0.00648461	up
ENSG00000130939	UBE4B	protein_coding	0.875967	0.000244696	up
ENSG00000143772	ITPKB	protein_coding	0.875847	0.00243006	up
ENSG00000105429	MEGF8	protein_coding	0.87575	0.00138814	up
ENSG00000229419	RALGAPA1P1	processed_pseudogene	0.87513	0.0290715	up
ENSG00000095319	NUP188	protein_coding	0.874989	0.000324272	up
ENSG00000171456	ASXL1	protein_coding	0.874506	0.000289945	up
ENSG00000267303	AC011511.4	protein_coding	0.873987	0.000517974	up
ENSG00000158711	ELK4	protein_coding	0.873842	0.00237036	up
ENSG00000162402	USP24	protein_coding	0.873651	0.00229198	up
ENSG00000173821	RNF213	protein_coding	0.873598	0.0045357	up
ENSG00000136144	RCBTB1	protein_coding	0.872671	0.00135202	up
ENSG00000196914	ARHGEF12	protein_coding	0.872491	0.00340514	up
ENSG00000272078	AL139423.1	lncRNA	0.871509	0.0135211	up
ENSG00000134909	ARHGAP32	protein_coding	0.871208	0.0117921	up
ENSG00000176868	AL358781.1	lncRNA	0.871152	0.00120692	up
ENSG00000147100	SLC16A2	protein_coding	0.870855	0.00099518	up
ENSG00000096968	JAK2	protein_coding	0.870753	0.0187159	up
ENSG00000268191	AC010503.2	lncRNA	0.870657	0.00616102	up
ENSG00000010404	IDS	protein_coding	0.870578	0.00181292	up
ENSG00000138018	SELENOI	protein_coding	0.870074	0.00335475	up
ENSG00000262678	AC004771.4	lncRNA	0.869954	0.0453749	up
ENSG00000214357	NEURL1B	protein_coding	0.869594	0.0278162	up
ENSG00000256463	SALL3	protein_coding	0.869035	0.0115027	up
ENSG00000158987	RAPGEF6	protein_coding	0.868812	0.00278901	up
ENSG00000278139	P3R3URF-PIK3R3	protein_coding	0.868786	0.00779012	up
ENSG00000205978	NYNRIN	protein_coding	0.868583	0.00470248	up
ENSG00000279080	AL022322.2	lncRNA	0.868409	0.0381028	up
ENSG00000126368	NR1D1	protein_coding	0.867829	0.00168675	up
ENSG00000099219	ERMP1	protein_coding	0.867822	0.0050924	up
ENSG00000188517	COL25A1	protein_coding	0.86778	0.00568081	up
ENSG00000100731	PCNX1	protein_coding	0.867775	0.00539111	up
ENSG00000165338	HECTD2	protein_coding	0.867704	0.0127099	up
ENSG00000204946	ZNF783	protein_coding	0.867661	0.000200446	up
ENSG00000048471	SNX29	protein_coding	0.867657	0.00523697	up
ENSG00000187984	ANKRD19P	transcribed_unprocessed_pseudogene	0.867468	0.00195323	up
ENSG00000102606	ARHGEF7	protein_coding	0.86694	0.00339004	up
ENSG00000255680	AC091564.6	lncRNA	0.866387	0.0349974	up
ENSG00000085872	CHERP	protein_coding	0.866139	0.000767653	up
ENSG00000093100	AC016026.1	lncRNA	0.865511	0.00160699	up
ENSG00000171940	ZNF217	protein_coding	0.865434	0.0115193	up
ENSG00000121871	SLITRK3	protein_coding	0.865357	0.0161561	up
ENSG00000140332	TLE3	protein_coding	0.865282	8.80359e-05	up
ENSG00000234203	AC004771.1	lncRNA	0.865213	0.00820305	up
ENSG00000177169	ULK1	protein_coding	0.864903	0.000453566	up
ENSG00000012983	MAP4K5	protein_coding	0.864324	0.00101329	up
ENSG00000116852	KIF21B	protein_coding	0.864218	0.0113331	up
ENSG00000174718	RESF1	protein_coding	0.86341	0.00537712	up
ENSG00000288271	AL136981.4	lncRNA	0.862899	0.00298431	up
ENSG00000170802	FOXN2	protein_coding	0.862882	0.0107724	up
ENSG00000120137	PANK3	protein_coding	0.862784	0.0028956	up
ENSG00000112144	CILK1	protein_coding	0.862572	0.00488192	up
ENSG00000104881	PPP1R13L	protein_coding	0.862286	0.00340514	up
ENSG00000223901	AP001469.1	lncRNA	0.862199	0.0203037	up
ENSG00000279571	AL162426.1	lncRNA	0.862181	0.0333816	up
ENSG00000074657	ZNF532	protein_coding	0.862126	0.00666935	up
ENSG00000196083	IL1RAP	protein_coding	0.861351	0.0136725	up
ENSG00000138246	DNAJC13	protein_coding	0.861343	0.0036502	up
ENSG00000137504	CREBZF	protein_coding	0.86089	0.00048482	up
ENSG00000137166	FOXP4	protein_coding	0.860801	0.000532408	up
ENSG00000196935	SRGAP1	protein_coding	0.860726	0.00571785	up
ENSG00000080345	RIF1	protein_coding	0.860682	0.00227869	up
ENSG00000197483	ZNF628	protein_coding	0.86065	0.000149084	up
ENSG00000135837	CEP350	protein_coding	0.859974	0.00312641	up
ENSG00000161692	DBF4B	protein_coding	0.859933	0.000358859	up
ENSG00000164187	LMBRD2	protein_coding	0.859907	0.0182337	up
ENSG00000216775	AL109918.1	transcribed_unprocessed_pseudogene	0.859846	0.0121214	up
ENSG00000284966	AL138689.2	lncRNA	0.859689	0.00539074	up
ENSG00000102921	N4BP1	protein_coding	0.859506	0.000699434	up
ENSG00000149346	SLX4IP	protein_coding	0.858707	0.00633389	up
ENSG00000072840	EVC	protein_coding	0.858601	0.00539623	up
ENSG00000261799	AC007406.5	lncRNA	0.858491	0.0185402	up
ENSG00000275832	ARHGAP23	protein_coding	0.858296	0.041147	up
ENSG00000131018	SYNE1	protein_coding	0.857452	0.00751432	up
ENSG00000185697	MYBL1	protein_coding	0.857159	0.00421681	up
ENSG00000235437	LINC01278	lncRNA	0.856817	0.00155931	up
ENSG00000115468	EFHD1	protein_coding	0.856602	0.00136181	up
ENSG00000284265	MIR4683	miRNA	0.856328	0.0483585	up
ENSG00000198743	SLC5A3	protein_coding	0.856317	0.00426676	up
ENSG00000167173	C15orf39	protein_coding	0.856199	0.000318622	up
ENSG00000151458	ANKRD50	protein_coding	0.856186	0.0063228	up
ENSG00000177125	ZBTB34	protein_coding	0.856046	0.0128636	up
ENSG00000175265	GOLGA8A	protein_coding	0.855968	0.00218482	up
ENSG00000184677	ZBTB40	protein_coding	0.855915	0.00140546	up
ENSG00000147133	TAF1	protein_coding	0.855403	0.00141852	up
ENSG00000063438	AHRR	protein_coding	0.854967	0.00310684	up
ENSG00000166716	ZNF592	protein_coding	0.854803	0.000999251	up
ENSG00000046604	DSG2	protein_coding	0.854747	0.00215216	up
ENSG00000262456	AC006435.1	lncRNA	0.854606	0.00655895	up
ENSG00000275342	PRAG1	protein_coding	0.854547	0.0140112	up
ENSG00000047662	FAM184B	protein_coding	0.854117	0.00748196	up
ENSG00000043355	ZIC2	protein_coding	0.854053	0.000741536	up
ENSG00000179912	R3HDM2	protein_coding	0.853887	0.000624017	up
ENSG00000072121	ZFYVE26	protein_coding	0.85386	0.00236092	up
ENSG00000066923	STAG3	protein_coding	0.853643	0.0185747	up
ENSG00000268471	MIR4453HG	lncRNA	0.852318	0.0430827	up
ENSG00000273199	AP000692.2	lncRNA	0.851566	0.048892	up
ENSG00000119314	PTBP3	protein_coding	0.851299	0.00295728	up
ENSG00000141448	GATA6	protein_coding	0.851279	0.000774959	up
ENSG00000286185	AC242842.3	protein_coding	0.851237	0.0157452	up
ENSG00000112531	QKI	protein_coding	0.851044	0.00638997	up
ENSG00000166484	MAPK7	protein_coding	0.851013	0.0009712	up
ENSG00000213079	SCAF8	protein_coding	0.850577	0.00077713	up
ENSG00000124191	TOX2	protein_coding	0.850521	0.00911091	up
ENSG00000083168	KAT6A	protein_coding	0.849692	0.0043007	up
ENSG00000182263	FIGN	protein_coding	0.849074	0.00895386	up
ENSG00000160323	ADAMTS13	protein_coding	0.84886	0.00727502	up
ENSG00000204217	BMPR2	protein_coding	0.848603	0.00464299	up
ENSG00000196782	MAML3	protein_coding	0.848448	0.00673543	up
ENSG00000070182	SPTB	protein_coding	0.848304	0.00105241	up
ENSG00000161405	IKZF3	protein_coding	0.848105	0.00969947	up
ENSG00000152520	PAN3	protein_coding	0.847986	0.00511434	up
ENSG00000006459	KDM7A	protein_coding	0.847759	0.00844108	up
ENSG00000099904	ZDHHC8	protein_coding	0.847693	0.000324483	up
ENSG00000261534	AL596244.1	lncRNA	0.847155	0.0257645	up
ENSG00000165282	PIGO	protein_coding	0.847066	8.45656e-05	up
ENSG00000156504	FAM122B	protein_coding	0.846897	0.00289677	up
ENSG00000112893	MAN2A1	protein_coding	0.846357	0.00905241	up
ENSG00000170145	SIK2	protein_coding	0.846269	0.00210301	up
ENSG00000163638	ADAMTS9	protein_coding	0.845634	0.0193835	up
ENSG00000105679	GAPDHS	protein_coding	0.845094	0.00849722	up
ENSG00000049323	LTBP1	protein_coding	0.844778	0.00240713	up
ENSG00000233860	SHROOM3-AS1	lncRNA	0.844547	0.0481602	up
ENSG00000198786	MT-ND5	protein_coding	0.844447	0.00116236	up
ENSG00000114770	ABCC5	protein_coding	0.84289	0.00113083	up
ENSG00000123575	FAM199X	protein_coding	0.842333	0.00260851	up
ENSG00000173889	PHC3	protein_coding	0.842321	0.00656107	up
ENSG00000100578	KIAA0586	protein_coding	0.842202	0.00153496	up
ENSG00000148730	EIF4EBP2	protein_coding	0.842038	0.00140397	up
ENSG00000197535	MYO5A	protein_coding	0.841641	0.00670323	up
ENSG00000088387	DOCK9	protein_coding	0.84127	0.00710894	up
ENSG00000112290	WASF1	protein_coding	0.841141	0.00274716	up
ENSG00000119042	SATB2	protein_coding	0.840836	0.00460294	up
ENSG00000198824	CHAMP1	protein_coding	0.840473	0.00659709	up
ENSG00000147459	DOCK5	protein_coding	0.840454	0.0051386	up
ENSG00000116984	MTR	protein_coding	0.840329	0.000664082	up
ENSG00000187231	SESTD1	protein_coding	0.840061	0.00229051	up
ENSG00000181638	ZFP41	protein_coding	0.839691	0.000979695	up
ENSG00000134698	AGO4	protein_coding	0.839571	0.00273231	up
ENSG00000075826	SEC31B	protein_coding	0.839228	0.0094852	up
ENSG00000113742	CPEB4	protein_coding	0.83879	0.020007	up
ENSG00000164651	SP8	protein_coding	0.83863	0.0199921	up
ENSG00000181555	SETD2	protein_coding	0.838541	0.000452935	up
ENSG00000075539	FRYL	protein_coding	0.83817	0.00567593	up
ENSG00000163820	FYCO1	protein_coding	0.837942	0.00140377	up
ENSG00000203950	RTL8A	protein_coding	0.837384	0.000741808	up
ENSG00000260966	AP001486.2	lncRNA	0.836884	0.0391815	up
ENSG00000285935	AL159978.1	lncRNA	0.836715	0.00783334	up
ENSG00000008277	ADAM22	protein_coding	0.836017	0.00594458	up
ENSG00000091157	WDR7	protein_coding	0.835487	0.00806034	up
ENSG00000116127	ALMS1	protein_coding	0.834188	0.00316508	up
ENSG00000262580	AC087741.1	lncRNA	0.834101	0.0111676	up
ENSG00000185278	ZBTB37	protein_coding	0.833966	0.0172112	up
ENSG00000125386	FAM193A	protein_coding	0.83327	0.0017803	up
ENSG00000079335	CDC14A	protein_coding	0.833204	0.00485701	up
ENSG00000123836	PFKFB2	protein_coding	0.832794	0.0100861	up
ENSG00000114554	PLXNA1	protein_coding	0.832748	0.00375682	up
ENSG00000106404	CLDN15	protein_coding	0.832716	0.00207975	up
ENSG00000157240	FZD1	protein_coding	0.832446	0.00232971	up
ENSG00000271383	NBPF19	protein_coding	0.832088	0.0219771	up
ENSG00000107099	DOCK8	protein_coding	0.831963	0.0155431	up
ENSG00000165185	KIAA1958	protein_coding	0.831924	0.0105931	up
ENSG00000267169	AC022098.1	lncRNA	0.831516	0.0105291	up
ENSG00000148737	TCF7L2	protein_coding	0.830735	0.00517112	up
ENSG00000163251	FZD5	protein_coding	0.830184	0.00229051	up
ENSG00000183426	NPIPA1	protein_coding	0.830113	0.00881079	up
ENSG00000047346	FAM214A	protein_coding	0.829682	0.0165137	up
ENSG00000153339	TRAPPC8	protein_coding	0.829416	0.00218482	up
ENSG00000120690	ELF1	protein_coding	0.82925	0.00781985	up
ENSG00000159496	RGL4	protein_coding	0.829079	0.00555648	up
ENSG00000051825	MPHOSPH9	protein_coding	0.827915	0.00646423	up
ENSG00000106976	DNM1	protein_coding	0.827867	0.00162196	up
ENSG00000130158	DOCK6	protein_coding	0.827443	0.00206583	up
ENSG00000048828	FAM120A	protein_coding	0.827363	0.0027299	up
ENSG00000149289	ZC3H12C	protein_coding	0.826672	0.0249904	up
ENSG00000104967	NOVA2	protein_coding	0.826202	0.0204647	up
ENSG00000138834	MAPK8IP3	protein_coding	0.826181	0.000284802	up
ENSG00000278918	AC080112.3	TEC	0.825872	0.0219771	up
ENSG00000250838	AC091133.3	lncRNA	0.82529	0.0418876	up
ENSG00000158321	AUTS2	protein_coding	0.825254	0.00261557	up
ENSG00000196730	DAPK1	protein_coding	0.825249	0.00440675	up
ENSG00000164164	OTUD4	protein_coding	0.824389	0.00445625	up
ENSG00000062485	CS	protein_coding	0.824303	0.00133586	up
ENSG00000175054	ATR	protein_coding	0.823542	0.00778351	up
ENSG00000188785	ZNF548	protein_coding	0.823223	0.00980551	up
ENSG00000089902	RCOR1	protein_coding	0.82123	0.00259284	up
ENSG00000141503	MINK1	protein_coding	0.820743	0.000395932	up
ENSG00000076067	RBMS2	protein_coding	0.819364	0.00865602	up
ENSG00000132003	ZSWIM4	protein_coding	0.818905	0.0117649	up
ENSG00000011021	CLCN6	protein_coding	0.818807	0.0034526	up
ENSG00000164362	TERT	protein_coding	0.816711	0.0216845	up
ENSG00000099995	SF3A1	protein_coding	0.8165	0.00154774	up
ENSG00000171603	CLSTN1	protein_coding	0.816391	0.000922283	up
ENSG00000226121	AHCTF1P1	processed_pseudogene	0.816291	0.0363633	up
ENSG00000163291	PAQR3	protein_coding	0.81621	0.00581183	up
ENSG00000250615	AC008581.1	lncRNA	0.816164	0.0138189	up
ENSG00000134294	SLC38A2	protein_coding	0.816046	0.00237036	up
ENSG00000198947	DMD	protein_coding	0.815428	0.00756003	up
ENSG00000183779	ZNF703	protein_coding	0.815161	0.000352109	up
ENSG00000148200	NR6A1	protein_coding	0.814448	0.00324148	up
ENSG00000171365	CLCN5	protein_coding	0.814387	0.00913796	up
ENSG00000110400	NECTIN1	protein_coding	0.814345	0.00429453	up
ENSG00000112541	PDE10A	protein_coding	0.813883	0.0182219	up
ENSG00000116406	EDEM3	protein_coding	0.81326	0.0057755	up
ENSG00000137812	KNL1	protein_coding	0.813156	0.0089928	up
ENSG00000116191	RALGPS2	protein_coding	0.813021	0.0029105	up
ENSG00000171368	TPPP	protein_coding	0.812893	0.00537712	up
ENSG00000104320	NBN	protein_coding	0.812339	0.00169061	up
ENSG00000176853	FAM91A1	protein_coding	0.812158	0.0115915	up
ENSG00000241489	AC244197.3	protein_coding	0.811899	0.00488455	up
ENSG00000244332	AL138759.1	lncRNA	0.811656	0.0331433	up
ENSG00000177108	ZDHHC22	protein_coding	0.811608	0.0010582	up
ENSG00000179094	PER1	protein_coding	0.810979	0.000625285	up
ENSG00000065534	MYLK	protein_coding	0.810939	0.00897	up
ENSG00000268203	AC010503.3	lncRNA	0.810545	0.00973808	up
ENSG00000241313	WWTR1-AS1	lncRNA	0.810328	0.0202846	up
ENSG00000196526	AFAP1	protein_coding	0.810224	0.00499676	up
ENSG00000114251	WNT5A	protein_coding	0.809599	0.00738163	up
ENSG00000158636	EMSY	protein_coding	0.809556	0.00236652	up
ENSG00000089159	PXN	protein_coding	0.808107	0.00099518	up
ENSG00000178921	PFAS	protein_coding	0.808009	0.000362786	up
ENSG00000288534	AP001931.2	protein_coding	0.807758	0.00250758	up
ENSG00000142784	WDTC1	protein_coding	0.807569	0.000711524	up
ENSG00000121005	CRISPLD1	protein_coding	0.80669	0.0133285	up
ENSG00000179361	ARID3B	protein_coding	0.80637	0.000554128	up
ENSG00000099326	MZF1	protein_coding	0.806254	0.00181292	up
ENSG00000216490	IFI30	protein_coding	0.80624	0.0164711	up
ENSG00000157764	BRAF	protein_coding	0.805864	0.00243591	up
ENSG00000158615	PPP1R15B	protein_coding	0.805219	0.00453734	up
ENSG00000198026	ZNF335	protein_coding	0.805127	0.000380855	up
ENSG00000233098	CCDC144NL-AS1	lncRNA	0.805114	0.00738772	up
ENSG00000155099	PIP4P2	protein_coding	0.804732	0.0458398	up
ENSG00000156103	MMP16	protein_coding	0.804582	0.0407968	up
ENSG00000272620	AFAP1-AS1	lncRNA	0.803874	0.00426676	up
ENSG00000107854	TNKS2	protein_coding	0.802862	0.00906316	up
ENSG00000147251	DOCK11	protein_coding	0.80243	0.00243307	up
ENSG00000130589	HELZ2	protein_coding	0.802058	0.0075592	up
ENSG00000118922	KLF12	protein_coding	0.802033	0.00453631	up
ENSG00000213903	LTB4R	protein_coding	0.801875	0.00141028	up
ENSG00000109436	TBC1D9	protein_coding	0.801703	0.00342048	up
ENSG00000111110	PPM1H	protein_coding	0.801119	0.0033188	up
ENSG00000101413	RPRD1B	protein_coding	0.800928	0.00103529	up
ENSG00000118762	PKD2	protein_coding	0.800549	0.00471002	up
ENSG00000100320	RBFOX2	protein_coding	0.798661	0.00347301	up
ENSG00000232442	MHENCR	lncRNA	0.798654	0.0437848	up
ENSG00000068305	MEF2A	protein_coding	0.798383	0.0048334	up
ENSG00000173083	HPSE	protein_coding	0.798164	0.03085	up
ENSG00000267601	AC022966.1	lncRNA	0.797654	0.0179132	up
ENSG00000101938	CHRDL1	protein_coding	0.797476	0.0469986	up
ENSG00000218336	TENM3	protein_coding	0.797416	0.0086296	up
ENSG00000106723	SPIN1	protein_coding	0.796941	0.00302863	up
ENSG00000147394	ZNF185	protein_coding	0.796801	0.0196704	up
ENSG00000141664	ZCCHC2	protein_coding	0.796036	0.00623457	up
ENSG00000152580	IGSF10	protein_coding	0.795993	0.021307	up
ENSG00000256663	AC112777.1	processed_pseudogene	0.795556	0.00626329	up
ENSG00000185722	ANKFY1	protein_coding	0.795131	0.00328414	up
ENSG00000180764	PIPSL	transcribed_processed_pseudogene	0.795053	0.0333584	up
ENSG00000166747	AP1G1	protein_coding	0.794821	0.0034777	up
ENSG00000121440	PDZRN3	protein_coding	0.794568	0.00693136	up
ENSG00000162636	FAM102B	protein_coding	0.794493	0.00861542	up
ENSG00000173275	ZNF449	protein_coding	0.794447	0.0209653	up
ENSG00000204516	MICB	protein_coding	0.793924	0.0139789	up
ENSG00000184500	PROS1	protein_coding	0.793886	0.0364103	up
ENSG00000132356	PRKAA1	protein_coding	0.793699	0.0122834	up
ENSG00000185728	YTHDF3	protein_coding	0.793031	0.00745131	up
ENSG00000187068	C3orf70	protein_coding	0.792963	0.0355713	up
ENSG00000177034	MTX3	protein_coding	0.792123	0.00549196	up
ENSG00000229807	XIST	lncRNA	0.792091	0.00539623	up
ENSG00000175455	CCDC14	protein_coding	0.792056	0.00218625	up
ENSG00000144824	PHLDB2	protein_coding	0.792005	0.0151469	up
ENSG00000143437	ARNT	protein_coding	0.791897	0.00353874	up
ENSG00000156860	FBRS	protein_coding	0.791752	0.00148884	up
ENSG00000142207	URB1	protein_coding	0.791579	0.00339854	up
ENSG00000105520	PLPPR2	protein_coding	0.79129	0.000340103	up
ENSG00000164663	USP49	protein_coding	0.79127	0.0183493	up
ENSG00000213949	ITGA1	protein_coding	0.790875	0.0269348	up
ENSG00000067992	PDK3	protein_coding	0.790548	0.00751372	up
ENSG00000177565	TBL1XR1	protein_coding	0.790311	0.00338766	up
ENSG00000109118	PHF12	protein_coding	0.789984	0.00238783	up
ENSG00000103449	SALL1	protein_coding	0.789318	0.010756	up
ENSG00000256469	AP002383.2	lncRNA	0.789218	0.0293797	up
ENSG00000169992	NLGN2	protein_coding	0.787794	0.00166817	up
ENSG00000150760	DOCK1	protein_coding	0.787413	0.000940936	up
ENSG00000153790	C7orf31	protein_coding	0.786741	0.0128945	up
ENSG00000180008	SOCS4	protein_coding	0.786708	0.0125838	up
ENSG00000198018	ENTPD7	protein_coding	0.786472	0.00849722	up
ENSG00000283486	FAM95C	protein_coding	0.786079	0.00807707	up
ENSG00000173065	FAM222B	protein_coding	0.78525	0.00439285	up
ENSG00000260565	ERVK13-1	lncRNA	0.784765	0.00606474	up
ENSG00000183853	KIRREL1	protein_coding	0.784522	0.00848901	up
ENSG00000051341	POLQ	protein_coding	0.784186	0.00353874	up
ENSG00000040199	PHLPP2	protein_coding	0.783756	0.00772792	up
ENSG00000198744	MTCO3P12	unprocessed_pseudogene	0.783515	0.00619077	up
ENSG00000100485	SOS2	protein_coding	0.783139	0.00932997	up
ENSG00000115556	PLCD4	protein_coding	0.782988	0.00684695	up
ENSG00000170166	HOXD4	protein_coding	0.782571	0.0475567	up
ENSG00000145423	SFRP2	protein_coding	0.782532	0.0150968	up
ENSG00000090975	PITPNM2	protein_coding	0.782373	0.0324187	up
ENSG00000224470	ATXN1L	protein_coding	0.781801	0.00938255	up
ENSG00000035403	VCL	protein_coding	0.781376	0.000561645	up
ENSG00000160584	SIK3	protein_coding	0.780608	0.00946565	up
ENSG00000165671	NSD1	protein_coding	0.779941	0.00304282	up
ENSG00000188419	CHM	protein_coding	0.779354	0.0112913	up
ENSG00000033178	UBA6	protein_coding	0.77831	0.00398311	up
ENSG00000134109	EDEM1	protein_coding	0.778035	0.00824029	up
ENSG00000138795	LEF1	protein_coding	0.777696	0.00577044	up
ENSG00000284738	AL358472.5	lncRNA	0.777359	0.0323385	up
ENSG00000179833	SERTAD2	protein_coding	0.776881	0.00849722	up
ENSG00000285025	AL022312.1	protein_coding	0.776513	0.0196795	up
ENSG00000065243	PKN2	protein_coding	0.776449	0.00782067	up
ENSG00000173258	ZNF483	protein_coding	0.775892	0.0291122	up
ENSG00000273729	AC007686.3	lncRNA	0.775358	0.0137702	up
ENSG00000131725	WDR44	protein_coding	0.775313	0.00362132	up
ENSG00000175220	ARHGAP1	protein_coding	0.775096	0.0009712	up
ENSG00000138079	SLC3A1	protein_coding	0.77502	0.0150968	up
ENSG00000108001	EBF3	protein_coding	0.774702	0.00914166	up
ENSG00000177189	RPS6KA3	protein_coding	0.773551	0.00280945	up
ENSG00000221817	PPP3CB-AS1	lncRNA	0.772997	0.00321242	up
ENSG00000198799	LRIG2	protein_coding	0.772989	0.00807527	up
ENSG00000179859	RNF227	protein_coding	0.772756	0.0411957	up
ENSG00000273036	AL390726.4	transcribed_processed_pseudogene	0.772132	0.0342298	up
ENSG00000085644	ZNF213	protein_coding	0.771933	0.00145549	up
ENSG00000160161	CILP2	protein_coding	0.771393	0.00703587	up
ENSG00000180370	PAK2	protein_coding	0.77125	0.00848901	up
ENSG00000101974	ATP11C	protein_coding	0.771053	0.0144046	up
ENSG00000108506	INTS2	protein_coding	0.770912	0.0134204	up
ENSG00000134744	TUT4	protein_coding	0.77083	0.00311332	up
ENSG00000109572	CLCN3	protein_coding	0.77082	0.00308283	up
ENSG00000123411	IKZF4	protein_coding	0.770621	0.0353388	up
ENSG00000076716	GPC4	protein_coding	0.77018	0.00898149	up
ENSG00000231329	AL031772.1	lncRNA	0.770021	0.0392972	up
ENSG00000106780	MEGF9	protein_coding	0.769823	0.0125212	up
ENSG00000167600	CYP2S1	protein_coding	0.769185	0.0222302	up
ENSG00000103226	NOMO3	protein_coding	0.768499	0.00539639	up
ENSG00000156531	PHF6	protein_coding	0.768459	0.0123945	up
ENSG00000172965	MIR4435-2HG	lncRNA	0.768294	0.0162804	up
ENSG00000226174	TEX22	protein_coding	0.768285	0.00679381	up
ENSG00000268635	AP003680.1	lncRNA	0.768011	0.0416071	up
ENSG00000197959	DNM3	protein_coding	0.767894	0.0483585	up
ENSG00000139190	VAMP1	protein_coding	0.767721	0.0099931	up
ENSG00000120071	KANSL1	protein_coding	0.767669	0.00331543	up
ENSG00000075151	EIF4G3	protein_coding	0.767337	0.0010416	up
ENSG00000214135	AC132008.2	transcribed_unprocessed_pseudogene	0.767052	0.0153258	up
ENSG00000276672	AL161891.1	lncRNA	0.766397	0.0195235	up
ENSG00000236901	MIR600HG	lncRNA	0.766259	0.00603035	up
ENSG00000285953	AC000120.4	protein_coding	0.766004	0.01396	up
ENSG00000138439	FAM117B	protein_coding	0.765481	0.0124695	up
ENSG00000225075	AL603832.1	lncRNA	0.764979	0.0279976	up
ENSG00000010319	SEMA3G	protein_coding	0.764454	0.0451317	up
ENSG00000284224	MIR937	miRNA	0.763885	0.0366629	up
ENSG00000054965	FAM168A	protein_coding	0.763549	0.0056802	up
ENSG00000185219	ZNF445	protein_coding	0.763487	0.00896492	up
ENSG00000120519	SLC10A7	protein_coding	0.763232	0.0165188	up
ENSG00000266028	SRGAP2	protein_coding	0.763186	0.00935364	up
ENSG00000177463	NR2C2	protein_coding	0.762959	0.00364141	up
ENSG00000263271	AC110285.4	lncRNA	0.761422	0.0459622	up
ENSG00000197555	SIPA1L1	protein_coding	0.761291	0.00274202	up
ENSG00000115112	TFCP2L1	protein_coding	0.761269	0.0341192	up
ENSG00000198879	SFMBT2	protein_coding	0.761093	0.0114235	up
ENSG00000164853	UNCX	protein_coding	0.760743	0.0182219	up
ENSG00000118193	KIF14	protein_coding	0.760696	0.0076474	up
ENSG00000175591	P2RY2	protein_coding	0.760122	0.0385261	up
ENSG00000173209	AHSA2P	transcribed_unitary_pseudogene	0.75994	0.00127515	up
ENSG00000124613	ZNF391	protein_coding	0.75933	0.0149193	up
ENSG00000185591	SP1	protein_coding	0.759319	0.00905241	up
ENSG00000215183	MSMP	protein_coding	0.758511	0.0273479	up
ENSG00000156500	FAM122C	protein_coding	0.757352	0.0346682	up
ENSG00000175785	PRIMA1	protein_coding	0.757341	0.0390271	up
ENSG00000095574	IKZF5	protein_coding	0.757266	0.0098814	up
ENSG00000126016	AMOT	protein_coding	0.755726	0.00855974	up
ENSG00000038427	VCAN	protein_coding	0.755658	0.00536862	up
ENSG00000180530	NRIP1	protein_coding	0.755203	0.0333624	up
ENSG00000166483	WEE1	protein_coding	0.754507	0.00474535	up
ENSG00000135164	DMTF1	protein_coding	0.754106	0.00360359	up
ENSG00000264668	AC138696.1	protein_coding	0.754103	0.00400952	up
ENSG00000144468	RHBDD1	protein_coding	0.754041	0.0107033	up
ENSG00000108797	CNTNAP1	protein_coding	0.753651	0.0268327	up
ENSG00000082269	FAM135A	protein_coding	0.753332	0.0140861	up
ENSG00000144724	PTPRG	protein_coding	0.753304	0.0172281	up
ENSG00000227124	ZNF717	protein_coding	0.753129	0.0197549	up
ENSG00000134709	HOOK1	protein_coding	0.752885	0.0216414	up
ENSG00000132970	WASF3	protein_coding	0.75193	0.0119066	up
ENSG00000166860	ZBTB39	protein_coding	0.751862	0.0151623	up
ENSG00000099308	MAST3	protein_coding	0.750939	0.0154706	up
ENSG00000140526	ABHD2	protein_coding	0.750814	0.00952316	up
ENSG00000258441	LINC00641	lncRNA	0.750745	0.0168594	up
ENSG00000184083	FAM120C	protein_coding	0.750365	0.00898968	up
ENSG00000107882	SUFU	protein_coding	0.749793	0.00258944	up
ENSG00000139324	TMTC3	protein_coding	0.749581	0.0126998	up
ENSG00000143324	XPR1	protein_coding	0.749539	0.00812494	up
ENSG00000060656	PTPRU	protein_coding	0.749085	0.00134513	up
ENSG00000138162	TACC2	protein_coding	0.748989	0.00787898	up
ENSG00000153107	ANAPC1	protein_coding	0.748867	0.0115968	up
ENSG00000149212	SESN3	protein_coding	0.748608	0.0192349	up
ENSG00000172845	SP3	protein_coding	0.748553	0.00858185	up
ENSG00000141867	BRD4	protein_coding	0.748243	0.0055276	up
ENSG00000288643	AC114982.3	protein_coding	0.747946	0.0298486	up
ENSG00000134986	NREP	protein_coding	0.747587	0.00489054	up
ENSG00000177084	POLE	protein_coding	0.747366	0.00199392	up
ENSG00000082258	CCNT2	protein_coding	0.746928	0.010099	up
ENSG00000083097	DOP1A	protein_coding	0.746727	0.00723762	up
ENSG00000175322	ZNF519	protein_coding	0.746221	0.0403099	up
ENSG00000124789	NUP153	protein_coding	0.746202	0.00861962	up
ENSG00000131844	MCCC2	protein_coding	0.746142	0.00357109	up
ENSG00000263244	AC087190.3	lncRNA	0.745279	0.0174099	up
ENSG00000138802	SEC24B	protein_coding	0.744757	0.010583	up
ENSG00000251184	AL672142.1	protein_coding	0.74451	0.0181947	up
ENSG00000197782	ZNF780A	protein_coding	0.74446	0.0224323	up
ENSG00000128833	MYO5C	protein_coding	0.744446	0.0278751	up
ENSG00000116525	TRIM62	protein_coding	0.743748	0.00911091	up
ENSG00000242261	AC018635.1	processed_pseudogene	0.743473	0.0405299	up
ENSG00000129159	KCNC1	protein_coding	0.74342	0.0220989	up
ENSG00000091039	OSBPL8	protein_coding	0.743281	0.034152	up
ENSG00000115507	OTX1	protein_coding	0.743242	0.0260534	up
ENSG00000267244	AC012615.6	lncRNA	0.743	0.0183961	up
ENSG00000117602	RCAN3	protein_coding	0.742659	0.00394423	up
ENSG00000281649	EBLN3P	lncRNA	0.742619	0.00824454	up
ENSG00000111371	SLC38A1	protein_coding	0.741978	0.010583	up
ENSG00000282218	AL132671.2	protein_coding	0.741974	0.031717	up
ENSG00000133065	SLC41A1	protein_coding	0.741637	0.00177324	up
ENSG00000148429	USP6NL	protein_coding	0.74142	0.00826896	up
ENSG00000242419	PCDHGC4	protein_coding	0.741207	0.00614314	up
ENSG00000116731	PRDM2	protein_coding	0.740796	0.0116281	up
ENSG00000082805	ERC1	protein_coding	0.740754	0.0133316	up
ENSG00000158290	CUL4B	protein_coding	0.740727	0.00357249	up
ENSG00000080561	MID2	protein_coding	0.740712	0.0107854	up
ENSG00000116604	MEF2D	protein_coding	0.740492	0.00524008	up
ENSG00000134313	KIDINS220	protein_coding	0.740415	0.00824168	up
ENSG00000232907	DLGAP4-AS1	lncRNA	0.73979	0.0317555	up
ENSG00000102384	CENPI	protein_coding	0.739495	0.014145	up
ENSG00000198815	FOXJ3	protein_coding	0.73933	0.0116563	up
ENSG00000162522	KIAA1522	protein_coding	0.739268	0.00485015	up
ENSG00000169855	ROBO1	protein_coding	0.738675	0.00778351	up
ENSG00000164506	STXBP5	protein_coding	0.738603	0.0198841	up
ENSG00000054793	ATP9A	protein_coding	0.738342	0.0118778	up
ENSG00000205269	TMEM170B	protein_coding	0.737805	0.0215263	up
ENSG00000074054	CLASP1	protein_coding	0.737199	0.0063134	up
ENSG00000130449	ZSWIM6	protein_coding	0.737105	0.0128129	up
ENSG00000167378	IRGQ	protein_coding	0.736428	0.00891497	up
ENSG00000153956	CACNA2D1	protein_coding	0.736242	0.0255129	up
ENSG00000155111	CDK19	protein_coding	0.736122	0.0216861	up
ENSG00000225630	MTND2P28	unprocessed_pseudogene	0.73568	0.000670959	up
ENSG00000152409	JMY	protein_coding	0.735629	0.0180701	up
ENSG00000121039	RDH10	protein_coding	0.735582	0.0099582	up
ENSG00000165997	ARL5B	protein_coding	0.7354	0.0260534	up
ENSG00000163629	PTPN13	protein_coding	0.734666	0.00820087	up
ENSG00000286596	AC098595.1	lncRNA	0.734426	0.00996723	up
ENSG00000116704	SLC35D1	protein_coding	0.734027	0.0203967	up
ENSG00000159263	SIM2	protein_coding	0.733822	0.00670297	up
ENSG00000090061	CCNK	protein_coding	0.733509	0.00317237	up
ENSG00000152332	UHMK1	protein_coding	0.733373	0.0265301	up
ENSG00000241973	PI4KA	protein_coding	0.73337	0.00363995	up
ENSG00000165626	BEND7	protein_coding	0.732589	0.0129926	up
ENSG00000153291	SLC25A27	protein_coding	0.732516	0.0419471	up
ENSG00000105323	HNRNPUL1	protein_coding	0.732285	0.00073746	up
ENSG00000135677	GNS	protein_coding	0.732211	0.00790749	up
ENSG00000101901	ALG13	protein_coding	0.731745	0.00462986	up
ENSG00000149679	CABLES2	protein_coding	0.731735	0.0192679	up
ENSG00000099250	NRP1	protein_coding	0.731628	0.00715292	up
ENSG00000162407	PLPP3	protein_coding	0.731342	0.0114779	up
ENSG00000285708	AC097634.4	protein_coding	0.731296	0.0115968	up
ENSG00000118965	WDR35	protein_coding	0.730917	0.00852591	up
ENSG00000175066	GK5	protein_coding	0.730355	0.037437	up
ENSG00000161664	ASB16	protein_coding	0.730276	0.0400956	up
ENSG00000154447	SH3RF1	protein_coding	0.729893	0.00896681	up
ENSG00000088854	C20orf194	protein_coding	0.729837	0.0225132	up
ENSG00000214826	DDX12P	unprocessed_pseudogene	0.729666	0.0128967	up
ENSG00000166398	GARRE1	protein_coding	0.72957	0.0191355	up
ENSG00000186020	ZNF529	protein_coding	0.729483	0.0119711	up
ENSG00000249375	CASC11	lncRNA	0.729353	0.00511595	up
ENSG00000118276	B4GALT6	protein_coding	0.729312	0.0272369	up
ENSG00000173852	DPY19L1	protein_coding	0.729178	0.0111074	up
ENSG00000283703	VSIG10L2	protein_coding	0.729168	0.0346873	up
ENSG00000132326	PER2	protein_coding	0.728935	0.0276313	up
ENSG00000120162	MOB3B	protein_coding	0.728906	0.0319232	up
ENSG00000145012	LPP	protein_coding	0.728554	0.0270317	up
ENSG00000141458	NPC1	protein_coding	0.728254	0.00830484	up
ENSG00000231365	WARS2-AS1	lncRNA	0.727682	0.00662307	up
ENSG00000253873	PCDHGA11	protein_coding	0.727463	0.00648461	up
ENSG00000044524	EPHA3	protein_coding	0.726979	0.039577	up
ENSG00000004399	PLXND1	protein_coding	0.726964	0.00969028	up
ENSG00000162923	WDR26	protein_coding	0.726916	0.00527661	up
ENSG00000267080	ASB16-AS1	lncRNA	0.726862	0.0136287	up
ENSG00000141068	KSR1	protein_coding	0.726806	0.00692085	up
ENSG00000064999	ANKS1A	protein_coding	0.726708	0.00456905	up
ENSG00000079313	REXO1	protein_coding	0.726658	0.00174368	up
ENSG00000166881	NEMP1	protein_coding	0.726615	0.0141984	up
ENSG00000141564	RPTOR	protein_coding	0.726423	0.00250397	up
ENSG00000180921	FAM83H	protein_coding	0.72593	0.00785767	up
ENSG00000287724	AC096536.3	lncRNA	0.725864	0.00825007	up
ENSG00000163125	RPRD2	protein_coding	0.725577	0.00648461	up
ENSG00000257923	CUX1	protein_coding	0.72555	0.00616145	up
ENSG00000196693	ZNF33B	protein_coding	0.725396	0.010583	up
ENSG00000064313	TAF2	protein_coding	0.725386	0.0245094	up
ENSG00000113360	DROSHA	protein_coding	0.724994	0.00204738	up
ENSG00000077235	GTF3C1	protein_coding	0.724435	0.00254873	up
ENSG00000138443	ABI2	protein_coding	0.724041	0.0184232	up
ENSG00000144426	NBEAL1	protein_coding	0.72296	0.0326758	up
ENSG00000120594	PLXDC2	protein_coding	0.722343	0.0173791	up
ENSG00000196588	MRTFA	protein_coding	0.72234	0.00620057	up
ENSG00000168014	C2CD3	protein_coding	0.722138	0.00427897	up
ENSG00000206530	CFAP44	protein_coding	0.721888	0.0185637	up
ENSG00000125266	EFNB2	protein_coding	0.721838	0.0119846	up
ENSG00000134569	LRP4	protein_coding	0.721698	0.0135456	up
ENSG00000254122	PCDHGB7	protein_coding	0.721373	0.00738772	up
ENSG00000253846	PCDHGA10	protein_coding	0.720594	0.00787534	up
ENSG00000115421	PAPOLG	protein_coding	0.720251	0.0220374	up
ENSG00000166949	SMAD3	protein_coding	0.719898	0.0128369	up
ENSG00000276547	PCDHGB5	protein_coding	0.719892	0.00783125	up
ENSG00000173120	KDM2A	protein_coding	0.719859	0.0084647	up
ENSG00000158467	AHCYL2	protein_coding	0.719714	0.0133224	up
ENSG00000137343	ATAT1	protein_coding	0.718831	0.0092619	up
ENSG00000111788	AC009533.1	unprocessed_pseudogene	0.718668	0.0489909	up
ENSG00000170322	NFRKB	protein_coding	0.717774	0.00549961	up
ENSG00000253537	PCDHGA7	protein_coding	0.717408	0.00805554	up
ENSG00000080839	RBL1	protein_coding	0.717382	0.00761573	up
ENSG00000235027	AC068580.3	lncRNA	0.717275	0.00357378	up
ENSG00000253159	PCDHGA12	protein_coding	0.717133	0.00787898	up
ENSG00000240764	PCDHGC5	protein_coding	0.716981	0.00824852	up
ENSG00000267699	AC091551.1	protein_coding	0.716852	0.0303893	up
ENSG00000131759	RARA	protein_coding	0.716788	0.00269576	up
ENSG00000186111	PIP5K1C	protein_coding	0.716411	0.00693725	up
ENSG00000124406	ATP8A1	protein_coding	0.716384	0.031717	up
ENSG00000104067	TJP1	protein_coding	0.716363	0.00789122	up
ENSG00000253953	PCDHGB4	protein_coding	0.716334	0.00825007	up
ENSG00000100330	MTMR3	protein_coding	0.715944	0.00406958	up
ENSG00000152894	PTPRK	protein_coding	0.715859	0.0112949	up
ENSG00000040933	INPP4A	protein_coding	0.715857	0.0115793	up
ENSG00000092964	DPYSL2	protein_coding	0.714797	0.00616375	up
ENSG00000127419	TMEM175	protein_coding	0.714494	0.00480911	up
ENSG00000114948	ADAM23	protein_coding	0.714488	0.00606474	up
ENSG00000106692	FKTN	protein_coding	0.714091	0.0403671	up
ENSG00000104331	BPNT2	protein_coding	0.714073	0.0173485	up
ENSG00000261934	PCDHGA9	protein_coding	0.714007	0.0086296	up
ENSG00000081853	PCDHGA2	protein_coding	0.713965	0.00837525	up
ENSG00000196376	SLC35F1	protein_coding	0.713864	0.0230727	up
ENSG00000253767	PCDHGA8	protein_coding	0.713805	0.0084647	up
ENSG00000262209	PCDHGB3	protein_coding	0.713786	0.00845178	up
ENSG00000163694	RBM47	protein_coding	0.713451	0.0418711	up
ENSG00000253731	PCDHGA6	protein_coding	0.7133	0.00855174	up
ENSG00000254221	PCDHGB1	protein_coding	0.713271	0.00861542	up
ENSG00000262576	PCDHGA4	protein_coding	0.712959	0.00849722	up
ENSG00000073150	PANX2	protein_coding	0.712868	0.0110697	up
ENSG00000246859	STARD4-AS1	lncRNA	0.712786	0.0111924	up
ENSG00000152270	PDE3B	protein_coding	0.712572	0.0170629	up
ENSG00000253910	PCDHGB2	protein_coding	0.712569	0.00864877	up
ENSG00000241627	UBQLN4P1	processed_pseudogene	0.712547	0.0311373	up
ENSG00000253305	PCDHGB6	protein_coding	0.712538	0.0086296	up
ENSG00000254245	PCDHGA3	protein_coding	0.712035	0.0085789	up
ENSG00000176994	SMCR8	protein_coding	0.712015	0.0202632	up
ENSG00000253485	PCDHGA5	protein_coding	0.711479	0.00849921	up
ENSG00000128908	INO80	protein_coding	0.711359	0.00520121	up
ENSG00000110713	NUP98	protein_coding	0.711202	0.00595197	up
ENSG00000100647	SUSD6	protein_coding	0.711124	0.0302368	up
ENSG00000286067	AC004263.2	lncRNA	0.711022	0.0303271	up
ENSG00000204604	ZNF468	protein_coding	0.710301	0.0424722	up
ENSG00000157212	PAXIP1	protein_coding	0.709911	0.00329369	up
ENSG00000285970	AC106820.6	lncRNA	0.709488	0.0318532	up
ENSG00000166689	PLEKHA7	protein_coding	0.709406	0.0184638	up
ENSG00000134762	DSC3	protein_coding	0.709289	0.0125589	up
ENSG00000163946	TASOR	protein_coding	0.709214	0.0137208	up
ENSG00000157214	STEAP2	protein_coding	0.709093	0.0490815	up
ENSG00000120093	HOXB3	protein_coding	0.70883	0.0124976	up
ENSG00000152601	MBNL1	protein_coding	0.708754	0.0122674	up
ENSG00000077157	PPP1R12B	protein_coding	0.708313	0.0145255	up
ENSG00000160299	PCNT	protein_coding	0.708102	0.00236758	up
ENSG00000158691	ZSCAN12	protein_coding	0.708074	0.0362975	up
ENSG00000164199	ADGRV1	protein_coding	0.708033	0.0174096	up
ENSG00000204956	PCDHGA1	protein_coding	0.707905	0.00882382	up
ENSG00000187764	SEMA4D	protein_coding	0.707834	0.00462986	up
ENSG00000010292	NCAPD2	protein_coding	0.70781	0.00177734	up
ENSG00000104044	OCA2	protein_coding	0.707641	0.0493416	up
ENSG00000258959	AL118558.1	transcribed_unitary_pseudogene	0.706549	0.00306352	up
ENSG00000151718	WWC2	protein_coding	0.706431	0.0166299	up
ENSG00000171488	LRRC8C	protein_coding	0.706327	0.0245055	up
ENSG00000056586	RC3H2	protein_coding	0.706186	0.0186788	up
ENSG00000102081	FMR1	protein_coding	0.706071	0.00339199	up
ENSG00000154229	PRKCA	protein_coding	0.706	0.0214486	up
ENSG00000189180	ZNF33A	protein_coding	0.705689	0.0188878	up
ENSG00000084112	SSH1	protein_coding	0.705631	0.0349134	up
ENSG00000185900	POMK	protein_coding	0.705334	0.0104412	up
ENSG00000035862	TIMP2	protein_coding	0.70486	0.0103586	up
ENSG00000143515	ATP8B2	protein_coding	0.704197	0.00806876	up
ENSG00000082438	COBLL1	protein_coding	0.70338	0.0262848	up
ENSG00000140750	ARHGAP17	protein_coding	0.70315	0.0086296	up
ENSG00000054690	PLEKHH1	protein_coding	0.703111	0.0186359	up
ENSG00000014164	ZC3H3	protein_coding	0.703049	0.00526991	up
ENSG00000165699	TSC1	protein_coding	0.702964	0.00498164	up
ENSG00000135913	USP37	protein_coding	0.702897	0.0368961	up
ENSG00000153207	AHCTF1	protein_coding	0.702538	0.00595197	up
ENSG00000138771	SHROOM3	protein_coding	0.702314	0.0153012	up
ENSG00000249786	EAF1-AS1	lncRNA	0.702297	0.0186361	up
ENSG00000204569	PPP1R10	protein_coding	0.702277	0.00374161	up
ENSG00000163659	TIPARP	protein_coding	0.702202	0.0103506	up
ENSG00000187790	FANCM	protein_coding	0.701658	0.0168594	up
ENSG00000070882	OSBPL3	protein_coding	0.701572	0.0121334	up
ENSG00000198826	ARHGAP11A	protein_coding	0.701515	0.00247214	up
ENSG00000129657	SEC14L1	protein_coding	0.701388	0.00140546	up
ENSG00000138944	SHISAL1	protein_coding	0.701237	0.021307	up
ENSG00000058063	ATP11B	protein_coding	0.701231	0.0233883	up
ENSG00000133103	COG6	protein_coding	0.701093	0.0125642	up
ENSG00000101493	ZNF516	protein_coding	0.700997	0.00921172	up
ENSG00000143061	IGSF3	protein_coding	0.70086	0.0121334	up
ENSG00000263917	AC011825.3	lncRNA	0.700779	0.0306684	up
ENSG00000137497	NUMA1	protein_coding	0.70047	0.00278712	up
ENSG00000138658	ZGRF1	protein_coding	0.700457	0.0247595	up
ENSG00000196517	SLC6A9	protein_coding	0.700298	0.0123945	up
ENSG00000174197	MGA	protein_coding	0.699843	0.026394	up
ENSG00000066777	ARFGEF1	protein_coding	0.699824	0.0122531	up
ENSG00000203546	AL139353.1	protein_coding	0.699714	0.0159981	up
ENSG00000108091	CCDC6	protein_coding	0.699445	0.0173253	up
ENSG00000255585	AL590627.1	transcribed_processed_pseudogene	0.699074	0.0417504	up
ENSG00000267680	ZNF224	protein_coding	0.698386	0.0198661	up
ENSG00000198373	WWP2	protein_coding	0.698309	0.00542529	up
ENSG00000090020	SLC9A1	protein_coding	0.698022	0.00881874	up
ENSG00000254907	AC087276.2	lncRNA	0.69799	0.0201406	up
ENSG00000160767	FAM189B	protein_coding	0.69786	0.00147149	up
ENSG00000163697	APBB2	protein_coding	0.697838	0.0163264	up
ENSG00000060982	BCAT1	protein_coding	0.697714	0.0188564	up
ENSG00000085382	HACE1	protein_coding	0.697077	0.0298559	up
ENSG00000078269	SYNJ2	protein_coding	0.696964	0.0123337	up
ENSG00000064393	HIPK2	protein_coding	0.696922	0.037061	up
ENSG00000075303	SLC25A40	protein_coding	0.696649	0.0230667	up
ENSG00000174010	KLHL15	protein_coding	0.695881	0.0223342	up
ENSG00000177485	ZBTB33	protein_coding	0.695789	0.00717573	up
ENSG00000151208	DLG5	protein_coding	0.695623	0.0089928	up
ENSG00000110344	UBE4A	protein_coding	0.695608	0.015751	up
ENSG00000153944	MSI2	protein_coding	0.695302	0.0182219	up
ENSG00000172795	DCP2	protein_coding	0.69493	0.0157452	up
ENSG00000160218	TRAPPC10	protein_coding	0.694746	0.0173485	up
ENSG00000184445	KNTC1	protein_coding	0.69462	0.0081242	up
ENSG00000128159	TUBGCP6	protein_coding	0.694399	0.00105946	up
ENSG00000096070	BRPF3	protein_coding	0.694209	0.0142974	up
ENSG00000150995	ITPR1	protein_coding	0.694159	0.0404922	up
ENSG00000168778	TCTN2	protein_coding	0.693883	0.00844531	up
ENSG00000109787	KLF3	protein_coding	0.693524	0.0146614	up
ENSG00000177119	ANO6	protein_coding	0.693375	0.0282754	up
ENSG00000138078	PREPL	protein_coding	0.693288	0.0144592	up
ENSG00000159840	ZYX	protein_coding	0.693245	0.00498154	up
ENSG00000166450	PRTG	protein_coding	0.693024	0.0429346	up
ENSG00000261971	MMP25-AS1	lncRNA	0.692161	0.00666935	up
ENSG00000131788	PIAS3	protein_coding	0.692031	0.0081623	up
ENSG00000151553	FAM160B1	protein_coding	0.691965	0.0276849	up
ENSG00000143569	UBAP2L	protein_coding	0.691782	0.00283805	up
ENSG00000101447	FAM83D	protein_coding	0.691735	0.00606474	up
ENSG00000143434	SEMA6C	protein_coding	0.690804	0.0123945	up
ENSG00000196220	SRGAP3	protein_coding	0.690742	0.0336978	up
ENSG00000108984	MAP2K6	protein_coding	0.690526	0.0166409	up
ENSG00000153201	RANBP2	protein_coding	0.690024	0.00422917	up
ENSG00000114982	KANSL3	protein_coding	0.689936	0.00501001	up
ENSG00000198862	LTN1	protein_coding	0.689933	0.0479535	up
ENSG00000100503	NIN	protein_coding	0.689822	0.00456319	up
ENSG00000170485	NPAS2	protein_coding	0.689584	0.0323295	up
ENSG00000187240	DYNC2H1	protein_coding	0.689273	0.0143522	up
ENSG00000162430	SELENON	protein_coding	0.68926	0.00886925	up
ENSG00000145390	USP53	protein_coding	0.689149	0.0230181	up
ENSG00000198740	ZNF652	protein_coding	0.689093	0.0241846	up
ENSG00000109685	NSD2	protein_coding	0.688848	0.00462673	up
ENSG00000121741	ZMYM2	protein_coding	0.68883	0.0160466	up
ENSG00000254995	STX16-NPEPL1	protein_coding	0.688773	0.00850588	up
ENSG00000234617	SNRK-AS1	lncRNA	0.688567	0.0494021	up
ENSG00000182010	RTKN2	protein_coding	0.688527	0.0176455	up
ENSG00000113966	ARL6	protein_coding	0.688287	0.0394383	up
ENSG00000088247	KHSRP	protein_coding	0.688164	0.0026791	up
ENSG00000174306	ZHX3	protein_coding	0.68813	0.012703	up
ENSG00000140575	IQGAP1	protein_coding	0.687909	0.0187693	up
ENSG00000125633	CCDC93	protein_coding	0.687748	0.00817264	up
ENSG00000120008	WDR11	protein_coding	0.687562	0.00778656	up
ENSG00000145715	RASA1	protein_coding	0.687489	0.0226565	up
ENSG00000099942	CRKL	protein_coding	0.686779	0.0104376	up
ENSG00000100426	ZBED4	protein_coding	0.686642	0.0143654	up
ENSG00000260032	NORAD	lncRNA	0.686378	0.00847146	up
ENSG00000198793	MTOR	protein_coding	0.685985	0.013204	up
ENSG00000262655	SPON1	protein_coding	0.685458	0.0275988	up
ENSG00000106546	AHR	protein_coding	0.685438	0.0407126	up
ENSG00000144028	SNRNP200	protein_coding	0.685403	0.00406958	up
ENSG00000116539	ASH1L	protein_coding	0.68528	0.0196128	up
ENSG00000150938	CRIM1	protein_coding	0.685197	0.0257644	up
ENSG00000115159	GPD2	protein_coding	0.684998	0.0373209	up
ENSG00000176749	CDK5R1	protein_coding	0.684951	0.0184596	up
ENSG00000212747	RTL8B	protein_coding	0.684934	0.00589596	up
ENSG00000115844	DLX2	protein_coding	0.684756	0.00727502	up
ENSG00000145362	ANK2	protein_coding	0.684576	0.030694	up
ENSG00000134352	IL6ST	protein_coding	0.684493	0.0234817	up
ENSG00000105483	CARD8	protein_coding	0.68384	0.00834976	up
ENSG00000129566	TEP1	protein_coding	0.683504	0.0313476	up
ENSG00000228315	GUSBP11	lncRNA	0.683262	0.00502065	up
ENSG00000165322	ARHGAP12	protein_coding	0.683072	0.0252358	up
ENSG00000167470	MIDN	protein_coding	0.682422	0.00470248	up
ENSG00000263069	RNF213-AS1	lncRNA	0.682412	0.0434052	up
ENSG00000100207	TCF20	protein_coding	0.682385	0.011971	up
ENSG00000072501	SMC1A	protein_coding	0.682329	0.00404489	up
ENSG00000147044	CASK	protein_coding	0.681972	0.0116563	up
ENSG00000258555	SPECC1L-ADORA2A	protein_coding	0.681533	0.0257308	up
ENSG00000189079	ARID2	protein_coding	0.681424	0.0371703	up
ENSG00000140262	TCF12	protein_coding	0.681367	0.00643075	up
ENSG00000104897	SF3A2	protein_coding	0.680753	0.00861542	up
ENSG00000081026	MAGI3	protein_coding	0.680717	0.0156512	up
ENSG00000234945	GTF3C2-AS1	lncRNA	0.68056	0.00360375	up
ENSG00000255139	AP000442.1	lncRNA	0.679621	0.0295673	up
ENSG00000146918	NCAPG2	protein_coding	0.679554	0.00354586	up
ENSG00000168137	SETD5	protein_coding	0.679547	0.00897337	up
ENSG00000155254	MARVELD1	protein_coding	0.679417	0.00923947	up
ENSG00000196455	PIK3R4	protein_coding	0.679199	0.00767829	up
ENSG00000108349	CASC3	protein_coding	0.678963	0.00665179	up
ENSG00000081014	AP4E1	protein_coding	0.678954	0.044275	up
ENSG00000116903	EXOC8	protein_coding	0.678806	0.0315982	up
ENSG00000100599	RIN3	protein_coding	0.678763	0.00956476	up
ENSG00000092847	AGO1	protein_coding	0.678454	0.0150882	up
ENSG00000205213	LGR4	protein_coding	0.678316	0.0314617	up
ENSG00000115827	DCAF17	protein_coding	0.678309	0.0287304	up
ENSG00000108557	RAI1	protein_coding	0.678247	0.0110813	up
ENSG00000159459	UBR1	protein_coding	0.67799	0.0227737	up
ENSG00000134755	DSC2	protein_coding	0.677633	0.0196551	up
ENSG00000145241	CENPC	protein_coding	0.677206	0.0390786	up
ENSG00000225138	SLC9A3-AS1	lncRNA	0.677065	0.0100612	up
ENSG00000055917	PUM2	protein_coding	0.676965	0.025814	up
ENSG00000112787	FBRSL1	protein_coding	0.676914	0.00269893	up
ENSG00000235954	TTC28-AS1	lncRNA	0.676633	0.00855174	up
ENSG00000164684	ZNF704	protein_coding	0.676568	0.0355508	up
ENSG00000169375	SIN3A	protein_coding	0.676038	0.00777866	up
ENSG00000178229	ZNF543	protein_coding	0.675943	0.0469171	up
ENSG00000120733	KDM3B	protein_coding	0.675638	0.00724533	up
ENSG00000116141	MARK1	protein_coding	0.675396	0.0226818	up
ENSG00000151693	ASAP2	protein_coding	0.674884	0.0359919	up
ENSG00000134987	WDR36	protein_coding	0.674453	0.0287064	up
ENSG00000137802	MAPKBP1	protein_coding	0.674332	0.0116796	up
ENSG00000001167	NFYA	protein_coding	0.67316	0.00897337	up
ENSG00000070367	EXOC5	protein_coding	0.673012	0.0323342	up
ENSG00000145675	PIK3R1	protein_coding	0.672965	0.0391561	up
ENSG00000011258	MBTD1	protein_coding	0.672788	0.0216845	up
ENSG00000096093	EFHC1	protein_coding	0.672783	0.0205739	up
ENSG00000072062	PRKACA	protein_coding	0.672662	0.00546095	up
ENSG00000198088	NUP62CL	protein_coding	0.67231	0.0256169	up
ENSG00000084710	EFR3B	protein_coding	0.671965	0.0499769	up
ENSG00000166974	MAPRE2	protein_coding	0.671783	0.00242256	up
ENSG00000213906	LTB4R2	protein_coding	0.671373	0.0224525	up
ENSG00000108256	NUFIP2	protein_coding	0.671124	0.0189566	up
ENSG00000214655	ZSWIM8	protein_coding	0.670361	0.00561743	up
ENSG00000074855	ANO8	protein_coding	0.670318	0.0157452	up
ENSG00000126012	KDM5C	protein_coding	0.670298	0.00297975	up
ENSG00000160710	ADAR	protein_coding	0.66983	0.0115193	up
ENSG00000213064	SFT2D2	protein_coding	0.669744	0.0364151	up
ENSG00000154146	NRGN	protein_coding	0.669509	0.0127696	up
ENSG00000012174	MBTPS2	protein_coding	0.669358	0.0125838	up
ENSG00000189308	LIN54	protein_coding	0.668796	0.0397411	up
ENSG00000148158	SNX30	protein_coding	0.668778	0.0175823	up
ENSG00000153094	BCL2L11	protein_coding	0.668526	0.0321068	up
ENSG00000088812	ATRN	protein_coding	0.668192	0.0186856	up
ENSG00000179588	ZFPM1	protein_coding	0.667738	0.0105351	up
ENSG00000049618	ARID1B	protein_coding	0.667611	0.0109415	up
ENSG00000107731	UNC5B	protein_coding	0.6673	0.00496339	up
ENSG00000197977	ELOVL2	protein_coding	0.667057	0.0251759	up
ENSG00000168763	CNNM3	protein_coding	0.667014	0.00584954	up
ENSG00000164292	RHOBTB3	protein_coding	0.666939	0.0334822	up
ENSG00000245532	NEAT1	lncRNA	0.666615	0.00400917	up
ENSG00000155816	FMN2	protein_coding	0.666272	0.0140915	up
ENSG00000204524	ZNF805	protein_coding	0.666232	0.0474967	up
ENSG00000272084	AL137127.1	lncRNA	0.665929	0.0463954	up
ENSG00000131899	LLGL1	protein_coding	0.665703	0.0035827	up
ENSG00000123643	SLC36A1	protein_coding	0.665539	0.0165137	up
ENSG00000047849	MAP4	protein_coding	0.66535	0.00785867	up
ENSG00000148143	ZNF462	protein_coding	0.665201	0.0347818	up
ENSG00000131697	NPHP4	protein_coding	0.665134	0.0178921	up
ENSG00000161642	ZNF385A	protein_coding	0.665076	0.00671216	up
ENSG00000166402	TUB	protein_coding	0.665	0.00871865	up
ENSG00000006062	MAP3K14	protein_coding	0.66425	0.0374869	up
ENSG00000107863	ARHGAP21	protein_coding	0.66364	0.0121652	up
ENSG00000177369	FLJ40194	lncRNA	0.663296	0.0397411	up
ENSG00000168615	ADAM9	protein_coding	0.663113	0.00888984	up
ENSG00000131196	NFATC1	protein_coding	0.663012	0.0276313	up
ENSG00000186376	ZNF75D	protein_coding	0.662946	0.0275736	up
ENSG00000286169	PDCD6-AHRR	protein_coding	0.662921	0.0142717	up
ENSG00000171714	ANO5	protein_coding	0.662582	0.0325787	up
ENSG00000070018	LRP6	protein_coding	0.662572	0.0463325	up
ENSG00000215252	GOLGA8B	protein_coding	0.662389	0.0355658	up
ENSG00000100167	SEPTIN3	protein_coding	0.661538	0.0112913	up
ENSG00000155097	ATP6V1C1	protein_coding	0.661289	0.0115793	up
ENSG00000169926	KLF13	protein_coding	0.661204	0.0243692	up
ENSG00000104973	MED25	protein_coding	0.661021	0.00731694	up
ENSG00000198087	CD2AP	protein_coding	0.660574	0.0203313	up
ENSG00000140718	FTO	protein_coding	0.660411	0.0141393	up
ENSG00000131263	RLIM	protein_coding	0.66025	0.0285731	up
ENSG00000167716	WDR81	protein_coding	0.659718	0.00542529	up
ENSG00000204611	ZNF616	protein_coding	0.659699	0.0435774	up
ENSG00000114812	VIPR1	protein_coding	0.65919	0.0321384	up
ENSG00000112837	TBX18	protein_coding	0.658773	0.0225132	up
ENSG00000094916	CBX5	protein_coding	0.658676	0.0349974	up
ENSG00000065060	UHRF1BP1	protein_coding	0.658553	0.0257859	up
ENSG00000110427	KIAA1549L	protein_coding	0.658326	0.047916	up
ENSG00000180447	GAS1	protein_coding	0.658095	0.00616102	up
ENSG00000103168	TAF1C	protein_coding	0.657678	0.00355442	up
ENSG00000119285	HEATR1	protein_coding	0.657412	0.0171959	up
ENSG00000137693	YAP1	protein_coding	0.657115	0.0367118	up
ENSG00000133703	KRAS	protein_coding	0.657026	0.0188757	up
ENSG00000285942	AC018362.3	protein_coding	0.65672	0.0411836	up
ENSG00000105662	CRTC1	protein_coding	0.656149	0.00933834	up
ENSG00000116675	DNAJC6	protein_coding	0.655793	0.0353057	up
ENSG00000137142	IGFBPL1	protein_coding	0.655491	0.0119541	up
ENSG00000174799	CEP135	protein_coding	0.655246	0.0261091	up
ENSG00000111145	ELK3	protein_coding	0.655206	0.0275558	up
ENSG00000158158	CNNM4	protein_coding	0.655071	0.0157452	up
ENSG00000136381	IREB2	protein_coding	0.65447	0.0211599	up
ENSG00000146072	TNFRSF21	protein_coding	0.653763	0.0207032	up
ENSG00000102781	KATNAL1	protein_coding	0.653644	0.0346523	up
ENSG00000011347	SYT7	protein_coding	0.653392	0.0285731	up
ENSG00000271601	LIX1L	protein_coding	0.653143	0.0150202	up
ENSG00000011566	MAP4K3	protein_coding	0.653006	0.0231166	up
ENSG00000229847	EMX2OS	lncRNA	0.652983	0.0436517	up
ENSG00000131473	ACLY	protein_coding	0.652852	0.00595227	up
ENSG00000288636	AL049569.3	protein_coding	0.652804	0.0389125	up
ENSG00000072310	SREBF1	protein_coding	0.652691	0.00598451	up
ENSG00000063601	MTMR1	protein_coding	0.652387	0.0125933	up
ENSG00000184613	NELL2	protein_coding	0.652314	0.0105351	up
ENSG00000100077	GRK3	protein_coding	0.652217	0.0446546	up
ENSG00000145016	RUBCN	protein_coding	0.651461	0.0109052	up
ENSG00000137414	FAM8A1	protein_coding	0.651413	0.0123945	up
ENSG00000145391	SETD7	protein_coding	0.651333	0.0246272	up
ENSG00000070614	NDST1	protein_coding	0.650985	0.0191879	up
ENSG00000058091	CDK14	protein_coding	0.650961	0.0491282	up
ENSG00000176624	MEX3C	protein_coding	0.650589	0.0325787	up
ENSG00000132640	BTBD3	protein_coding	0.649977	0.0245685	up
ENSG00000169752	NRG4	protein_coding	0.649489	0.046966	up
ENSG00000177311	ZBTB38	protein_coding	0.648559	0.0397649	up
ENSG00000106086	PLEKHA8	protein_coding	0.648358	0.0295755	up
ENSG00000093217	XYLB	protein_coding	0.64798	0.0160204	up
ENSG00000163781	TOPBP1	protein_coding	0.647758	0.0124976	up
ENSG00000101407	TTI1	protein_coding	0.647733	0.00787534	up
ENSG00000164976	MYORG	protein_coding	0.646913	0.0428862	up
ENSG00000158292	GPR153	protein_coding	0.646248	0.0388419	up
ENSG00000140577	CRTC3	protein_coding	0.645963	0.0220803	up
ENSG00000228830	AL160408.2	lncRNA	0.645623	0.0171959	up
ENSG00000114573	ATP6V1A	protein_coding	0.645396	0.0183961	up
ENSG00000125257	ABCC4	protein_coding	0.645277	0.0267285	up
ENSG00000123684	LPGAT1	protein_coding	0.644752	0.0285764	up
ENSG00000155980	KIF5A	protein_coding	0.644712	0.0155879	up
ENSG00000126804	ZBTB1	protein_coding	0.644151	0.0254704	up
ENSG00000134107	BHLHE40	protein_coding	0.643947	0.0177563	up
ENSG00000006432	MAP3K9	protein_coding	0.64288	0.0318381	up
ENSG00000187239	FNBP1	protein_coding	0.642818	0.0155466	up
ENSG00000198105	ZNF248	protein_coding	0.64264	0.0250632	up
ENSG00000175548	ALG10B	protein_coding	0.642564	0.0411921	up
ENSG00000131374	TBC1D5	protein_coding	0.64246	0.0381729	up
ENSG00000152242	C18orf25	protein_coding	0.642359	0.042443	up
ENSG00000117569	PTBP2	protein_coding	0.641733	0.0191879	up
ENSG00000225953	SATB2-AS1	lncRNA	0.641172	0.0341615	up
ENSG00000165959	CLMN	protein_coding	0.641127	0.0381748	up
ENSG00000180667	YOD1	protein_coding	0.640813	0.0277538	up
ENSG00000204271	SPIN3	protein_coding	0.640197	0.0273254	up
ENSG00000106070	GRB10	protein_coding	0.639913	0.0191268	up
ENSG00000144233	AMMECR1L	protein_coding	0.639866	0.0143786	up
ENSG00000124120	TTPAL	protein_coding	0.639619	0.021894	up
ENSG00000198625	MDM4	protein_coding	0.639029	0.0422055	up
ENSG00000163635	ATXN7	protein_coding	0.638837	0.0255333	up
ENSG00000146776	ATXN7L1	protein_coding	0.638537	0.0321068	up
ENSG00000137221	TJAP1	protein_coding	0.638305	0.00686218	up
ENSG00000006576	PHTF2	protein_coding	0.638238	0.0345382	up
ENSG00000102302	FGD1	protein_coding	0.638192	0.0181311	up
ENSG00000115966	ATF2	protein_coding	0.638015	0.0469171	up
ENSG00000106415	GLCCI1	protein_coding	0.637946	0.0400119	up
ENSG00000239306	RBM14	protein_coding	0.637569	0.00623457	up
ENSG00000278768	BACE1-AS	lncRNA	0.637567	0.0418629	up
ENSG00000164961	WASHC5	protein_coding	0.636748	0.00629422	up
ENSG00000005889	ZFX	protein_coding	0.636555	0.0176118	up
ENSG00000268173	AC007192.1	protein_coding	0.636283	0.00568777	up
ENSG00000115183	TANC1	protein_coding	0.635217	0.0268143	up
ENSG00000265817	FSBP	protein_coding	0.635022	0.0297706	up
ENSG00000104369	JPH1	protein_coding	0.634841	0.0355713	up
ENSG00000030066	NUP160	protein_coding	0.634594	0.0122017	up
ENSG00000074356	NCBP3	protein_coding	0.634546	0.0106975	up
ENSG00000172216	CEBPB	protein_coding	0.634149	0.0113948	up
ENSG00000179295	PTPN11	protein_coding	0.633813	0.0285861	up
ENSG00000164211	STARD4	protein_coding	0.633642	0.0469698	up
ENSG00000173805	HAP1	protein_coding	0.632754	0.0487847	up
ENSG00000076641	PAG1	protein_coding	0.632683	0.049346	up
ENSG00000142197	DOP1B	protein_coding	0.631897	0.0314522	up
ENSG00000162775	RBM15	protein_coding	0.631741	0.0222871	up
ENSG00000151292	CSNK1G3	protein_coding	0.631345	0.0208647	up
ENSG00000203667	COX20	protein_coding	0.630751	0.00717573	up
ENSG00000039319	ZFYVE16	protein_coding	0.630729	0.0318286	up
ENSG00000197565	COL4A6	protein_coding	0.63016	0.0208571	up
ENSG00000125686	MED1	protein_coding	0.629711	0.0400119	up
ENSG00000162104	ADCY9	protein_coding	0.629605	0.0268327	up
ENSG00000143028	SYPL2	protein_coding	0.629479	0.0333584	up
ENSG00000259784	AC093525.1	protein_coding	0.629239	0.0299028	up
ENSG00000117461	PIK3R3	protein_coding	0.628912	0.014625	up
ENSG00000102858	MGRN1	protein_coding	0.628094	0.0128325	up
ENSG00000099917	MED15	protein_coding	0.627758	0.0105883	up
ENSG00000205268	PDE7A	protein_coding	0.627645	0.0197197	up
ENSG00000183579	ZNRF3	protein_coding	0.627395	0.0301567	up
ENSG00000164236	ANKRD33B	protein_coding	0.626794	0.0417184	up
ENSG00000094975	SUCO	protein_coding	0.626388	0.0429135	up
ENSG00000149532	CPSF7	protein_coding	0.624539	0.0117248	up
ENSG00000138594	TMOD3	protein_coding	0.624159	0.0453737	up
ENSG00000157693	TMEM268	protein_coding	0.623966	0.0236431	up
ENSG00000172888	ZNF621	protein_coding	0.623939	0.0446574	up
ENSG00000136715	SAP130	protein_coding	0.623749	0.0184704	up
ENSG00000173276	ZBTB21	protein_coding	0.623595	0.0493476	up
ENSG00000118496	FBXO30	protein_coding	0.621949	0.027609	up
ENSG00000100243	CYB5R3	protein_coding	0.621658	0.0113552	up
ENSG00000095397	WHRN	protein_coding	0.621647	0.0257859	up
ENSG00000197601	FAR1	protein_coding	0.621501	0.0239584	up
ENSG00000085449	WDFY1	protein_coding	0.621269	0.033366	up
ENSG00000071189	SNX13	protein_coding	0.621082	0.0469171	up
ENSG00000090857	PDPR	protein_coding	0.62067	0.0251863	up
ENSG00000100201	DDX17	protein_coding	0.619659	0.0201406	up
ENSG00000112294	ALDH5A1	protein_coding	0.619433	0.0344917	up
ENSG00000174804	FZD4	protein_coding	0.619425	0.0275133	up
ENSG00000142156	COL6A1	protein_coding	0.61931	0.00905241	up
ENSG00000179241	LDLRAD3	protein_coding	0.618478	0.0433256	up
ENSG00000203867	RBM20	protein_coding	0.617963	0.0305803	up
ENSG00000076555	ACACB	protein_coding	0.617615	0.039624	up
ENSG00000227500	SCAMP4	protein_coding	0.617367	0.00727502	up
ENSG00000109111	SUPT6H	protein_coding	0.617002	0.00456905	up
ENSG00000278540	ACACA	protein_coding	0.616949	0.0196358	up
ENSG00000198853	RUSC2	protein_coding	0.616442	0.0305166	up
ENSG00000047410	TPR	protein_coding	0.615757	0.0030683	up
ENSG00000092148	HECTD1	protein_coding	0.615343	0.0186833	up
ENSG00000103064	SLC7A6	protein_coding	0.615292	0.0154888	up
ENSG00000130559	CAMSAP1	protein_coding	0.614536	0.0265506	up
ENSG00000175567	UCP2	protein_coding	0.61448	0.0239584	up
ENSG00000048740	CELF2	protein_coding	0.613944	0.0479729	up
ENSG00000182606	TRAK1	protein_coding	0.613589	0.0199602	up
ENSG00000134644	PUM1	protein_coding	0.612864	0.0366646	up
ENSG00000114867	EIF4G1	protein_coding	0.611686	0.0216045	up
ENSG00000114331	ACAP2	protein_coding	0.610831	0.0474967	up
ENSG00000088038	CNOT3	protein_coding	0.610605	0.0096067	up
ENSG00000185658	BRWD1	protein_coding	0.6102	0.0296835	up
ENSG00000169914	OTUD3	protein_coding	0.609188	0.0383084	up
ENSG00000100241	SBF1	protein_coding	0.609107	0.0116563	up
ENSG00000152102	FAM168B	protein_coding	0.608907	0.0164092	up
ENSG00000079387	SENP1	protein_coding	0.608872	0.0171339	up
ENSG00000137073	UBAP2	protein_coding	0.608833	0.0112913	up
ENSG00000146433	TMEM181	protein_coding	0.60883	0.0293076	up
ENSG00000152127	MGAT5	protein_coding	0.608762	0.0403764	up
ENSG00000105409	ATP1A3	protein_coding	0.608748	0.0194704	up
ENSG00000183864	TOB2	protein_coding	0.607522	0.0203897	up
ENSG00000196792	STRN3	protein_coding	0.607473	0.0382783	up
ENSG00000030582	GRN	protein_coding	0.606833	0.0204592	up
ENSG00000152291	TGOLN2	protein_coding	0.605882	0.0192081	up
ENSG00000155760	FZD7	protein_coding	0.605772	0.043982	up
ENSG00000119669	IRF2BPL	protein_coding	0.605477	0.011712	up
ENSG00000123473	STIL	protein_coding	0.605351	0.0400586	up
ENSG00000124422	USP22	protein_coding	0.605037	0.0325672	up
ENSG00000138346	DNA2	protein_coding	0.604663	0.0371703	up
ENSG00000139880	CDH24	protein_coding	0.60457	0.0257859	up
ENSG00000119138	KLF9	protein_coding	0.603867	0.0383822	up
ENSG00000183856	IQGAP3	protein_coding	0.603774	0.0147363	up
ENSG00000066422	ZBTB11	protein_coding	0.603707	0.0475335	up
ENSG00000197818	SLC9A8	protein_coding	0.603516	0.0218689	up
ENSG00000178502	KLHL11	protein_coding	0.603367	0.0466181	up
ENSG00000105647	PIK3R2	protein_coding	0.603055	0.0094852	up
ENSG00000254004	ZNF260	protein_coding	0.602736	0.0403056	up
ENSG00000147065	MSN	protein_coding	0.602492	0.0103361	up
ENSG00000080802	CNOT4	protein_coding	0.602448	0.0128743	up
ENSG00000103326	CAPN15	protein_coding	0.602212	0.00663457	up
ENSG00000009335	UBE3C	protein_coding	0.601824	0.0253909	up
ENSG00000148943	LIN7C	protein_coding	0.600219	0.0345534	up
ENSG00000038532	CLEC16A	protein_coding	0.600064	0.0240014	up
ENSG00000111206	FOXM1	protein_coding	0.599652	0.0185335	up
ENSG00000176658	MYO1D	protein_coding	0.599643	0.0157442	up
ENSG00000230149	AL021707.3	lncRNA	0.599055	0.0366932	up
ENSG00000086062	B4GALT1	protein_coding	0.598983	0.0332684	up
ENSG00000205808	PLPP6	protein_coding	0.598551	0.0248668	up
ENSG00000257093	DENND11	protein_coding	0.598512	0.0419011	up
ENSG00000157224	CLDN12	protein_coding	0.598223	0.0388419	up
ENSG00000133961	NUMB	protein_coding	0.596483	0.00944592	up
ENSG00000141012	GALNS	protein_coding	0.596295	0.0325341	up
ENSG00000136492	BRIP1	protein_coding	0.596256	0.035234	up
ENSG00000196408	NOXO1	protein_coding	0.595924	0.0135583	up
ENSG00000107443	CCNJ	protein_coding	0.595541	0.027621	up
ENSG00000145495	MARCHF6	protein_coding	0.595409	0.0410885	up
ENSG00000108306	FBXL20	protein_coding	0.595042	0.0491701	up
ENSG00000095539	SEMA4G	protein_coding	0.594789	0.0395065	up
ENSG00000121621	KIF18A	protein_coding	0.594606	0.0469171	up
ENSG00000185896	LAMP1	protein_coding	0.594578	0.0200462	up
ENSG00000112319	EYA4	protein_coding	0.594211	0.0420947	up
ENSG00000145555	MYO10	protein_coding	0.593869	0.034601	up
ENSG00000186908	ZDHHC17	protein_coding	0.593512	0.0493934	up
ENSG00000101004	NINL	protein_coding	0.593497	0.0469986	up
ENSG00000198792	TMEM184B	protein_coding	0.592701	0.0184704	up
ENSG00000052723	SIKE1	protein_coding	0.592669	0.0192936	up
ENSG00000121892	PDS5A	protein_coding	0.592268	0.0277383	up
ENSG00000134318	ROCK2	protein_coding	0.592061	0.0354612	up
ENSG00000198198	SZT2	protein_coding	0.591268	0.0154613	up
ENSG00000172059	KLF11	protein_coding	0.590709	0.0354612	up
ENSG00000155096	AZIN1	protein_coding	0.590685	0.0438629	up
ENSG00000258881	AC007040.2	protein_coding	0.589828	0.0313738	up
ENSG00000184481	FOXO4	protein_coding	0.589806	0.0202543	up
ENSG00000176165	FOXG1	protein_coding	0.589381	0.0391987	up
ENSG00000101104	PABPC1L	protein_coding	0.589279	0.039948	up
ENSG00000254762	AP001107.7	lncRNA	0.589	0.036901	up
ENSG00000135763	URB2	protein_coding	0.588562	0.0344926	up
ENSG00000110237	ARHGEF17	protein_coding	0.588104	0.0422322	up
ENSG00000268858	AL118506.1	lncRNA	0.58788	0.0403056	up
ENSG00000158161	EYA3	protein_coding	0.587535	0.0192978	up
[truncated: 2,076 more rows]
