# Supplementary material for: Cellular Proteo-Transcriptomic Changes in the Immediate Early-Phase of Lentiviral Transduction
Source: Microorganisms. 2021 Oct 23;9(11):2207. doi: 10.3390/microorganisms9112207 (PMC8625573; doi:10.3390/microorganisms9112207)
Supplement: Supplementary file 1 [file microorganisms-09-02207-s001.zip › microorganisms-1413432 suppl final/Supplementary table 5 - Full list of the detected RNA transcripts from HIV-2 transduced cells compared to HIV-1 transduced cells 2 hours after transduction.xlsx]

## Sheet: 2h HIV-2 vs HIV-1
gene_id	gene_name	gene_biotype	log2(HIV2/HIV1) 2h	padj	Up/Down
ENSG00000164692	COL1A2	protein_coding	4.86782	8.24096e-08	up
ENSG00000135480	KRT7	protein_coding	3.21431	9.45591e-07	up
ENSG00000137801	THBS1	protein_coding	3.14216	4.09403e-14	up
ENSG00000186081	KRT5	protein_coding	3.01339	9.79321e-05	up
ENSG00000163359	COL6A3	protein_coding	2.89624	1.95701e-10	up
ENSG00000186847	KRT14	protein_coding	2.49429	2.44658e-05	up
ENSG00000277053	GTF2IP1	transcribed_unprocessed_pseudogene	2.39676	1.12472e-16	up
ENSG00000168542	COL3A1	protein_coding	2.27192	1.60001e-17	up
ENSG00000205609	EIF3CL	protein_coding	2.22582	5.43718e-23	up
ENSG00000196754	S100A2	protein_coding	2.22034	4.71502e-06	up
ENSG00000234797	RPS3AP6	processed_pseudogene	2.05248	5.82962e-11	up
ENSG00000238103	RPL9P7	processed_pseudogene	1.93755	2.14546e-10	up
ENSG00000011465	DCN	protein_coding	1.90895	0.000501878	up
ENSG00000281181	FP236383.5	lncRNA	1.89476	2.92104e-07	up
ENSG00000230202	AL450405.1	processed_pseudogene	1.87388	5.62176e-15	up
ENSG00000117318	ID3	protein_coding	1.84765	4.30704e-46	up
ENSG00000205670	SMIM11A	protein_coding	1.84009	0.000114122	up
ENSG00000125968	ID1	protein_coding	1.82574	9.79942e-17	up
ENSG00000233476	EEF1A1P6	processed_pseudogene	1.82356	3.30198e-21	up
ENSG00000264281	AC016596.2	processed_pseudogene	1.82299	2.03188e-05	up
ENSG00000185834	RPL12P4	processed_pseudogene	1.81781	1.41235e-05	up
ENSG00000218426	AL590867.2	processed_pseudogene	1.80489	1.04375e-11	up
ENSG00000214391	TUBAP2	processed_pseudogene	1.79006	4.47037e-07	up
ENSG00000225178	RPSAP58	processed_pseudogene	1.76633	2.16049e-11	up
ENSG00000215030	RPL13P12	processed_pseudogene	1.73703	7.5345e-11	up
ENSG00000131080	EDA2R	protein_coding	1.71333	2.49456e-08	up
ENSG00000128422	KRT17	protein_coding	1.71099	0.00157354	up
ENSG00000106366	SERPINE1	protein_coding	1.71051	0.000803011	up
ENSG00000204389	HSPA1A	protein_coding	1.69831	1.37756e-22	up
ENSG00000267541	MTCO2P2	processed_pseudogene	1.69712	0.000442134	up
ENSG00000250182	EEF1A1P13	processed_pseudogene	1.69648	7.00343e-08	up
ENSG00000175793	SFN	protein_coding	1.67919	0.000608204	up
ENSG00000197956	S100A6	protein_coding	1.66529	0.00095096	up
ENSG00000234743	EIF5AP4	processed_pseudogene	1.65744	4.70556e-05	up
ENSG00000216866	RPS2P55	processed_pseudogene	1.64296	2.30537e-07	up
ENSG00000227063	RPL41P1	processed_pseudogene	1.58751	0.000327729	up
ENSG00000230979	AC079250.1	processed_pseudogene	1.54455	1.75613e-07	up
ENSG00000174307	PHLDA3	protein_coding	1.53641	1.35013e-12	up
ENSG00000107796	ACTA2	protein_coding	1.51883	3.93406e-06	up
ENSG00000219507	FTH1P8	processed_pseudogene	1.51398	0.00115873	up
ENSG00000227008	AL009174.1	processed_pseudogene	1.51322	0.00115873	up
ENSG00000228526	MIR34AHG	lncRNA	1.5014	1.24889e-06	up
ENSG00000124762	CDKN1A	protein_coding	1.49841	3.30401e-05	up
ENSG00000228502	EEF1A1P11	processed_pseudogene	1.49503	0.00022879	up
ENSG00000183691	NOG	protein_coding	1.48675	8.05822e-06	up
ENSG00000214975	PPIAP29	processed_pseudogene	1.47509	0.00176564	up
ENSG00000146677	AC004453.1	processed_pseudogene	1.46563	1.6544e-05	up
ENSG00000225972	MTND1P23	unprocessed_pseudogene	1.46319	0.000169185	up
ENSG00000214389	RPS3AP26	processed_pseudogene	1.44665	9.44427e-07	up
ENSG00000240914	RPL15P2	processed_pseudogene	1.41257	0.00212643	up
ENSG00000217716	RPS10P3	processed_pseudogene	1.40209	0.00111942	up
ENSG00000015568	RGPD5	protein_coding	1.40007	0.00582641	up
ENSG00000224094	RPS24P8	processed_pseudogene	1.39688	0.00357522	up
ENSG00000230629	RPS23P8	processed_pseudogene	1.38281	0.00115873	up
ENSG00000196656	AC004057.1	transcribed_processed_pseudogene	1.37417	0.000831883	up
ENSG00000087245	MMP2	protein_coding	1.34593	1.39506e-05	up
ENSG00000249264	EEF1A1P9	processed_pseudogene	1.3351	0.00315278	up
ENSG00000215492	HNRNPA1P7	processed_pseudogene	1.32913	2.09546e-05	up
ENSG00000237506	RPSAP15	processed_pseudogene	1.32373	0.000499695	up
ENSG00000242071	RPL7AP6	processed_pseudogene	1.31548	9.63541e-08	up
ENSG00000198744	MTCO3P12	unprocessed_pseudogene	1.30714	9.31341e-08	up
ENSG00000227081	AC005912.1	processed_pseudogene	1.30014	0.000189805	up
ENSG00000213326	RPS7P11	processed_pseudogene	1.2775	0.00233435	up
ENSG00000235043	TECRP1	processed_pseudogene	1.27626	0.00263266	up
ENSG00000136149	RPL13AP25	processed_pseudogene	1.26951	0.000167068	up
ENSG00000247627	MTND4P12	processed_pseudogene	1.26424	7.44034e-05	up
ENSG00000236439	AC099336.2	processed_pseudogene	1.26382	0.0188646	up
ENSG00000213443	AC007068.1	processed_pseudogene	1.25027	0.00760363	up
ENSG00000177551	NHLH2	protein_coding	1.24651	0.000530771	up
ENSG00000205871	RPS3AP47	processed_pseudogene	1.23754	0.00861639	up
ENSG00000240087	RPSAP12	processed_pseudogene	1.23482	6.59731e-05	up
ENSG00000234851	RPL23AP42	processed_pseudogene	1.22476	1.09621e-08	up
ENSG00000225159	NPM1P39	processed_pseudogene	1.224	0.0194395	up
ENSG00000213058	AL365357.1	processed_pseudogene	1.22326	0.0134038	up
ENSG00000234287	AC099560.2	processed_pseudogene	1.22269	0.0206074	up
ENSG00000243199	AC115223.1	processed_pseudogene	1.21905	5.1538e-05	up
ENSG00000180581	SRP9P1	processed_pseudogene	1.21492	0.0263467	up
ENSG00000234546	LNCTAM34A	lncRNA	1.21277	0.0108624	up
ENSG00000256393	RPL41P5	processed_pseudogene	1.19699	0.0143047	up
ENSG00000241506	PSMC1P1	processed_pseudogene	1.19336	0.00903042	up
ENSG00000169627	BOLA2B	protein_coding	1.19331	0.02139	up
ENSG00000231369	Z97353.1	processed_pseudogene	1.19086	0.0192148	up
ENSG00000240567	LINC02067	lncRNA	1.18659	3.8841e-07	up
ENSG00000213885	RPL13AP7	transcribed_processed_pseudogene	1.18437	0.0117166	up
ENSG00000180139	ACTA2-AS1	lncRNA	1.18417	0.0125847	up
ENSG00000185641	AC034236.1	processed_pseudogene	1.1785	0.0209446	up
ENSG00000224858	RPL29P11	processed_pseudogene	1.16918	0.031166	up
ENSG00000269028	MTRNR2L12	protein_coding	1.16895	0.0170202	up
ENSG00000249936	RAC1P2	processed_pseudogene	1.16295	0.00549896	up
ENSG00000228205	AC131235.1	processed_pseudogene	1.16066	0.00770709	up
ENSG00000215218	UBE2QL1	protein_coding	1.16011	0.000883374	up
ENSG00000198406	BZW1P2	processed_pseudogene	1.15855	0.0370671	up
ENSG00000181291	TMEM132E	protein_coding	1.15335	1.6404e-09	up
ENSG00000232385	RPS3AP25	processed_pseudogene	1.14115	0.0333929	up
ENSG00000241556	AC018475.1	processed_pseudogene	1.13168	0.0433207	up
ENSG00000216285	AC078819.1	processed_pseudogene	1.12777	0.0435498	up
ENSG00000253341	AC115837.1	processed_pseudogene	1.12424	0.0188646	up
ENSG00000129946	SHC2	protein_coding	1.1241	4.77655e-05	up
ENSG00000230897	RPS18P12	processed_pseudogene	1.09882	0.0439421	up
ENSG00000186076	AC012085.1	processed_pseudogene	1.08738	0.00799153	up
ENSG00000213988	ZNF90	protein_coding	1.08629	0.0102977	up
ENSG00000233045	RPL15P5	processed_pseudogene	1.08339	0.0469144	up
ENSG00000224864	AC011447.1	transcribed_processed_pseudogene	1.07646	0.0113472	up
ENSG00000196205	EEF1A1P5	processed_pseudogene	1.07356	1.72345e-17	up
ENSG00000267383	AC011447.3	lncRNA	1.06582	0.0117667	up
ENSG00000177706	FAM20C	protein_coding	1.06454	0.00472394	up
ENSG00000269888	AC112491.1	lncRNA	1.05908	3.25837e-05	up
ENSG00000178458	H3P16	processed_pseudogene	1.05812	0.00760363	up
ENSG00000130707	ASS1	protein_coding	1.03678	3.40926e-11	up
ENSG00000170961	HAS2	protein_coding	1.03369	0.00066552	up
ENSG00000214182	PTMAP5	transcribed_processed_pseudogene	1.0171	0.00075726	up
ENSG00000285868	AC008676.3	protein_coding	1.01406	0.00136692	up
ENSG00000115738	ID2	protein_coding	1.00795	3.88208e-10	up
ENSG00000142227	EMP3	protein_coding	0.995664	0.000926475	up
ENSG00000136732	GYPC	protein_coding	0.983473	0.00759583	up
ENSG00000055163	CYFIP2	protein_coding	0.976925	4.09403e-14	up
ENSG00000125285	SOX21	protein_coding	0.973696	4.68851e-06	up
ENSG00000160200	CBS	protein_coding	0.966869	0.00351163	up
ENSG00000176845	METRNL	protein_coding	0.950551	0.00324741	up
ENSG00000142173	COL6A2	protein_coding	0.950405	3.94947e-09	up
ENSG00000120885	CLU	protein_coding	0.941443	2.9544e-06	up
ENSG00000235174	RPL39P3	processed_pseudogene	0.9374	0.00346238	up
ENSG00000229344	MTCO2P12	unprocessed_pseudogene	0.934656	0.0235723	up
ENSG00000276612	FP565260.2	protein_coding	0.933449	0.0354053	up
ENSG00000115461	IGFBP5	protein_coding	0.926373	4.0187e-08	up
ENSG00000204352	C9orf129	transcribed_unprocessed_pseudogene	0.924041	0.0494469	up
ENSG00000218175	AC016739.1	processed_pseudogene	0.917225	0.0138749	up
ENSG00000283498	MIR1244-2	miRNA	0.915221	0.0497184	up
ENSG00000172667	ZMAT3	protein_coding	0.907941	9.99006e-07	up
ENSG00000138650	PCDH10	protein_coding	0.888819	2.56173e-07	up
ENSG00000150551	LYPD1	protein_coding	0.862194	0.00788371	up
ENSG00000228981	AC097658.1	processed_pseudogene	0.837077	0.0158729	up
ENSG00000147257	GPC3	protein_coding	0.832435	5.46414e-08	up
ENSG00000183840	GPR39	protein_coding	0.825069	0.0370692	up
ENSG00000155966	AFF2	protein_coding	0.824798	6.72371e-05	up
ENSG00000101665	SMAD7	protein_coding	0.82075	0.00137111	up
ENSG00000178464	RPL10P16	processed_pseudogene	0.802055	9.95974e-05	up
ENSG00000224861	YBX1P1	processed_pseudogene	0.800856	0.0113632	up
ENSG00000088881	EBF4	protein_coding	0.79753	0.0368341	up
ENSG00000204103	MAFB	protein_coding	0.793655	8.80618e-05	up
ENSG00000130294	KIF1A	protein_coding	0.793103	5.81928e-07	up
ENSG00000183298	RPSAP19	processed_pseudogene	0.792172	0.0428201	up
ENSG00000107874	CUEDC2	protein_coding	0.789384	3.18735e-05	up
ENSG00000213442	RPL18AP3	processed_pseudogene	0.788819	0.000513714	up
ENSG00000120149	MSX2	protein_coding	0.781052	4.10926e-05	up
ENSG00000104368	PLAT	protein_coding	0.77935	1.43134e-06	up
ENSG00000137834	SMAD6	protein_coding	0.765559	7.01527e-06	up
ENSG00000231389	HLA-DPA1	protein_coding	0.75877	0.019136	up
ENSG00000176788	BASP1	protein_coding	0.755345	0.000883374	up
ENSG00000236609	ZNF853	protein_coding	0.753311	0.00460912	up
ENSG00000115902	SLC1A4	protein_coding	0.748335	0.00219616	up
ENSG00000157870	PRXL2B	protein_coding	0.746194	4.50486e-05	up
ENSG00000258745	AL358334.3	lncRNA	0.743114	0.0193831	up
ENSG00000108821	COL1A1	protein_coding	0.714818	0.000327729	up
ENSG00000275464	FP565260.1	protein_coding	0.714358	0.0177197	up
ENSG00000082497	SERTAD4	protein_coding	0.705563	0.0109835	up
ENSG00000004399	PLXND1	protein_coding	0.684056	0.0040707	up
ENSG00000229638	RPL4P4	processed_pseudogene	0.678335	0.00492819	up
ENSG00000284135	MIR3654	miRNA	0.672429	0.0148222	up
ENSG00000135116	HRK	protein_coding	0.664127	0.0365775	up
ENSG00000128918	ALDH1A2	protein_coding	0.663905	0.000721347	up
ENSG00000141556	TBCD	protein_coding	0.654237	7.27649e-07	up
ENSG00000021826	CPS1	protein_coding	0.653838	0.00670274	up
ENSG00000120889	TNFRSF10B	protein_coding	0.649453	4.10926e-05	up
ENSG00000174460	ZCCHC12	protein_coding	0.647961	0.0106741	up
ENSG00000155090	KLF10	protein_coding	0.646934	0.0334558	up
ENSG00000229124	VIM-AS1	lncRNA	0.643984	2.021e-05	up
ENSG00000234961	AL133415.1	lncRNA	0.642727	6.33464e-07	up
ENSG00000026025	VIM	protein_coding	0.640208	4.79491e-07	up
ENSG00000100504	PYGL	protein_coding	0.635324	5.44835e-05	up
ENSG00000181026	AEN	protein_coding	0.632604	2.08808e-05	up
ENSG00000185088	RPS27L	protein_coding	0.62619	0.0466813	up
ENSG00000159388	BTG2	protein_coding	0.624428	0.0125004	up
ENSG00000110492	MDK	protein_coding	0.62207	0.0012985	up
ENSG00000154277	UCHL1	protein_coding	0.620987	0.000225195	up
ENSG00000151640	DPYSL4	protein_coding	0.620436	0.00552488	up
ENSG00000130508	PXDN	protein_coding	0.619659	0.00146718	up
ENSG00000226415	TPI1P1	processed_pseudogene	0.617475	0.0109175	up
ENSG00000178573	MAF	protein_coding	0.616	4.30719e-05	up
ENSG00000102181	CD99L2	protein_coding	0.614191	3.60941e-05	up
ENSG00000115884	SDC1	protein_coding	0.612506	0.0450707	up
ENSG00000175048	ZDHHC14	protein_coding	0.595255	0.0254557	up
ENSG00000167074	TEF	protein_coding	0.595206	0.0388259	up
ENSG00000138829	FBN2	protein_coding	0.592105	0.00037876	up
ENSG00000169857	AVEN	protein_coding	0.590858	0.0497792	up
ENSG00000101986	ABCD1	protein_coding	0.587354	9.63233e-05	up
ENSG00000065989	PDE4A	protein_coding	0.58515	0.0113062	up
ENSG00000173334	TRIB1	protein_coding	0.580844	0.000583031	up
ENSG00000102265	TIMP1	protein_coding	0.580819	0.0409244	up
ENSG00000254986	DPP3	protein_coding	0.580586	0.000213455	up
ENSG00000244754	N4BP2L2	protein_coding	-0.582519	0.0110575	down
ENSG00000164327	RICTOR	protein_coding	-0.585368	0.0343745	down
ENSG00000180376	CCDC66	protein_coding	-0.588572	0.021841	down
ENSG00000137812	KNL1	protein_coding	-0.596436	0.00420644	down
ENSG00000054267	ARID4B	protein_coding	-0.596495	8.719e-05	down
ENSG00000122257	RBBP6	protein_coding	-0.600419	3.25837e-05	down
ENSG00000135968	GCC2	protein_coding	-0.611189	0.0204131	down
ENSG00000174799	CEP135	protein_coding	-0.613673	0.0203136	down
ENSG00000184613	NELL2	protein_coding	-0.617092	0.00893526	down
ENSG00000264112	AC015813.1	lncRNA	-0.618083	0.0241388	down
ENSG00000176208	ATAD5	protein_coding	-0.619335	0.00137156	down
ENSG00000129007	CALML4	protein_coding	-0.620905	0.0461443	down
ENSG00000141446	ESCO1	protein_coding	-0.62525	0.034765	down
ENSG00000213903	LTB4R	protein_coding	-0.625474	0.0060621	down
ENSG00000101745	ANKRD12	protein_coding	-0.637861	0.00550994	down
ENSG00000138182	KIF20B	protein_coding	-0.652339	0.00327994	down
ENSG00000102003	SYP	protein_coding	-0.657924	0.000803011	down
ENSG00000178177	LCORL	protein_coding	-0.65989	0.00146718	down
ENSG00000032219	ARID4A	protein_coding	-0.66073	0.00893526	down
ENSG00000214021	TTLL3	protein_coding	-0.662936	0.00555819	down
ENSG00000117569	PTBP2	protein_coding	-0.663699	0.00552488	down
ENSG00000136167	LCP1	protein_coding	-0.664884	0.00564662	down
ENSG00000234420	ZNF37BP	transcribed_processed_pseudogene	-0.680888	0.00222045	down
ENSG00000182903	ZNF721	protein_coding	-0.693792	0.000828947	down
ENSG00000280128	AL662795.2	TEC	-0.709523	0.0126254	down
ENSG00000228065	LINC01515	lncRNA	-0.723844	0.0493157	down
ENSG00000123636	BAZ2B	protein_coding	-0.726598	0.00582641	down
ENSG00000089048	ESF1	protein_coding	-0.732886	3.60941e-05	down
ENSG00000250067	YJEFN3	protein_coding	-0.737385	0.0346537	down
ENSG00000283486	FAM95C	protein_coding	-0.742321	0.0117166	down
ENSG00000115355	CCDC88A	protein_coding	-0.743744	1.15982e-05	down
ENSG00000110723	EXPH5	protein_coding	-0.746028	0.0334558	down
ENSG00000165494	PCF11	protein_coding	-0.747508	1.6544e-05	down
ENSG00000244879	GABPB1-AS1	lncRNA	-0.751313	0.00267191	down
ENSG00000107890	ANKRD26	protein_coding	-0.788647	3.25837e-05	down
ENSG00000198707	CEP290	protein_coding	-0.789531	0.000468845	down
ENSG00000146094	DOK3	protein_coding	-0.796916	0.00557161	down
ENSG00000173559	NABP1	protein_coding	-0.811993	0.00126891	down
ENSG00000258839	MC1R	protein_coding	-0.81942	0.0154596	down
ENSG00000232931	LINC00342	lncRNA	-0.820893	0.00015988	down
ENSG00000240401	AC012358.3	lncRNA	-0.856343	0.00521834	down
ENSG00000279443	AL513497.1	TEC	-0.964418	0.0209446	down
ENSG00000127914	AKAP9	protein_coding	-0.993798	6.63922e-10	down
ENSG00000159958	TNFRSF13C	protein_coding	-1.00376	0.00332421	down
ENSG00000279278	AC245060.6	lncRNA	-1.00909	0.00552488	down
ENSG00000216490	IFI30	protein_coding	-1.02444	0.000501878	down
ENSG00000286064	AL035413.2	unprocessed_pseudogene	-1.06694	0.0354727	down
ENSG00000138778	CENPE	protein_coding	-1.10373	8.06612e-12	down
ENSG00000085465	OVGP1	protein_coding	-1.13134	0.0142743	down
ENSG00000135436	FAM186B	protein_coding	-1.13599	0.00829748	down
ENSG00000196912	ANKRD36B	protein_coding	-1.1438	0.0016548	down
ENSG00000135976	ANKRD36	protein_coding	-1.14688	6.18982e-05	down
ENSG00000287408	AC027811.1	lncRNA	-1.18893	0.0110312	down
ENSG00000279670	AL359922.3	TEC	-1.2873	0.0109347	down
ENSG00000274422	AC245060.5	lncRNA	-1.34871	0.000112986	down
ENSG00000187808	SOWAHD	protein_coding	-1.49328	0.00324741	down
ENSG00000278217	AP000769.5	misc_RNA	-1.50104	5.99811e-05	down
ENSG00000264895	AC006141.1	lncRNA	-1.52589	0.000883374	down
ENSG00000269821	KCNQ1OT1	lncRNA	-1.55786	1.89991e-19	down
ENSG00000174501	ANKRD36C	protein_coding	-1.71851	3.16176e-11	down
ENSG00000251562	MALAT1	lncRNA	-2.13897	7.75113e-46	down
