# Supplementary material for: Cellular Proteo-Transcriptomic Changes in the Immediate Early-Phase of Lentiviral Transduction
Source: Microorganisms. 2021 Oct 23;9(11):2207. doi: 10.3390/microorganisms9112207 (PMC8625573; doi:10.3390/microorganisms9112207)
Supplement: Supplementary file 1 [file microorganisms-09-02207-s001.zip › microorganisms-1413432 suppl final/Supplementary table 6 - List of GO enrichment terms of RNA transcripts detected from HIV-1 transduced cells compared to mock-transduced cells 2 hours after transduction.xlsx]

## Sheet: Munka1
ONTOLOGY	ID	Description	GeneRatio	BgRatio	pvalue	p.adjust	qvalue	geneID	Count
MF	GO:0004674	protein serine/threonine kinase activity	130/3380	480/22432	5.13440345061222e-12	1.9331028991555e-09	1.65676635746071e-09	TAOK1/HIPK3/SMG1/CDK6/LATS1/UHMK1/MAPK10/PRKDC/MAP3K2/TRPM7/MAP3K1/WNK1/CDKL5/TTK/HIPK1/ICK/ATM/BMP2K/ACVR2B/MAP4K5/PKN2/WNK3/ROCK2/DCLK1/STK38L/TRIO/WNK4/NEK7/ATR/MAP4K3/PLK4/CAMK4/PIK3CA/DYRK1A/BMPR2/CSNK1G3/PRKAA1/ALPK3/LMTK2/SLK/KSR2/ACVR1C/IRAK2/TTN/CIT/LRRK2/CDK12/CDC42BPA/BRAF/LATS2/RPS6KA3/CPNE3/MYLK/MAPK8/TAF1/CSNK1G1/CDK17/EGFR/PRKD3/TTBK2/SNRK/PRKCI/CDC7/OBSCN/BUB1B/DYRK2/RPS6KA6/GRK3/…	130
MF	GO:0031267	small GTPase binding	109/3380	498/22432	2.67559760383983e-05	0.00146684035613846	0.00125715592008969	DMXL2/STXBP5L/RAPGEF6/CHML/DOCK11/SOS1/RAPGEF2/RANBP2/ATP7A/PREX2/STXBP5/TNPO1/DOCK4/TBC1D8B/CDKL5/SPATA13/CHM/RGPD8/EXPH5/ANLN/EXOC5/ECT2/RIC1/PKN2/ARHGEF12/ROCK2/SORL1/DENND1B/TRIO/DENND4A/RAB11FIP2/STRN3/NCKAP1/IQGAP1/ABCA1/EXOC8/ACAP2/DOCK7/FMNL2/AP1G1/RAPGEF5/SBF2/LRRK2/SOS2/IPO7/MYO5A/STXBP6/IPO8/DOCK3/WDR44/TBC1D5/USP6NL/SIKE1/DOCK1/OBSCN/RHOBTB3/OCRL/ANKFY1/RNF152/FGD6/KIF16B/XPO1/RABGAP1…	109
MF	GO:0017016	Ras GTPase binding	104/3380	483/22432	8.00732605092638e-05	0.00329678050831312	0.00282550661762058	DMXL2/STXBP5L/RAPGEF6/CHML/DOCK11/SOS1/RAPGEF2/RANBP2/ATP7A/PREX2/STXBP5/TNPO1/DOCK4/TBC1D8B/CDKL5/SPATA13/CHM/RGPD8/EXPH5/ANLN/EXOC5/ECT2/RIC1/PKN2/ARHGEF12/ROCK2/DENND1B/TRIO/DENND4A/RAB11FIP2/STRN3/NCKAP1/IQGAP1/EXOC8/ACAP2/DOCK7/FMNL2/AP1G1/RAPGEF5/SBF2/LRRK2/SOS2/IPO7/MYO5A/STXBP6/IPO8/DOCK3/WDR44/TBC1D5/USP6NL/SIKE1/DOCK1/OBSCN/RHOBTB3/OCRL/ANKFY1/FGD6/KIF16B/XPO1/RABGAP1L/TIAM1/ARHGEF11/IQ…	104
MF	GO:0019787	ubiquitin-like protein transferase activity	101/3380	448/22432	1.47624427147972e-05	0.000912517261243768	0.000782073163146835	BIRC6/MIB1/NEDD4/LTN1/UBR5/RANBP2/HLTF/SHPRH/CBL/TRIM23/UBR3/HERC1/FBXO30/TRIM2/RC3H1/HECTD1/HECTD4/PELI2/UBR1/G2E3/HERC3/HERC3/SEL1L/ANKIB1/HECW2/RNF38/HECTD2/RNF111/TRIM71/PJA2/RC3H2/FEM1B/RLIM/MED12/MED1/CBLB/CUL5/PELI1/ANAPC1/TAF1/RNF6/MSL2/UBR2/UBE4A/UBR4/ZNF451/BARD1/UBE2W/RNF217/UBE3C/RMND5A/KLHL9/RNF152/KIAA1586/TRIM6/RNF19A/WWP1/TRIM36/HERC5/HUWE1/ZMIZ1/KLHL13/MARCHF6/CBLL1/TRIP12/BIRC2/…	101
MF	GO:0060589	nucleoside-triphosphatase regulator activity	97/3380	388/22432	1.82190580767736e-07	2.39537234999866e-05	2.05295451411464e-05	STXBP5L/NF1/CHML/DEPDC1/SOS1/RAPGEF2/RANBP2/PREX2/STXBP5/RALGAPA1/DOCK4/TBC1D8B/CHM/RGPD8/ARAP2/ECT2/ARHGAP12/FAM13B/ARHGAP29/ARHGAP42/ARHGEF12/ARHGAP5/GRPEL2/DNAJB4/RASA1/ARHGAP28/RALGAPB/RASAL2/IQGAP1/ARHGAP11A/ACAP2/FNIP1/ASAP1/CPEB2/LRRK2/ARHGAP19/KRIT1/ARHGAP21/DLC1/IPO7/SLIT2/SYDE2/SEC23A/TBC1D5/BNIP2/OPHN1/ARHGAP18/USP6NL/RP2/RASA2/WASL/DOCK1/OCRL/RABGAP1L/ARHGEF11/RALGAPA2/FNIP2/IQGAP2/AR…	97
MF	GO:0003735	structural constituent of ribosome	95/3380	206/22432	2.07817391347093e-26	8.60675726263987e-23	7.37642361707788e-23	SRBD1/MRPS33/RPL21/RPL3/MRPL4/RPL12/RPS7/RPL35A/MRPS17/RPS4X/RPL7/MRPL9/RPS27A/MRPL47/RPS27/MRPS18B/RPL38/RPL41/MRPL2/RPL10/RPL19/RPS2/RPS15/MRPL20/RPS16/RPS21/RPL7A/RPL37A/RPL24/RPLP1/MRPL37/RPS25/RPS26/RPL10A/MRPL51/RPS6/MRPS23/RPL30/RPL36A/RPLP0/MRPS24/MRPS11/RPL27/MRPS15/MRPS34/RPL23A/RPL32/RPSA/MRPL14/RPS3/RPL4/RPL18A/RPLP2/RPL35/RPL13A/RPL11/RPS14/MRPL27/RPS11/MRPL36/RPS19/RPS29/RPL18/RPS9/…	95
MF	GO:0004842	ubiquitin-protein transferase activity	95/3380	422/22432	2.77099508887366e-05	0.00150014067458435	0.00128569596693251	BIRC6/MIB1/NEDD4/LTN1/UBR5/HLTF/SHPRH/CBL/TRIM23/UBR3/HERC1/FBXO30/TRIM2/RC3H1/HECTD1/HECTD4/PELI2/UBR1/G2E3/HERC3/HERC3/SEL1L/ANKIB1/HECW2/RNF38/HECTD2/RNF111/TRIM71/PJA2/RC3H2/FEM1B/RLIM/MED12/MED1/CBLB/CUL5/PELI1/ANAPC1/TAF1/RNF6/MSL2/UBR2/UBE4A/UBR4/BARD1/UBE2W/RNF217/UBE3C/RMND5A/KLHL9/RNF152/TRIM6/RNF19A/WWP1/TRIM36/HERC5/HUWE1/KLHL13/MARCHF6/CBLL1/TRIP12/BIRC2/SH3RF1/DZIP3/RNF2/ARIH1/MALT1…	95
MF	GO:0005543	phospholipid binding	93/3380	442/22432	0.000423856808315673	0.0113251804621894	0.00970624894832225	WDFY3/SYT16/OSBPL8/RAPGEF6/PIK3C2A/NF1/FCHO2/RAPGEF2/OGT/ARAP2/ZFYVE16/DENND1B/EEA1/ZCCHC14/WDFY1/IQGAP1/ABCA1/GAB2/ARL6/ACAP2/ITPR1/PLA2G4A/WNT5A/CLVS2/ASAP1/SNX13/SBF2/OPA1/ITPR2/KRIT1/PLEKHA8/MYOF/C2CD5/CPNE3/STXBP6/TWF1/OPHN1/SESTD1/SPTBN1/RASA2/SNX16/PRKCI/OBSCN/ANKFY1/KIF16B/ESYT2/SNX30/AMER1/AIDA/PLEKHA5/IQGAP2/JAG1/APPL1/PIK3C2B/SH3PXD2B/MYO1B/FCHSD2/VIL1/SDCBP/ZCCHC2/PLCB1/ARFIP1/KRIT1/D…	93
MF	GO:0030695	GTPase regulator activity	85/3380	341/22432	1.16146146942772e-06	0.000113181004132586	9.70018099048983e-05	STXBP5L/NF1/CHML/DEPDC1/SOS1/RAPGEF2/RANBP2/PREX2/STXBP5/RALGAPA1/DOCK4/TBC1D8B/CHM/RGPD8/ARAP2/ECT2/ARHGAP12/FAM13B/ARHGAP29/ARHGAP42/ARHGEF12/ARHGAP5/RASA1/ARHGAP28/RALGAPB/RASAL2/IQGAP1/ARHGAP11A/ACAP2/ASAP1/CPEB2/LRRK2/ARHGAP19/KRIT1/ARHGAP21/DLC1/IPO7/SLIT2/SYDE2/SEC23A/TBC1D5/BNIP2/OPHN1/ARHGAP18/USP6NL/RP2/RASA2/WASL/DOCK1/OCRL/RABGAP1L/ARHGEF11/RALGAPA2/IQGAP2/ARHGAP20/ARHGAP31/DEPDC1B/GA…	85
MF	GO:0003713	transcription coactivator activity	81/3380	352/22432	4.73052575746531e-05	0.00226491010688354	0.00194114181371135	MYSM1/NCOA2/MED13/NRIP1/MRTFB/KMT2D/EP300/GTF2A1/MAML2/NCOA3/JMY/NPAT/RB1/CREBBP/KMT2C/SP4/MED12L/PPARGC1A/ZFPM2/MED14/HCFC1/ZFX/ZEB1/MED12/MED1/BICRA/ARID5B/MEF2A/KAT6A/NCOA6/TAF1/NR1D2/SRCAP/NR2C2/MAML1/TRIP11/NSD3/PHF2/RERE/DDX17/ZMIZ1/GABPA/YAP1/HCFC2/MED23/TCERG1/BIRC2/RAP2C/HIPK2/MAML3/ABL1/SERTAD2/SS18L1/NUP98/PPARGC1B/YAF2/SOX4/TADA3/LPIN3/CEBPA/JUNB/CIITA/NR1H3/WWOX/PMF1/PARK7/GPS2/SS18L…	81
MF	GO:0140297	DNA-binding transcription factor binding	81/3380	370/22432	0.000270231096648407	0.00808632508773397	0.00693038708218836	NCOA2/MED13/NRIP1/PROX1/LATS1/STRN/MIER3/EP300/GTF2A1/NCOA3/TBX20/JMJD1C/RB1/CREBBP/SIRT1/PPARGC1A/ATF2/MED14/TCF12/HCFC1/HIF1A/MED12/MED1/MEF2A/SP1/BBS10/RBL1/CNOT1/NCOA6/TAF1/RNF6/NSD1/CEBPB/MGA/RBL2/GSK3B/CREB1/NCAPG2/GATA6/TBX3/TAF4B/KDM3A/BBS7/GABPA/BAZ2A/YAP1/TRIP12/CBX5/TCERG1/HIPK2/SKI/SOX9/PPARGC1B/FAF1/PAGR1/TBX2/TADA3/CIITA/PARK7/RNF25/DLL1/MAD2L2/ZBTB7A/PSMA6/TLE2/AIP/NOC2L/PTMA/TGFB1…	81
MF	GO:0015631	tubulin binding	80/3380	351/22432	7.40052559921264e-05	0.00312747722134073	0.00268040519017669	BRCA2/TAOK1/APC/CEP350/KIF14/DST/CENPE/FCHO2/UNC5C/PHF6/KIF18A/CAMSAP2/HOOK1/PPARGC1A/TPR/SETD2/KIF18B/MACF1/TBCEL/GAS2L3/FAM83D/CLASP2/OPA1/LRRK2/KRIT1/KIF11/KIF23/KIF15/CCSAP/TTBK2/AGTPBP1/KIF16B/CCDC88C/ADNP/INO80/TIAM1/KIF20A/CLIP1/TRIM36/DNM3/IFT81/APPL1/EFHC1/EML4/FMR1/TTLL7/STARD9/MID2/CKAP5/HTT/CLASP1/BCL2L11/DIXDC1/MTUS1/KRIT1/CAMSAP1/ALDOA/EMD/TUBGCP2/TBCA/ATF5/GAPDH/B9D2/RGS14/NME1/KLC…	80
MF	GO:0045296	cadherin binding	80/3380	357/22432	0.000133897162470902	0.00492920087442879	0.00422457292960824	DCHS2/MRTFB/CBL/ANLN/CD2AP/FNBP1L/PKN2/CDH1/MACF1/BMPR2/IQGAP1/HCFC1/SLK/FMNL2/ITGA6/DDX3X/ANK3/ASAP1/PPFIBP1/PHLDB2/COBLL1/STXBP6/TWF1/TJP1/LIMA1/ITGB1/CEMIP2/EGFR/ARHGAP18/SPTBN1/USO1/CTNND1/MPP7/DOCK9/ESYT2/CRKL/PAK2/GAPVD1/CLINT1/EPS15/CD46/MYO1B/CKAP5/NUMB/ATIC/PRDX6/BAIAP2/ALDOA/FXYD5/EMD/STX5/SND1/CAPZB/P2RX4/RACK1/RANBP1/GIPC1/CCS/PARK7/TWF2/RPS2/SH3GLB2/TAGLN2/RPL7A/KRT18/RPL24/RPS26/HSP…	80
MF	GO:0005096	GTPase activator activity	75/3380	300/22432	4.29197071522351e-06	0.00032027381472249	0.000274490758686272	STXBP5L/NF1/CHML/DEPDC1/SOS1/RAPGEF2/RANBP2/PREX2/STXBP5/RALGAPA1/DOCK4/TBC1D8B/CHM/RGPD8/ARAP2/ECT2/ARHGAP12/FAM13B/ARHGAP29/ARHGAP42/ARHGEF12/ARHGAP5/RASA1/ARHGAP28/RALGAPB/RASAL2/IQGAP1/ARHGAP11A/ACAP2/ASAP1/LRRK2/ARHGAP19/ARHGAP21/DLC1/SYDE2/SEC23A/TBC1D5/BNIP2/OPHN1/ARHGAP18/USP6NL/RP2/RASA2/DOCK1/OCRL/RABGAP1L/ARHGEF11/RALGAPA2/ARHGAP20/ARHGAP31/DEPDC1B/GAPVD1/NUP50/TBC1D4/ELMOD2/TBC1D15/PL…	75
MF	GO:0061629	RNA polymerase II-specific DNA-binding transcription factor binding	65/3380	295/22432	0.000861609125856627	0.0183935783233774	0.0157642212283698	NCOA2/MED13/NRIP1/PROX1/LATS1/STRN/MIER3/EP300/GTF2A1/NCOA3/TBX20/JMJD1C/RB1/CREBBP/SIRT1/PPARGC1A/ATF2/MED14/HIF1A/MED12/MED1/SP1/BBS10/RBL1/CNOT1/NCOA6/TAF1/RNF6/NSD1/CEBPB/MGA/RBL2/GSK3B/CREB1/GATA6/TBX3/TAF4B/KDM3A/BBS7/BAZ2A/TRIP12/TCERG1/HIPK2/PPARGC1B/FAF1/PAGR1/TBX2/TADA3/PARK7/RNF25/DLL1/MAD2L2/ZBTB7A/PSMA6/AIP/TGFB1I1/NFKBIA/DNAAF4/COMMD6/SMARCD3/FKBP4/PRPF6/PKN1/BRMS1/NHLH2	65
MF	GO:0035091	phosphatidylinositol binding	58/3380	250/22432	0.000420573250210258	0.0113104163360116	0.00969359535002728	WDFY3/OSBPL8/PIK3C2A/FCHO2/OGT/ARAP2/ZFYVE16/DENND1B/EEA1/ZCCHC14/WDFY1/IQGAP1/GAB2/ACAP2/ITPR1/CLVS2/ASAP1/SNX13/SBF2/ITPR2/KRIT1/PLEKHA8/STXBP6/TWF1/SESTD1/SNX16/OBSCN/ANKFY1/KIF16B/ESYT2/SNX30/AMER1/AIDA/PLEKHA5/IQGAP2/APPL1/PIK3C2B/SH3PXD2B/MYO1B/FCHSD2/VIL1/SDCBP/ZCCHC2/PLCB1/ARFIP1/KRIT1/ZFYVE19/PITPNM1/GPAA1/TWF2/PLEKHF1/ANXA2/SNX21/COMMD1/SNX22/PLEKHA4/ADAP1/PHLDA3	58
MF	GO:0061659	ubiquitin-like protein ligase activity	58/3380	261/22432	0.00128076037087414	0.0241652349702745	0.0207108211034054	NEDD4/LTN1/UBR5/HLTF/SHPRH/CBL/UBR3/FBXO30/TRIM2/RC3H1/PELI2/UBR1/ANKIB1/HECW2/RNF111/TRIM71/PJA2/RLIM/MED12/MED1/CBLB/PELI1/ANAPC1/RNF6/MSL2/UBR2/UBE4A/ZNF451/RNF217/RNF152/KIAA1586/TRIM6/RNF19A/WWP1/HUWE1/ZMIZ1/MARCHF6/CBLL1/BIRC2/SH3RF1/DZIP3/RNF2/ARIH1/TRAF6/RNF5/MED11/ANAPC11/MIB2/RNF157/VHL/RNF25/RNF167/MYLIP/RING1/STUB1/FBXO44/RNF181/NOSIP	58
MF	GO:0140097	catalytic activity, acting on DNA	57/3380	213/22432	6.81116216196808e-06	0.000474091228467072	0.000406320014332709	REV3L/SMARCAD1/DICER1/NBN/POLK/POLQ/CHD1/GEN1/BRIP1/SETX/DNMT3B/DDX3X/DNA2/ASCC3/TOP2B/SLX4/ERI2/DCLRE1A/PBRM1/METTL4/RAD54B/LIG4/HELB/THAP9/ERCC6L/CHD9/INO80/WRN/TEP1/MCM9/NAV2/TOP1MT/MCM5/ALKBH2/RAD9A/NME1/TATDN1/POLA2/RFC2/POLD4/ENDOV/OGG1/EME1/RPS3/POLH/TERC/POLE4/TDG/GINS2/POLD2/MPG/ENDOG/RUVBL2/EXO5/TREX2/ERCC1/NTHL1	57
MF	GO:0005085	guanyl-nucleotide exchange factor activity	56/3380	236/22432	0.000287825879180033	0.00848420554180859	0.00727139063191663	RAPGEF6/ARFGEF2/DOCK11/SOS1/RAPGEF2/PREX2/DOCK4/SPATA13/ARFGEF1/HERC1/ECT2/RALGPS2/RIC1/ARHGEF12/DENND1B/TRIO/DENND4A/PSD3/FNIP1/DOCK7/RAPGEF5/SBF2/SOS2/DOCK3/IQSEC1/DOCK1/OBSCN/DOCK9/FGD6/ARFGEF3/TIAM1/ARHGEF11/RGL4/GAPVD1/DNMBP/KALRN/RAPGEF4/EPS8/DENND4C/ALS2/RAB3IL1/SERGEF/PSD/DENND2A/LAMTOR4/LAMTOR5/EIF2B4/RANGRF/LAMTOR1/TRAPPC3/EEF1B2/CCZ1/ARHGEF19/EIF2B3/LAMTOR2/TRAPPC5	56
MF	GO:0061630	ubiquitin protein ligase activity	55/3380	252/22432	0.00255256177769143	0.0379584725397093	0.0325323190565076	NEDD4/LTN1/UBR5/HLTF/SHPRH/CBL/UBR3/FBXO30/TRIM2/RC3H1/PELI2/UBR1/ANKIB1/HECW2/RNF111/TRIM71/PJA2/RLIM/MED12/MED1/CBLB/PELI1/ANAPC1/RNF6/MSL2/UBR2/UBE4A/RNF217/RNF152/TRIM6/RNF19A/WWP1/HUWE1/MARCHF6/CBLL1/BIRC2/SH3RF1/DZIP3/RNF2/ARIH1/TRAF6/RNF5/MED11/ANAPC11/MIB2/RNF157/VHL/RNF25/RNF167/MYLIP/RING1/STUB1/FBXO44/RNF181/NOSIP	55
MF	GO:0003714	transcription corepressor activity	55/3380	254/22432	0.00305276919444185	0.0422138351211383	0.0361793786966274	NRIP1/MIER3/NPAT/KLF12/E2F7/CREBBP/SIRT1/ATF3/ZFPM2/TBL1XR1/E2F8/DNMT3B/ZEB1/RLIM/MED1/ATF7IP/CDYL2/RYBP/SFMBT2/NSD1/ZNF451/RERE/COPS2/CASP8AP2/RBFOX2/YAP1/RUNX1T1/TCERG1/HIPK2/SKI/SPEN/ZMYND11/YAF2/CDX2/ATF5/JUNB/WTIP/NAB2/GPS2/PFDN5/RELB/ZBTB7A/TLE2/TRIB3/NOC2L/KCNIP3/CIR1/BATF3/BASP1/UXT/DRAP1/TLE5/RUVBL2/HSPA1A/ID3	55
MF	GO:0016741	transferase activity, transferring one-carbon groups	52/3380	239/22432	0.0035075726396764	0.0471808929053302	0.0404363969008873	ALDH1L2/KMT2D/SETD1B/KMT2C/PCMTD2/CMTR2/ASH1L/SETD2/DNMT3B/PCMTD1/MTR/ALKBH8/PRDM10/NSD1/METTL4/RNMT/SETD7/CARNMT1/TRMT1L/NSD3/SUZ12/PRDM15/TRMT10A/PRMT3/BMT2/ATIC/PEMT/TRMT61A/METTL2B/RRP8/EEF1AKNMT/SMYD3/RRNAD1/METTL7A/NSUN5/PRMT7/AS3MT/EEF2KMT/METTL1/TRMT1/COMTD1/EEF1AKMT4-ECE2/ASMTL/SPOUT1/LCMT1/NTMT1/PRMT1/EEF1AKMT4/METTL2A/ANTKMT/FBL/GAMT	52
MF	GO:0042393	histone binding	51/3380	214/22432	0.000469709072404633	0.0121962390179548	0.010452789916835	MYSM1/KDM7A/ATAD2B/KMT2D/PHF6/JAK2/KMT2C/SIRT1/RESF1/TNKS/CHD1/ATAD2/TBL1XR1/MBTD1/SPTY2D1/CDYL2/IPO7/KAT6A/SFMBT2/TAF1/SPIN1/NAP1L2/SRCAP/SPIN4/USP49/INO80/USP15/NCAPG2/PHF2/SMARCA5/SUZ12/BAZ2A/FMR1/CBX5/PHF8/KDM1B/HJURP/ZMYND11/RRP8/PRMT7/NOC2L/PTMA/ANP32C/COPRS/MPHOSPH8/NPM3/DPF1/SGF29/PIH1D1/BRD9/PKN1	51
MF	GO:0004518	nuclease activity	51/3380	225/22432	0.00155006387325335	0.0273174022599096	0.0234123869232264	XRN1/DICER1/N4BP2/AGO2/CNOT6/PGAP1/FANCM/CNOT6L/ZC3H12C/GEN1/PAN3/DNA2/CNOT1/SLX4/ERI2/ENPP2/DCLRE1A/DCP2/ERN1/WRN/ANGEL2/SND1/POP5/RAD9A/POP4/NME1/TATDN1/TSEN54/RNASEK/ENDOV/AEN/TRIR/ERI3/OGG1/RPP21/RNASET2/EXOSC7/EME1/RPS3/POP7/RPP25/EXOSC5/RNASEH2A/EXOSC4/ENDOG/EXO5/PNKP/TREX2/ERCC1/NTHL1/RPPH1	51
MF	GO:0019207	kinase regulator activity	51/3380	227/22432	0.00189356371374764	0.0314643992607431	0.0269665718134736	TAOK1/APC/CCNT2/MOB1B/WNK1/CCNG2/SPRED2/KIDINS220/CCNT1/LRP6/CCNJ/PIK3CA/IQGAP1/PIK3R1/DDX3X/GMFB/ERCC6/ETAA1/IBTK/PRKAR2B/SPRED1/PIK3R3/SOCS6/PAK2/SOCS5/DBF4B/CCNL1/SPDYA/PRKAR1A/ALS2/MALT1/FAF1/GAS6/CDK4/CSNK2B/MAPK8IP1/RACK1/CDKN1C/RPLP1/TRIB3/MLST8/GPRC5C/HSPB1/PKIG/HEXIM2/SLA2/MAP2K2/CAMK2N1/CCNQ/IGF2/CDKN1A	51
MF	GO:0000287	magnesium ion binding	51/3380	229/22432	0.00230181667507929	0.0351601503884873	0.0301340163073331	LATS1/ATP10D/WNK1/ATP11B/ATP11C/ICK/STK38L/ATP11A/GEN1/ATP8A1/ATP8B4/OPA1/LRRK2/CDC42BPA/RPS6KA3/RAP2A/RP2/SNRK/DYRK2/RPS6KA6/ERN1/WRN/IMPA1/ATP9A/SIK2/SIK3/PRKACB/WEE1/MTHFD2/ABL1/FIGNL1/PAPOLA/SPHK1/NME1/ADPRHL2/MAPK12/ENDOV/HMGCL/NUDT18/NT5C3B/MVK/BRSK2/ENO2/PGP/TDG/ARL3/ILVBL/BRSK1/DCTPP1/ENO1/TREX2	51
MF	GO:0008168	methyltransferase activity	50/3380	225/22432	0.00264527093472089	0.0385753154089668	0.0330609844028127	KMT2D/SETD1B/KMT2C/PCMTD2/CMTR2/ASH1L/SETD2/DNMT3B/PCMTD1/MTR/ALKBH8/PRDM10/NSD1/METTL4/RNMT/SETD7/CARNMT1/TRMT1L/NSD3/SUZ12/PRDM15/TRMT10A/PRMT3/BMT2/PEMT/TRMT61A/METTL2B/RRP8/EEF1AKNMT/SMYD3/RRNAD1/METTL7A/NSUN5/PRMT7/AS3MT/EEF2KMT/METTL1/TRMT1/COMTD1/EEF1AKMT4-ECE2/ASMTL/SPOUT1/LCMT1/NTMT1/PRMT1/EEF1AKMT4/METTL2A/ANTKMT/FBL/GAMT	50
MF	GO:0008022	protein C-terminus binding	48/3380	201/22432	0.00064520783772309	0.015445828092082	0.0132378511031473	BRCA2/DST/JAK2/CENPF/AGO2/EP300/NPAT/CD2AP/MKI67/CEP135/SIRT1/NIPBL/CEP120/PRKAA1/FIGN/MED12/SP1/TOP2B/FN1/TOPBP1/ERCC6/HSPG2/LIG4/POLR2A/MDC1/EFHC1/ATXN1/YAP1/ABL1/BAIAP2/MIF4GD/PHB/CIITA/VPS4A/RAB3A/BCAM/BANF1/PICK1/SNF8/SLC9A3R2/CORO1A/DAPK3/CITED1/HRAS/DYNLL1/PEX16/ERCC1/ID1	48
MF	GO:0017048	Rho GTPase binding	45/3380	194/22432	0.00174923371263165	0.0297480901876163	0.0254956086626743	DOCK11/SOS1/ATP7A/PREX2/DOCK4/CDKL5/SPATA13/ANLN/ECT2/PKN2/ARHGEF12/ROCK2/TRIO/STRN3/NCKAP1/IQGAP1/DOCK7/FMNL2/LRRK2/SOS2/STXBP6/DOCK3/SIKE1/DOCK1/OBSCN/OCRL/FGD6/TIAM1/ARHGEF11/IQGAP2/PAK2/SRGAP2B/PARD6B/DNMBP/KALRN/ABI2/EPS8/DIAPH2/ALS2/ITPKA/DAPK3/ARHGEF19/ARHGDIG/PKN1/ARHGAP4	45
MF	GO:1901981	phosphatidylinositol phosphate binding	40/3380	167/22432	0.00163428062736317	0.0283195532143287	0.0242712806671156	OSBPL8/FCHO2/OGT/ARAP2/ZFYVE16/DENND1B/IQGAP1/GAB2/ACAP2/CLVS2/ASAP1/SNX13/KRIT1/PLEKHA8/STXBP6/TWF1/SESTD1/OBSCN/ANKFY1/KIF16B/AMER1/PLEKHA5/IQGAP2/SH3PXD2B/MYO1B/FCHSD2/VIL1/SDCBP/PLCB1/ARFIP1/KRIT1/ZFYVE19/TWF2/PLEKHF1/ANXA2/SNX21/COMMD1/PLEKHA4/ADAP1/PHLDA3	40
MF	GO:0008757	S-adenosylmethionine-dependent methyltransferase activity	38/3380	163/22432	0.00346670222339577	0.0470732696989953	0.0403441584030734	KMT2D/SETD1B/KMT2C/PCMTD2/CMTR2/ASH1L/SETD2/DNMT3B/PCMTD1/NSD1/METTL4/RNMT/SETD7/CARNMT1/TRMT1L/NSD3/SUZ12/TRMT10A/PRMT3/BMT2/PEMT/TRMT61A/METTL2B/RRP8/SMYD3/RRNAD1/PRMT7/AS3MT/EEF2KMT/METTL1/TRMT1/LCMT1/PRMT1/EEF1AKMT4/METTL2A/ANTKMT/FBL/GAMT	38
MF	GO:0016779	nucleotidyltransferase activity	35/3380	146/22432	0.00302634602732077	0.0421555044087596	0.0361293863439607	REV3L/TUT7/POLK/POLQ/OAS3/PAPOLG/FPGT/TUT4/POLR2A/TEP1/POLR2B/ABL1/POLR2M/PAPOLA/POLR2H/COASY/POLA2/POLD4/CTU1/FLAD1/POLR3GL/GMPPA/POLH/TERC/POLE4/TUT1/ZNRD1/POLD2/PCYT2/CTU2/EIF2B3/NANS/NMNAT1/CD3EAP/POLR2I	35
MF	GO:0032182	ubiquitin-like protein binding	29/3380	109/22432	0.00126130140544679	0.0238524190440998	0.0204427221300964	NEDD4/UBR5/USP25/RNF111/DCUN1D4/SPRTN/UBXN2B/DCUN1D1/CASP8AP2/BIRC2/NBR1/MARCHF7/TP53INP2/FAF1/RAD23A/DNAJB2/WDR92/FAAP20/ZFAND2B/VPS28/HSPB1/SHARPIN/USP5/AUP1/MVB12A/UBXN1/TDG/ADRM1/UCHL1	29
MF	GO:0019843	rRNA binding	26/3380	76/22432	2.64139243688918e-05	0.00145857690365021	0.00125007372592145	RPL3/RPL12/MRPS17/RPS4X/GTF3A/CAVIN1/NGRN/MRPL20/RPLP0/MRPS11/TST/RPL23A/IMP3/RPS3/NOP53/RPL11/RPS14/RPS11/RPS9/RPL8/MRPS18A/RPS13/RPS5/RPL9/MRPL11/RPS18	26
MF	GO:0016655	oxidoreductase activity, acting on NAD(P)H, quinone or similar compound as acceptor	24/3380	76/22432	0.000219762802062344	0.0071361738625216	0.0061160597201428	CBR4/NDUFV2/TP53I3/NQO2/ND2/NDUFB2/NDUFS7/DHRS4/NDUFA6/NDUFV3/NDUFA9/NDUFA8/NDUFS3/NDUFAF2/NDUFB9/NDUFS4/NDUFS8/NDUFV1/NDUFB7/DCXR/NDUFA13/ND6/NDUFS6/ND3	24
MF	GO:0043130	ubiquitin binding	24/3380	81/22432	0.000628578414171969	0.015223728083586	0.0130475002313812	NEDD4/UBR5/USP25/SPRTN/UBXN2B/BIRC2/NBR1/MARCHF7/TP53INP2/FAF1/RAD23A/DNAJB2/WDR92/FAAP20/ZFAND2B/VPS28/HSPB1/SHARPIN/USP5/AUP1/MVB12A/UBXN1/ADRM1/UCHL1	24
MF	GO:0070063	RNA polymerase binding	23/3380	77/22432	0.000713344339133654	0.0164128643362335	0.014066649775197	NEDD4/CCNT2/YTHDC2/AGO2/NCOA3/PKN2/CCNT1/PCF11/SPTY2D1/UVSSA/RPRD1B/RPRD1A/SCAF8/AGO1/CDC73/SCAF4/WAC/RTF1/SUPT4H1/SMYD3/ELOF1/BIN1/PPIB	23
MF	GO:0051219	phosphoprotein binding	23/3380	85/22432	0.00302958928509048	0.0421555044087596	0.0361293863439607	NEDD4/PHF6/CBL/RB1/PTPN11/RASA1/PIK3R1/CBLB/PKD2/IGF2R/YES1/IRS1/SCAF8/PIK3R3/CRKL/MID2/ABL1/SCAF4/MAPK1/RTF1/PIN1/FKBP4/PIH1D1	23
MF	GO:0051536	iron-sulfur cluster binding	22/3380	64/22432	9.91323288026691e-05	0.00391257728521761	0.00335327541019432	REV3L/BRIP1/IREB2/DNA2/PPAT/NDUFV2/GLRX5/ISCA2/CISD3/SDHB/UQCRFS1/CISD1/CIAO3/NDUFS7/NUBP2/NUBP1/RPS3/FDX2/NDUFS8/NDUFV1/EXO5/NTHL1	22
MF	GO:0051540	metal cluster binding	22/3380	64/22432	9.91323288026691e-05	0.00391257728521761	0.00335327541019432	REV3L/BRIP1/IREB2/DNA2/PPAT/NDUFV2/GLRX5/ISCA2/CISD3/SDHB/UQCRFS1/CISD1/CIAO3/NDUFS7/NUBP2/NUBP1/RPS3/FDX2/NDUFS8/NDUFV1/EXO5/NTHL1	22
MF	GO:0048365	Rac GTPase binding	21/3380	74/22432	0.00241417990819844	0.0363575494174685	0.0311602474658187	ATP7A/PREX2/DOCK4/CDKL5/SPATA13/NCKAP1/IQGAP1/DOCK7/DOCK3/OCRL/TIAM1/IQGAP2/PAK2/SRGAP2B/ABI2/EPS8/ALS2/ITPKA/ARHGDIG/PKN1/ARHGAP4	21
MF	GO:0001098	basal transcription machinery binding	21/3380	75/22432	0.00288531627535309	0.0407139262499994	0.0348938813968999	AGO2/AHR/NCOA3/TAF2/PCF11/UVSSA/RPRD1B/RPRD1A/SCAF8/AGO1/CDC73/SCAF4/WAC/RTF1/SUPT4H1/SMYD3/ELOF1/EDF1/RUVBL2/FBL/ERCC1	21
MF	GO:0001099	basal RNA polymerase II transcription machinery binding	21/3380	75/22432	0.00288531627535309	0.0407139262499994	0.0348938813968999	AGO2/AHR/NCOA3/TAF2/PCF11/UVSSA/RPRD1B/RPRD1A/SCAF8/AGO1/CDC73/SCAF4/WAC/RTF1/SUPT4H1/SMYD3/ELOF1/EDF1/RUVBL2/FBL/ERCC1	21
MF	GO:0003684	damaged DNA binding	20/3380	64/22432	0.000828118011869431	0.0177702111199857	0.0152299641997476	NBN/EP300/CREBBP/POLK/POLQ/CUL4B/SDE2/DCLRE1A/WRN/POT1/RAD23A/RPA3/OGG1/DDB2/RPS3/POLH/TDG/MPG/PNKP/ERCC1	20
MF	GO:0051018	protein kinase A binding	19/3380	53/22432	0.000154420920876513	0.00548956432455003	0.00470483257461579	AKAP11/ARFGEF2/ARFGEF1/PJA2/AKAP6/LRRK2/CRYBG3/RYR2/AKAP12/PRRC1/GSK3B/PRKAR2B/C2orf88/AKAP5/PRKACB/SOX9/PRKAR1A/DACT3/RPS3	19
MF	GO:0003954	NADH dehydrogenase activity	19/3380	61/22432	0.0011559329908973	0.0223357747415755	0.0191428817244178	NDUFV2/ND2/NDUFB2/NDUFS7/NDUFA6/NDUFV3/NDUFA9/NDUFA8/NDUFS3/NDUFAF2/NDUFB9/NDUFS4/NDUFS8/NDUFV1/NDUFB7/NDUFA13/ND6/NDUFS6/ND3	19
MF	GO:0008137	NADH dehydrogenase (ubiquinone) activity	19/3380	61/22432	0.0011559329908973	0.0223357747415755	0.0191428817244178	NDUFV2/ND2/NDUFB2/NDUFS7/NDUFA6/NDUFV3/NDUFA9/NDUFA8/NDUFS3/NDUFAF2/NDUFB9/NDUFS4/NDUFS8/NDUFV1/NDUFB7/NDUFA13/ND6/NDUFS6/ND3	19
MF	GO:0050136	NADH dehydrogenase (quinone) activity	19/3380	61/22432	0.0011559329908973	0.0223357747415755	0.0191428817244178	NDUFV2/ND2/NDUFB2/NDUFS7/NDUFA6/NDUFV3/NDUFA9/NDUFA8/NDUFS3/NDUFAF2/NDUFB9/NDUFS4/NDUFS8/NDUFV1/NDUFB7/NDUFA13/ND6/NDUFS6/ND3	19
MF	GO:0048156	tau protein binding	18/3380	46/22432	6.13275074735109e-05	0.0026877023513391	0.00230349602005769	TAOK1/EP300/ROCK2/DYRK1A/PRKAA1/TTBK2/GSK3B/AATF/CDK5/BIN1/HSP90AA1/STUB1/BRSK2/PIN1/FKBP4/BRSK1/APOE/CLU	18
MF	GO:0016796	exonuclease activity, active with either ribo- or deoxyribonucleic acids and producing 5'-phosphomonoesters	18/3380	59/22432	0.00200157948210471	0.0324443891394781	0.0278064724015123	XRN1/CNOT6/CNOT6L/GEN1/PAN3/CNOT1/ERI2/DCLRE1A/DCP2/ANGEL2/RAD9A/TATDN1/ERI3/EXOSC7/EXOSC5/EXOSC4/EXO5/TREX2	18
MF	GO:0097110	scaffold protein binding	18/3380	62/22432	0.00365482984180098	0.0488273477090928	0.0418474914314191	PHF6/P2RY1/ATP2B4/CIT/DSP/ITPR2/PDE4D/PANX1/CHUK/AKAP5/BAIAP2/PARK7/DLL1/KRT18/HSP90AA1/MAP2K2/VIM/DYNLL1	18
MF	GO:0005080	protein kinase C binding	17/3380	56/22432	0.00279500692551205	0.0399155902827867	0.0342096673423834	ITGAV/ADAM9/DSP/TOP2B/NELL2/IRS1/PARD6B/ABL1/RACK1/TWF2/HINT1/DACT3/PICK1/HSPB1/TDG/FEZ1/PKN1	17
MF	GO:0045309	protein phosphorylated amino acid binding	16/3380	52/22432	0.00316198292361457	0.0433620936362575	0.0371634939645463	NEDD4/CBL/PTPN11/RASA1/PIK3R1/CBLB/YES1/IRS1/SCAF8/PIK3R3/CRKL/ABL1/SCAF4/MAPK1/RTF1/PIN1	16
MF	GO:0051539	4 iron, 4 sulfur cluster binding	15/3380	42/22432	0.000780851141421324	0.0175755163162849	0.015063100966091	REV3L/BRIP1/IREB2/DNA2/PPAT/ISCA2/SDHB/CIAO3/NDUFS7/NUBP2/NUBP1/NDUFS8/NDUFV1/EXO5/NTHL1	15
MF	GO:0005547	phosphatidylinositol-3,4,5-trisphosphate binding	14/3380	39/22432	0.00109381656251573	0.021816756967926	0.0186980574025039	OGT/ARAP2/ZFYVE16/IQGAP1/GAB2/ASAP1/OBSCN/KIF16B/IQGAP2/MYO1B/FCHSD2/COMMD1/ADAP1/PHLDA3	14
MF	GO:0035198	miRNA binding	13/3380	37/22432	0.00204279414592151	0.0327915967261005	0.0281040467566191	AGO2/TUT7/RC3H1/PUM2/TRIM71/ZC3H7A/AGO4/AGO1/TUT4/PUM1/FMR1/SPOUT1/TARBP2	13
MF	GO:0050321	tau-protein kinase activity	11/3380	22/22432	0.000125137872624233	0.00466899549075009	0.00400156383583606	TAOK1/ROCK2/DYRK1A/PRKAA1/TTBK2/GSK3B/SIK3/CDK5/PHKG1/BRSK2/BRSK1	11
MF	GO:0017056	structural constituent of nuclear pore	11/3380	27/22432	0.00111654267511988	0.0219675130119191	0.0188272629103849	TPR/NUP153/POM121/NUP62CL/NUP160/POM121C/NUP58/NUP205/NUP98/NDC1/UPF3B	11
MF	GO:0015035	protein disulfide oxidoreductase activity	10/3380	22/22432	0.000671154687759659	0.0158833550820379	0.0136128337270711	DNAJC10/ERO1B/GFER/TXN/GLRX5/CCS/PTGES2/TXN2/SCO2/STAB1	10
MF	GO:0070064	proline-rich region binding	9/3380	18/22432	0.000526111131592544	0.0133933708266357	0.0114787920540906	NEDD4/GHR/YAP1/GAREM1/ABI2/ABL1/CYLD/BAIAP2/WBP4	9
MF	GO:0030742	GTP-dependent protein binding	9/3380	22/22432	0.00304346150385588	0.0421555044087596	0.0361293863439607	RAPGEF6/EEA1/AP1G1/RAPGEF5/RAB3B/HPS6/RAB3A/RAB34/RAB32	9
MF	GO:0051010	microtubule plus-end binding	8/3380	17/22432	0.00178282658823536	0.0298930215189342	0.0256198220989969	APC/DST/KIF18A/CLASP2/TTBK2/CLIP1/CKAP5/CLASP1	8
MF	GO:0004559	alpha-mannosidase activity	7/3380	14/22432	0.002259481747499	0.0349165808106982	0.0299252649354541	MAN2A1/EDEM3/MANEA/EDEM1/MAN1A1/MAN1A2/MANEAL	7
MF	GO:0005095	GTPase inhibitor activity	7/3380	15/22432	0.00368894107058473	0.0490229975417568	0.0420151731729042	IQGAP1/CPEB2/SLIT2/IQGAP2/ARL2/GPS2/GPS1	7
MF	GO:0015923	mannosidase activity	7/3380	15/22432	0.00368894107058473	0.0490229975417568	0.0420151731729042	MAN2A1/EDEM3/MANEA/EDEM1/MAN1A1/MAN1A2/MANEAL	7
MF	GO:0070402	NADPH binding	7/3380	15/22432	0.00368894107058473	0.0490229975417568	0.0420151731729042	CBR4/LBR/MTRR/SRD5A1/TP53I3/GRHPR/CBR3	7
MF	GO:0043560	insulin receptor substrate binding	6/3380	11/22432	0.00271333841534213	0.0392226563599979	0.03361578813827	JAK2/PTPN11/PIK3CA/PIK3R1/IGF1R/PRKCZ	6
