# Supplementary material for: Cellular Proteo-Transcriptomic Changes in the Immediate Early-Phase of Lentiviral Transduction
Source: Microorganisms. 2021 Oct 23;9(11):2207. doi: 10.3390/microorganisms9112207 (PMC8625573; doi:10.3390/microorganisms9112207)
Supplement: Supplementary file 1 [file microorganisms-09-02207-s001.zip › microorganisms-1413432 suppl final/Supplementary table 7 - GO terms HIV-2 vs MOCK 2 hours after transduction.xlsx]

## Sheet: Munka1
ONTOLOGY	ID	Description	GeneRatio	BgRatio	pvalue	p.adjust	qvalue	geneID	Count
MF	GO:0004674	protein serine/threonine kinase activity	113/2473	480/22432	2.63196424507893e-15	7.01067542747525e-12	5.74507002408282e-12	TAOK1/SMG1/CDK6/PRKDC/MAP3K1/WNK1/HIPK3/EGFR/LATS1/MAPK10/HIPK1/UHMK1/DCLK1/TRIO/CDKL5/ACVR2B/TAF1/BMPR2/MAP3K2/TRPM7/NEK7/ICK/DYRK1A/CDK12/MAP4K5/ATR/BMP2K/GSK3B/CAMK4/MAP4K3/CDK19/LMTK2/PKN2/TNIK/CIT/MYLK/CSNK1G3/CSNK1G1/PAK2/ROCK2/GRK3/ERN1/LATS2/RPS6KA6/DYRK2/PRKG1/ATM/RPS6KA3/CDK17/HIPK2/RPS6KB1/STK38L/AKT3/SIK2/CPNE3/MTOR/PDPK1/MAP3K21/PRKD3/CDK14/ALPK3/CASK/LTBP1/MAPK1/CDC42BPA/PRKACB/TTN/…	113
MF	GO:0031267	small GTPase binding	90/2473	498/22432	1.54354342913128e-06	0.000122123322199882	0.000100076953336381	DMXL2/RGPD5/RAPGEF2/SOS1/DOCK4/RAPGEF6/SPATA13/STXBP5/ARHGEF12/RAB11FIP2/TNPO1/RIC1/DOCK11/TRIO/RANBP2/SYTL5/IQGAP1/DOCK1/CDKL5/FMNL2/SORL1/ATP7A/CHM/PREX2/CHML/ANLN/ACAP2/AP1G1/TIAM1/STXBP5L/MYO5A/EXOC8/DENND1B/IPO7/ANKFY1/PKN2/TBC1D4/SBF2/EXOC5/SRGAP2B/DIAPH2/DNMBP/PAK2/ROCK2/RHOBTB3/DENND4A/TBC1D5/STRN3/DOCK7/NCKAP1/WDR44/SOS2/RAPGEF5/ERC1/TBC1D8B/RABGAP1L/DOCK3/OCRL/USP6NL/ALS2/TBC1D12/DIAPH3…	90
MF	GO:0017016	Ras GTPase binding	88/2473	483/22432	1.42231101654525e-06	0.000113656873332131	9.31389140413474e-05	DMXL2/RGPD5/RAPGEF2/SOS1/DOCK4/RAPGEF6/SPATA13/STXBP5/ARHGEF12/RAB11FIP2/TNPO1/RIC1/DOCK11/TRIO/RANBP2/SYTL5/IQGAP1/DOCK1/CDKL5/FMNL2/ATP7A/CHM/PREX2/CHML/ANLN/ACAP2/AP1G1/TIAM1/STXBP5L/MYO5A/EXOC8/DENND1B/IPO7/ANKFY1/PKN2/TBC1D4/SBF2/EXOC5/SRGAP2B/DIAPH2/DNMBP/PAK2/ROCK2/RHOBTB3/DENND4A/TBC1D5/STRN3/DOCK7/NCKAP1/WDR44/SOS2/RAPGEF5/ERC1/TBC1D8B/RABGAP1L/DOCK3/OCRL/USP6NL/ALS2/TBC1D12/DIAPH3/EPS8/…	88
MF	GO:0060589	nucleoside-triphosphatase regulator activity	84/2473	388/22432	8.72416971778284e-10	3.16885637340012e-07	2.59679712030273e-07	NF1/RGPD5/SLIT2/ARHGAP42/RAPGEF2/SOS1/DOCK4/RALGAPB/STXBP5/ARHGEF12/CPEB2/OPHN1/RANBP2/ARAP2/IQGAP1/DOCK1/RALGAPA1/CHM/ARHGAP21/PREX2/CHML/DEPDC1/ARHGAP28/RASAL2/RASA1/DLC1/ASAP1/ACAP2/RALGAPA2/ARHGAP29/STXBP5L/SYDE2/IPO7/TBC1D4/ARHGAP20/ARHGAP5/ARHGAP12/TBC1D5/JUN/ARHGAP19/ARHGAP32/ARHGAP11A/WASL/FNIP2/FAM13B/TBC1D8B/RABGAP1L/OCRL/RP2/USP6NL/SEC23A/KRIT1/TBC1D12/ASAP2/SIPA1L3/ARHGEF11/PLCB1/ECT2…	84
MF	GO:0019787	ubiquitin-like protein transferase activity	82/2473	448/22432	2.66898914546585e-06	0.000188742409393076	0.000154669599198352	MIB1/BIRC6/HERC1/SEL1L/TRIM71/CBL/LTN1/SHPRH/NEDD4/HECW2/UBR5/RANBP2/HECTD4/UBR1/TAF1/UBR3/HECTD1/G2E3/ANKIB1/HERC2P3/RNF217/FBXO30/HLTF/ZMIZ1/ANAPC1/PJA2/TRIM23/TRIM2/RC3H2/RNF111/BCOR/MED1/RC3H1/HDAC4/KLHL9/MED12/RNF38/HUWE1/RNF213/MARCHF1/FEM1B/CBLL1/UBE4A/SH3RF1/CBLB/HERC2/HERC3/TRIP12/HERC3/UBR2/IRF2BPL/CUL5/FBXL14/UBR4/UBE3C/HECTD2/RLIM/ZFP91/MARCHF6/PELI1/MSL2/RMND5A/PELI2/ZNRF2/BARD1/PDZR…	82
MF	GO:0005543	phospholipid binding	80/2473	442/22432	5.44076350258198e-06	0.000322052897400982	0.000263914150094055	THBS1/WDFY3/NF1/OSBPL8/PIK3C2A/RAPGEF2/RAPGEF6/OPHN1/SYTL5/ARAP2/IQGAP1/FCHO2/ITPR2/WDFY1/ZCCHC14/AMER1/ASAP1/ACAP2/OGT/PLEKHA8/DENND1B/ANKFY1/SBF2/SH3PXD2B/SYT16/CPS1/ITPR1/MYOF/SPTBN1/JAG1/OPA1/ARHGAP32/SNX30/CPNE3/WNT5A/PIK3C2B/FCHSD2/EEA1/SNX13/SESTD1/C2CD5/SNX16/ZCCHC2/MARK1/KRIT1/ZFYVE16/APPL1/GAB2/ESYT2/PLCB1/SNX18/PRKCI/PLA2G4A/RASA2/SNX29/CYTH3/FZD7/MYO1B/AGAP1/SNX21/ZFYVE19/PICK1/SPTBN4…	80
MF	GO:0004842	ubiquitin-protein transferase activity	79/2473	422/22432	1.66147627168933e-06	0.00012652406113143	0.000103683246849894	MIB1/BIRC6/HERC1/SEL1L/TRIM71/CBL/LTN1/SHPRH/NEDD4/HECW2/UBR5/HECTD4/UBR1/TAF1/UBR3/HECTD1/G2E3/ANKIB1/HERC2P3/RNF217/FBXO30/HLTF/ANAPC1/PJA2/TRIM23/TRIM2/RC3H2/RNF111/BCOR/MED1/RC3H1/KLHL9/MED12/RNF38/HUWE1/RNF213/MARCHF1/FEM1B/CBLL1/UBE4A/SH3RF1/CBLB/HERC2/HERC3/TRIP12/HERC3/UBR2/IRF2BPL/CUL5/FBXL14/UBR4/UBE3C/HECTD2/RLIM/ZFP91/MARCHF6/PELI1/MSL2/RMND5A/PELI2/ZNRF2/BARD1/PDZRN3/KLHL13/TRIM58/HA…	79
MF	GO:0030695	GTPase regulator activity	76/2473	341/22432	1.40533828852184e-09	4.67919094315749e-07	3.83447784776068e-07	NF1/RGPD5/SLIT2/ARHGAP42/RAPGEF2/SOS1/DOCK4/RALGAPB/STXBP5/ARHGEF12/CPEB2/OPHN1/RANBP2/ARAP2/IQGAP1/DOCK1/RALGAPA1/CHM/ARHGAP21/PREX2/CHML/DEPDC1/ARHGAP28/RASAL2/RASA1/DLC1/ASAP1/ACAP2/RALGAPA2/ARHGAP29/STXBP5L/SYDE2/IPO7/TBC1D4/ARHGAP20/ARHGAP5/ARHGAP12/TBC1D5/JUN/ARHGAP19/ARHGAP32/ARHGAP11A/WASL/FAM13B/TBC1D8B/RABGAP1L/OCRL/RP2/USP6NL/SEC23A/KRIT1/TBC1D12/ASAP2/SIPA1L3/ARHGEF11/PLCB1/ECT2/SESN2…	76
MF	GO:0140297	DNA-binding transcription factor binding	75/2473	370/22432	1.23767967285669e-07	1.64838304429964e-05	1.35080793769149e-05	NCOA2/MED13/NRIP1/PROX1/LATS1/STRN/EP300/PPARGC1A/MED14/GTF2A1/CREBBP/RB1/TAF1/MIER3/SP1/TCF12/MEF2A/NCOA3/TBX18/TBX20/GSK3B/CEBPB/NSD1/ATF2/SIRT1/CNOT1/MED1/MGA/HDAC4/SKI/MED12/YAP1/SOX9/NCOA6/JUN/HIPK2/JMJD1C/TRIP12/BBS10/CREB1/HCFC1/ZNF516/TBX3/NCAPG2/NCOA7/GATA6/SIN3A/CBX5/TCF7L2/HIF1A/BAZ2A/KDM3A/FOXP2/TCERG1/ARID1A/BHLHE40/RBL2/IKZF4/TAF4/PPARGC1B/AIP/PSMA6/BEX1/DDRGK1/HMGB1/COMMD6/TLE5/PRP…	75
MF	GO:0003779	actin binding	73/2473	463/22432	0.0010696090260303	0.0166938393105627	0.0136801762971515	UTRN/DST/SYNE2/EGFR/SSH2/OPHN1/MACF1/FMNL2/TRPM7/ABLIM1/HOOK1/DMD/ANLN/WASF3/AFAP1/ITGB1/JMY/PANX1/GAS2L3/MYO5A/PHACTR2/SHROOM3/DIAPH2/MYLK/KIF18A/SORBS1/COBLL1/PALLD/SPTBN1/SSH1/ABL1/STK38L/WASL/ANTXR1/MICAL2/ENC1/SYNE1/SPIRE1/SNTB1/TTN/DAG1/PLS1/DIAPH3/EPS8/ITPRID2/NEBL/PRKCE/ENAH/TLN2/VCL/FERMT1/MICAL3/VASH2/MYO1B/EPB41L2/GMFB/MTSS1/DIXDC1/LCP1/INO80/SHROOM1/PICK1/FSCN3/SPTBN4/TWF2/CACNB2/TMSB…	73
MF	GO:0003713	transcription coactivator activity	72/2473	352/22432	1.51862500047939e-07	1.88539165945525e-05	1.54503046367573e-05	NCOA2/MED13/MYSM1/MRTFB/NRIP1/KMT2D/EP300/PPARGC1A/MED14/KMT2C/GTF2A1/MED12L/ZFPM2/CREBBP/RB1/TAF1/KAT6A/MEF2A/NCOA3/ZMIZ1/JMY/SP4/MED1/NR1D2/MED12/YAP1/MAML1/NCOA6/PHF2/POU3F2/SERTAD2/SRCAP/BCL9L/NPAT/JUN/RAP2C/HIPK2/ABL1/ZEB1/BCL9/HCFC1/MAML2/RERE/NUP98/NSD3/MED23/NCOA7/ZFX/TCF20/KAT2B/DDX17/BICRA/NR2C2/TCERG1/LPIN2/ARID1A/ARID5B/TAF4/PPARGC1B/AIP/NR1H2/SS18L2/GPS2/HMGB1/YAF2/SOX4/MAK/PRPF6/SOX…	72
MF	GO:0001228	DNA-binding transcription activator activity, RNA polymerase II-specific	70/2473	462/22432	0.00369782314617572	0.0394786700285717	0.0323517649787254	NFAT5/CSRNP3/EP300/BACH1/SP1/ATF3/TCF12/EBF3/MEF2A/GLI3/CREB3L2/HLTF/TBX18/TBX20/MYBL1/CEBPB/ETS1/ZNF24/ATF2/SIRT1/MGA/ESRRG/RORB/SATB2/RREB1/SOX9/POU3F2/EPAS1/JUN/CREB1/FOXA1/IRF2BPL/HCFC1/FOXJ3/TBX3/PLAGL2/ELF1/PBX1/DMTF1/GLI2/HIF1A/NR3C1/ZIC3/NR2C2/E2F3/FOXJ2/CREBRF/KLF13/REL/SIX4/HOXB3/FUBP3/VEZF1/ZEB2/PRDM2/NOTCH1/HMGA2/NR1H2/BARX1/MEIS3/NKX2-5/SOX4/NFIA/HOXB7/SOX10/CREB3L4/PITX1/IRF3/POU2F2…	70
MF	GO:0001216	DNA-binding transcription activator activity	70/2473	463/22432	0.00389821499408892	0.0411639477483299	0.0337328071636328	NFAT5/CSRNP3/EP300/BACH1/SP1/ATF3/TCF12/EBF3/MEF2A/GLI3/CREB3L2/HLTF/TBX18/TBX20/MYBL1/CEBPB/ETS1/ZNF24/ATF2/SIRT1/MGA/ESRRG/RORB/SATB2/RREB1/SOX9/POU3F2/EPAS1/JUN/CREB1/FOXA1/IRF2BPL/HCFC1/FOXJ3/TBX3/PLAGL2/ELF1/PBX1/DMTF1/GLI2/HIF1A/NR3C1/ZIC3/NR2C2/E2F3/FOXJ2/CREBRF/KLF13/REL/SIX4/HOXB3/FUBP3/VEZF1/ZEB2/PRDM2/NOTCH1/HMGA2/NR1H2/BARX1/MEIS3/NKX2-5/SOX4/NFIA/HOXB7/SOX10/CREB3L4/PITX1/IRF3/POU2F2…	70
MF	GO:0005096	GTPase activator activity	69/2473	300/22432	1.99162332624289e-09	6.12117769231035e-07	5.01614927633887e-07	NF1/RGPD5/ARHGAP42/RAPGEF2/SOS1/DOCK4/RALGAPB/STXBP5/ARHGEF12/OPHN1/RANBP2/ARAP2/IQGAP1/DOCK1/RALGAPA1/CHM/ARHGAP21/PREX2/CHML/DEPDC1/ARHGAP28/RASAL2/RASA1/DLC1/ASAP1/ACAP2/RALGAPA2/ARHGAP29/STXBP5L/SYDE2/TBC1D4/ARHGAP20/ARHGAP5/ARHGAP12/TBC1D5/JUN/ARHGAP19/ARHGAP32/ARHGAP11A/FAM13B/TBC1D8B/RABGAP1L/OCRL/RP2/USP6NL/SEC23A/TBC1D12/ASAP2/SIPA1L3/ARHGEF11/PLCB1/ECT2/RASA2/SIPA1L2/BNIP2/ARHGAP18/FAM1…	69
MF	GO:0003735	structural constituent of ribosome	65/2473	206/22432	1.28675032628522e-15	5.14121092867261e-12	4.21309146306336e-12	SRBD1/RPL34/RPS27L/RPL35A/MRPL37/MRPL47/RPL8/MRPS23/RPL30/RPS7/MRPL51/MRPS18B/MRPS15/RPS5/RPS27A/RPS9/RPS3/MRPS24/RPL4/RPL11/RPL18A/RPL18/MRPS11/MRPL20/MRPL27/MRPS18A/RPSA/MRPL14/RPL36/MRPS17/RPL10A/RPL35/RPS6/RPL7/RPL13A/RPS29/RPS14/RPL36A/MRPL11/MRPS12/RPL27A/RPL24/MRPL55/RPL23A/MRPL21/RPS17/RPS8/RPS10/RPL13/RPS18/MRPS5/RPS3A/RPS13/RPL29/MRPL52/RPL39/MRPL12/RPS15A/MRPL17/MRPL28/RPL9/MRPL1/MRPL5…	65
MF	GO:0045296	cadherin binding	63/2473	357/22432	0.000110510930910769	0.00317659298168328	0.00260313707382012	SFN/MRTFB/EGFR/CBL/IQGAP1/MACF1/FMNL2/PHLDB2/BMPR2/ANLN/FNBP1L/CD2AP/ASAP1/ITGB1/CEMIP2/AHNAK/PKN2/CTNND1/PAK2/TJP1/COBLL1/PPFIBP1/ITGA6/DOCK9/SPTBN1/ERC1/HCFC1/CKAP5/NOTCH3/EPS15/DIAPH3/ESYT2/USO1/DDX3X/VCL/CRKL/ARHGAP18/ANK3/PI4KA/UBFD1/SLK/MYO1B/CLINT1/CD46/GAPVD1/RPL34/P2RX4/RANBP1/CCS/PSMB6/GOLGA2/ZC3H15/TWF2/RPL24/NUDC/RPL23A/CLIC1/EEF1G/KRT18/RPL29/CDH15/H3C12/CAPG	63
MF	GO:0061629	RNA polymerase II-specific DNA-binding transcription factor binding	60/2473	295/22432	1.93898794519204e-06	0.000142150941926877	0.000116489077808205	NCOA2/MED13/NRIP1/PROX1/LATS1/STRN/EP300/PPARGC1A/MED14/GTF2A1/CREBBP/RB1/TAF1/MIER3/SP1/NCOA3/TBX18/TBX20/GSK3B/CEBPB/NSD1/ATF2/SIRT1/CNOT1/MED1/MGA/MED12/NCOA6/JUN/HIPK2/JMJD1C/TRIP12/BBS10/CREB1/TBX3/NCOA7/GATA6/SIN3A/TCF7L2/HIF1A/BAZ2A/KDM3A/FOXP2/TCERG1/ARID1A/BHLHE40/RBL2/TAF4/PPARGC1B/AIP/PSMA6/BEX1/DDRGK1/COMMD6/PRPF6/ZBTB7A/FOXP3/PKN1/BRMS1/DNAAF4	60
MF	GO:0015631	tubulin binding	57/2473	351/22432	0.0018157144784431	0.0244265562243078	0.0200169409363717	TAOK1/DST/BRCA2/APC/CEP350/CAMSAP2/KIF14/PPARGC1A/MACF1/PHF6/FCHO2/HOOK1/UNC5C/SETD2/TIAM1/GAS2L3/CLASP1/MID2/KIF18A/TBCEL/FAM83D/CLASP2/STARD9/HTT/OPA1/CKAP5/CCSAP/DAG1/KRIT1/APPL1/KIF18B/EML4/CAMSAP1/TTLL7/TTBK2/KIF23/MAPRE2/CCDC88C/TPR/MTCL1/ADNP/CCSER2/BCL2L11/DIXDC1/KIF20A/FMR1/INO80/HOOK2/GOLGA2/ARL3/GABARAP/RPS3/HAUS7/FSD1/DRG1/CLIP3/KLC3	57
MF	GO:0035091	phosphatidylinositol binding	47/2473	250/22432	0.000177707059643007	0.00455816424321375	0.00373529954844367	WDFY3/OSBPL8/PIK3C2A/ARAP2/IQGAP1/FCHO2/ITPR2/WDFY1/ZCCHC14/AMER1/ASAP1/ACAP2/OGT/PLEKHA8/DENND1B/ANKFY1/SBF2/SH3PXD2B/ITPR1/ARHGAP32/SNX30/PIK3C2B/FCHSD2/EEA1/SNX13/SESTD1/SNX16/ZCCHC2/MARK1/KRIT1/ZFYVE16/APPL1/GAB2/ESYT2/PLCB1/SNX18/SNX29/CYTH3/FZD7/MYO1B/SNX21/ZFYVE19/TWF2/ARRDC1-AS1/ADAP1/SNX22/PLEKHA4	47
MF	GO:0005085	guanyl-nucleotide exchange factor activity	46/2473	236/22432	8.60548485032364e-05	0.00262611809323947	0.00215203691759055	ARFGEF2/HERC1/RAPGEF2/SOS1/DOCK4/RAPGEF6/SPATA13/ARHGEF12/RIC1/DOCK11/TRIO/PSD3/DOCK1/RALGPS2/PREX2/TIAM1/IQSEC1/DENND1B/SBF2/DNMBP/ARFGEF3/ARFGEF1/DENND4A/DOCK9/DOCK7/HERC2/SOS2/RAPGEF5/DOCK3/ALS2/EPS8/SPATA13/ARHGEF11/ECT2/RGL1/C9orf72/CYTH3/AKAP13/FNIP1/FGD6/GAPVD1/LAMTOR2/TRAPPC3/EIF2B3/TRAPPC5/PSD	46
MF	GO:0061659	ubiquitin-like protein ligase activity	44/2473	261/22432	0.00278407774442368	0.0329149787741054	0.0269729871044016	TRIM71/CBL/LTN1/SHPRH/NEDD4/HECW2/UBR5/UBR1/UBR3/ANKIB1/RNF217/FBXO30/HLTF/ZMIZ1/ANAPC1/PJA2/TRIM2/RNF111/MED1/RC3H1/MED12/HUWE1/MARCHF1/CBLL1/UBE4A/SH3RF1/CBLB/UBR2/IRF2BPL/RLIM/MARCHF6/PELI1/MSL2/PELI2/ZNRF2/PDZRN3/TRIM58/HACE1/AREL1/RBBP6/RING1/RNF181/FBXO2/NOSIP	44
MF	GO:0061630	ubiquitin protein ligase activity	43/2473	252/22432	0.00244799727045667	0.0300953018280296	0.0246623336348355	TRIM71/CBL/LTN1/SHPRH/NEDD4/HECW2/UBR5/UBR1/UBR3/ANKIB1/RNF217/FBXO30/HLTF/ANAPC1/PJA2/TRIM2/RNF111/MED1/RC3H1/MED12/HUWE1/MARCHF1/CBLL1/UBE4A/SH3RF1/CBLB/UBR2/IRF2BPL/RLIM/MARCHF6/PELI1/MSL2/PELI2/ZNRF2/PDZRN3/TRIM58/HACE1/AREL1/RBBP6/RING1/RNF181/FBXO2/NOSIP	43
MF	GO:0140097	catalytic activity, acting on DNA	42/2473	213/22432	0.000130873559779202	0.00356931950920001	0.00292496646447428	DICER1/SMARCAD1/REV3L/SLX1B/ASCC3/SETX/POLQ/NBN/DNMT3B/PBRM1/WRN/POLK/MCM9/TEP1/POLA1/DDX3X/TOP2B/FTO/RAD54B/DCLRE1A/GEN1/NAV2/SLX4/ERCC6L/DNA2/METTL4/HMGA2/INO80/POLE4/ALKBH3/GINS2/RPS3/TREX2/MPG/ENDOG/ENDOV/POLD4/RUVBL2/ERCC1/TDG/NTHL1/TERC	42
MF	GO:0003714	transcription corepressor activity	42/2473	254/22432	0.00486281339954947	0.047621007200735	0.0390242029909665	NRIP1/E2F7/KLF12/ATF7IP/SPEN/ZFPM2/CREBBP/MIER3/ATF3/NSD1/BCOR/SIRT1/MED1/HDAC4/SKI/YAP1/E2F8/CDYL2/NPAT/DNMT3B/HIPK2/RYBP/ZEB1/RBFOX2/SFMBT2/RERE/SIN3A/RLIM/TBL1XR1/ZMYND11/TCERG1/BHLHE40/WTIP/GPS2/YAF2/TRIB3/TLE5/BATF3/ZBTB7A/FOXP3/RUVBL2/CIR1	42
MF	GO:0017048	Rho GTPase binding	41/2473	194/22432	3.06683148991154e-05	0.00127640887686891	0.00104598457778178	SOS1/DOCK4/SPATA13/ARHGEF12/DOCK11/TRIO/IQGAP1/DOCK1/CDKL5/FMNL2/ATP7A/PREX2/ANLN/TIAM1/PKN2/SRGAP2B/DIAPH2/DNMBP/PAK2/ROCK2/STRN3/DOCK7/NCKAP1/SOS2/DOCK3/OCRL/ALS2/DIAPH3/EPS8/SPATA13/ARHGEF11/ECT2/ABI2/SIKE1/HACE1/AKAP13/FGD6/ARHGAP4/DAPK3/PKN1/ARHGDIG	41
MF	GO:0042393	histone binding	40/2473	214/22432	0.000582954481619927	0.010563240958333	0.00865630702985455	MYSM1/KDM7A/TNKS/KMT2D/ATAD2B/JAK2/KMT2C/SPIN4/PHF6/TAF1/KAT6A/RESF1/IPO7/SIRT1/SPIN1/CDYL2/PHF2/SRCAP/SFMBT2/KDM1B/NCAPG2/ATAD2/CBX5/PYGO1/BAZ2A/PHF8/TBL1XR1/ZMYND11/SPTY2D1/FMR1/INO80/SGF29/PRMT7/COPRS/PIH1D1/BRD9/DPF1/PKN1/DNAJC2/MPHOSPH8	40
MF	GO:0051427	hormone receptor binding	37/2473	195/22432	0.000685769500221714	0.0121238585758224	0.00993519343474449	NCOA2/MED13/NRIP1/PROX1/LATS1/STRN/EP300/PPARGC1A/JAK2/MED14/RB1/TAF1/PTPN11/NCOA3/CEBPB/NSD1/SIRT1/CNOT1/MED1/MED12/NCOA6/JMJD1C/TRIP12/NCOA7/JAK1/TCF7L2/HIF1A/BAZ2A/KDM3A/FOXP2/ARID1A/PPARGC1B/PSMC5/PRPF6/ZBTB7A/PKN1/DNAAF4	37
MF	GO:0008022	protein C-terminus binding	37/2473	201/22432	0.00122260342042786	0.0182613531451196	0.0149647139763536	DST/FN1/BRCA2/AGO2/EP300/JAK2/FIGN/MKI67/SP1/CD2AP/ERCC6/SIRT1/MED12/YAP1/HSPG2/NPAT/NIPBL/ABL1/LAMA1/MPDZ/CENPF/TOPBP1/ATXN1/PRKAA1/TOP2B/CEP120/SASH1/POLR2A/PICK1/PEX16/SNF8/MIF4GD/HRAS/DAPK3/DYNLL1/ERCC1/CORO1A	37
MF	GO:0035257	nuclear hormone receptor binding	33/2473	162/22432	0.000355325069443944	0.00726189930927508	0.00595094159916752	NCOA2/MED13/NRIP1/PROX1/LATS1/STRN/EP300/PPARGC1A/MED14/RB1/TAF1/NCOA3/CEBPB/NSD1/SIRT1/CNOT1/MED1/MED12/NCOA6/JMJD1C/TRIP12/NCOA7/TCF7L2/HIF1A/BAZ2A/KDM3A/FOXP2/ARID1A/PPARGC1B/PRPF6/ZBTB7A/PKN1/DNAAF4	33
MF	GO:1901981	phosphatidylinositol phosphate binding	31/2473	167/22432	0.002541986402879	0.030766579924639	0.0252124289445599	OSBPL8/ARAP2/IQGAP1/FCHO2/AMER1/ASAP1/ACAP2/OGT/PLEKHA8/DENND1B/ANKFY1/SH3PXD2B/ARHGAP32/FCHSD2/SNX13/SESTD1/MARK1/KRIT1/ZFYVE16/GAB2/PLCB1/SNX18/CYTH3/FZD7/MYO1B/SNX21/ZFYVE19/TWF2/ARRDC1-AS1/ADAP1/PLEKHA4	31
MF	GO:0004713	protein tyrosine kinase activity	30/2473	148/22432	0.000699784670068399	0.012279591845117	0.0100628128840304	HIPK3/FER/EGFR/EPHA3/JAK2/HIPK1/PEAK1/EPHA7/CRIM1/DYRK1A/ERBB4/LMTK2/IGF1R/IGF2R/EPHA4/MET/FRK/DYRK2/HIPK2/ABL1/TTN/KIT/JAK1/TTK/DDR2/WEE1/MAP2K2/DYRK4/MATK/PTK6	30
MF	GO:0045182	translation regulator activity	30/2473	165/22432	0.00405132027898645	0.0423744768970952	0.0347248049815028	EIF3CL/AGO2/TRIM71/CPEB4/CPEB2/EIF4G3/MTOR/IREB2/IGF2BP3/CPEB3/PAIP2B/EIF2AK3/FMR1/EIF6/EIF4EBP3/RPS27L/MIF4GD/ABCF1/RPS9/ABTB1/EIF3J/MRPL58/RPS14/EIF2B3/MTIF3/EIF3G/EEF1G/EIF5B/EIF2S2/EEF1A2	30
MF	GO:0005088	Ras guanyl-nucleotide exchange factor activity	28/2473	151/22432	0.00404477693131159	0.0423614842177076	0.0347141578115326	RAPGEF2/SOS1/SPATA13/ARHGEF12/RIC1/DOCK11/TRIO/DOCK1/PREX2/TIAM1/DENND1B/SBF2/DNMBP/DENND4A/SOS2/RAPGEF5/DOCK3/ALS2/EPS8/SPATA13/ARHGEF11/ECT2/RGL1/C9orf72/AKAP13/FGD6/TRAPPC3/TRAPPC5	28
MF	GO:0042826	histone deacetylase binding	27/2473	121/22432	0.000261043802599805	0.00593453160302431	0.00486319755809684	NRIP1/PHF6/MIER3/SP1/MEF2A/GLI3/CEBPB/BCOR/PKN2/HDAC4/NIPBL/DNMT3B/KAT2B/CBX5/HIF1A/TOP2B/UHRF1BP1/DACT1/NUDT21/MAPK8/RAC1/ZNHIT1/RFXANK/FOXP3/PKN1/BRMS1/HSP90AA1	27
MF	GO:0046332	SMAD binding	23/2473	83/22432	2.14825727609725e-05	0.000934519973270652	0.000765815325625108	COL1A2/COL3A1/USP9X/ACVR2B/BMPR2/SMAD7/TCF12/MEF2A/SMAD6/BMP2/IPO7/RNF111/SKI/COL5A2/JUN/HIPK2/SKIL/BMPR1A/TGFBR1/BMPR1B/ZEB2/HMGA2/ZBTB7A	23
MF	GO:0016922	nuclear receptor binding	23/2473	116/22432	0.00371520960645206	0.0395843199535445	0.0324383424024396	NCOA2/NRIP1/PROX1/LATS1/STRN/EP300/PPARGC1A/RB1/NCOA3/CEBPB/NSD1/CNOT1/MED1/NCOA6/BAZ2A/KDM3A/FOXP2/ARID1A/PPARGC1B/PRPF6/ZBTB7A/PKN1/DNAAF4	23
MF	GO:0033613	activating transcription factor binding	22/2473	89/22432	0.000204808250813828	0.00506694344350866	0.00415223114978922	EP300/CREBBP/RB1/MEF2A/TBX18/TBX20/ATF2/MGA/HDAC4/YAP1/JUN/HIPK2/CREB1/HCFC1/ZNF516/TBX3/SIN3A/BHLHE40/RBL2/BEX1/ZBTB7A/HOXB4	22
MF	GO:0048365	Rac GTPase binding	21/2473	74/22432	3.27351761682155e-05	0.00131618530014927	0.00107858034396968	DOCK4/SPATA13/IQGAP1/CDKL5/ATP7A/PREX2/TIAM1/SRGAP2B/PAK2/DOCK7/NCKAP1/DOCK3/OCRL/ALS2/EPS8/SPATA13/ABI2/HACE1/ARHGAP4/PKN1/ARHGDIG	21
MF	GO:0051219	phosphoprotein binding	21/2473	85/22432	0.000285088140647604	0.00636351768691342	0.0052147407320457	SFN/CBL/NEDD4/PHF6/RB1/PIK3R1/PTPN11/RASA1/PKD2/IGF2R/MID2/SCAF8/ABL1/CBLB/MTOR/MAPK1/PIK3R3/IRS1/UBASH3B/CRKL/PIH1D1	21
MF	GO:0008013	beta-catenin binding	21/2473	87/22432	0.000400554190027769	0.00804228274500478	0.00659044595652671	APC/EP300/MED12L/SMAD7/GLI3/AMER1/CD2AP/PTPRK/GSK3B/MED12/SOX9/BCL9L/BCL9/FOXO1/SALL1/KDM6B/TCF7L2/TBL1XR1/VCL/DACT1/RUVBL2	21
MF	GO:0019843	rRNA binding	18/2473	76/22432	0.00127796053194776	0.0188764928110806	0.0154688052714214	RPL8/GTF3A/RPS5/RPS9/RPS3/RPL11/MRPS11/MRPL20/MRPS18A/MRPS17/RPS14/MRPL11/NOP53/RPL23A/TST/RPS18/RPS13/RPL9	18
MF	GO:0003684	damaged DNA binding	16/2473	64/22432	0.00126748563986386	0.0188261668181266	0.0154275644014735	EP300/CREBBP/POLQ/NBN/CUL4B/WRN/POLK/SDE2/DCLRE1A/RPA3/HMGB1/RPS3/MPG/PNKP/ERCC1/TDG	16
MF	GO:0004402	histone acetyltransferase activity	16/2473	69/22432	0.00292187808562066	0.0340807740445021	0.0279283266478535	BRCA2/EP300/CREBBP/TAF1/KAT6A/NCOA3/OGT/ATF2/SRCAP/EPC2/KANSL1/HCFC1/GTF3C4/KAT2B/MCRS1/DPF1	16
MF	GO:0061980	regulatory RNA binding	15/2473	49/22432	0.000168979842640702	0.00439842971512004	0.00360440116944217	DICER1/AGO2/TRIM71/TUT7/PUM2/RC3H1/AGO1/PIWIL4/TUT4/PUM1/ZC3H7A/FMR1/AGO4/SPOUT1/TARBP2	15
MF	GO:0051018	protein kinase A binding	15/2473	53/22432	0.000438055749783146	0.00849636770999302	0.00696255702452978	AKAP11/ARFGEF2/PJA2/GSK3B/PRRC1/SOX9/ARFGEF1/RYR2/PRKACB/AKAP12/PRKAR2B/PRKAR1A/DACT1/AKAP13/RPS3	15
MF	GO:0001102	RNA polymerase II activating transcription factor binding	15/2473	55/22432	0.000674490675283973	0.0119508979738231	0.00979345662490744	EP300/CREBBP/RB1/TBX18/TBX20/ATF2/MGA/JUN/HIPK2/CREB1/TBX3/SIN3A/BHLHE40/RBL2/BEX1	15
MF	GO:0050840	extracellular matrix binding	15/2473	57/22432	0.00101148223216348	0.0159738231565581	0.0130901413902414	THBS1/DCN/ITGAV/SLIT2/NID1/ADAMTS5/ITGB1/VEGFA/ADAM9/ITGA6/ADGRG6/FBLN2/DAG1/ITGA2/RPSA	15
MF	GO:0001085	RNA polymerase II transcription factor binding	15/2473	63/22432	0.0029712945258014	0.0341201315862986	0.02796057915133	TEAD1/EP300/SPEN/ZFPM2/CREBBP/MEF2A/ZMIZ1/TBX20/GSK3B/HDAC4/TBX3/RERE/DACT1/MAMSTR/PITX1	15
MF	GO:0035198	miRNA binding	13/2473	37/22432	9.51161296206649e-05	0.00280469738671119	0.00229837810203984	AGO2/TRIM71/TUT7/PUM2/RC3H1/AGO1/TUT4/PUM1/ZC3H7A/FMR1/AGO4/SPOUT1/TARBP2	13
MF	GO:0140296	general transcription initiation factor binding	13/2473	47/22432	0.00131022531680325	0.019071057389025	0.0156282459895178	GTF2A1/TAF1/AHR/TAF2/MTOR/BDP1/PSMC5/NOP58/RUVBL2/EDF1/PSMC1/ERCC1/FBL	13
MF	GO:0016248	channel inhibitor activity	12/2473	38/22432	0.000543893338258611	0.00999892390979667	0.00819386357584454	RSC1A1/WNK1/NEDD4/RASA1/SLC30A1/ITPR1/BCL2/WNK3/CAMK2D/PACSIN3/STX8/ANKRD36C	12
MF	GO:0042169	SH2 domain binding	12/2473	43/22432	0.00182839927000312	0.0245558631371343	0.0201229046593355	JAK2/DLC1/AFAP1/SH3PXD2B/ARHGAP5/ABL1/DAG1/KIT/IRS1/PAG1/SYP/LAT2	12
MF	GO:0035035	histone acetyltransferase binding	11/2473	32/22432	0.000406238879606435	0.00809539872053622	0.0066339731461652	SP1/MEF2A/GLI3/CEBPB/ETS1/EPAS1/CREB1/KANSL1/HIF1A/ZBTB7A/FOXP3	11
MF	GO:0008200	ion channel inhibitor activity	11/2473	37/22432	0.00160191649716015	0.0222624603979247	0.0182435195035849	RSC1A1/WNK1/NEDD4/RASA1/SLC30A1/ITPR1/WNK3/CAMK2D/PACSIN3/STX8/ANKRD36C	11
MF	GO:0032451	demethylase activity	11/2473	37/22432	0.00160191649716015	0.0222624603979247	0.0182435195035849	KDM7A/PHF2/KDM6A/JMJD1C/KDM1B/KDM6B/KDM3A/PHF8/FTO/KDM3B/ALKBH3	11
MF	GO:0017056	structural constituent of nuclear pore	10/2473	27/22432	0.000373436773975813	0.00757394228639778	0.00620665287444172	NUP153/POM121/NUP205/NUP98/NUP62CL/POM121C/TPR/NUP160/UPF3A/UPF3B	10
MF	GO:0043236	laminin binding	10/2473	30/22432	0.000975914208592435	0.0154732746842503	0.0126799546609305	THBS1/SLIT2/NID1/ITGB1/ADAM9/ITGA6/ADGRG6/DAG1/ITGA2/RPSA	10
MF	GO:0043548	phosphatidylinositol 3-kinase binding	10/2473	31/22432	0.00129974910623993	0.0190574222164464	0.0156170723127351	IRS4/IRS4/CBL/PTPN13/JAK2/PIK3R1/IGF1R/PIK3AP1/IRS1/CORO1A	10
MF	GO:0050321	tau-protein kinase activity	9/2473	22/22432	0.000308022398391322	0.00665245131228393	0.00545151448191299	TAOK1/DYRK1A/GSK3B/ROCK2/MARK1/SIK3/PRKAA1/TTBK2/PHKG1	9
MF	GO:0032452	histone demethylase activity	9/2473	27/22432	0.00174146977884183	0.0235865847503815	0.0193286056987958	KDM7A/PHF2/KDM6A/JMJD1C/KDM1B/KDM6B/KDM3A/PHF8/KDM3B	9
MF	GO:0140457	protein demethylase activity	9/2473	27/22432	0.00174146977884183	0.0235865847503815	0.0193286056987958	KDM7A/PHF2/KDM6A/JMJD1C/KDM1B/KDM6B/KDM3A/PHF8/KDM3B	9
MF	GO:0004693	cyclin-dependent protein serine/threonine kinase activity	9/2473	30/22432	0.00392013067657102	0.0411639477483299	0.0337328071636328	CDK6/CDKL5/CDK12/CDK19/CDK17/CDK14/CDK13/CDK11B/CDK11A	9
MF	GO:0097472	cyclin-dependent protein kinase activity	9/2473	31/22432	0.00499210495534283	0.0482368932262933	0.0395289059087224	CDK6/CDKL5/CDK12/CDK19/CDK17/CDK14/CDK13/CDK11B/CDK11A	9
MF	GO:0051010	microtubule plus-end binding	8/2473	17/22432	0.00020925484930566	0.00513388483707234	0.00420708791751602	DST/APC/CLASP1/KIF18A/CLASP2/CKAP5/TTBK2/MAPRE2	8
MF	GO:0005086	ARF guanyl-nucleotide exchange factor activity	8/2473	20/22432	0.000800204457249778	0.0133774766064497	0.0109625014942763	ARFGEF2/HERC1/PSD3/IQSEC1/ARFGEF3/ARFGEF1/CYTH3/PSD	8
MF	GO:0005158	insulin receptor binding	8/2473	23/22432	0.00230210508405441	0.0288340465935404	0.0236287670811788	IRS4/IRS4/PIK3R1/PTPN11/IGF1R/SORBS1/PDPK1/IRS1	8
MF	GO:0097493	structural molecule activity conferring elasticity	7/2473	11/22432	4.32947589422092e-05	0.00155841630048285	0.00127708248164762	FBN2/FBN1/LAMC1/AHNAK/FBLN2/TTN/EMILIN2	7
MF	GO:0001094	TFIID-class transcription factor complex binding	7/2473	13/22432	0.000184192999917871	0.00464317432915995	0.00380496314955694	AHR/TAF2/NOP58/RUVBL2/EDF1/ERCC1/FBL	7
MF	GO:0052742	phosphatidylinositol kinase activity	7/2473	16/22432	0.000910048070885946	0.0148485694230434	0.0121680246040945	PIK3C2A/ATM/PIK3C2B/PIK3R3/PIK3CB/PIK3CA/PI4KA	7
MF	GO:0035497	cAMP response element binding	7/2473	17/22432	0.00140060332599215	0.0202035693540855	0.016556310711625	TCF12/CREB3L2/ATF2/JUN/CREB1/HMGA2/CREB3L4	7
MF	GO:0030676	Rac guanyl-nucleotide exchange factor activity	7/2473	19/22432	0.00297606453706046	0.0341201315862986	0.02796057915133	SPATA13/PREX2/TIAM1/DOCK3/ALS2/EPS8/SPATA13	7
MF	GO:0016303	1-phosphatidylinositol-3-kinase activity	6/2473	10/22432	0.000252667981027229	0.00581864506163859	0.00476823148785194	PIK3C2A/ATM/PIK3C2B/PIK3R3/PIK3CB/PIK3CA	6
MF	GO:0035004	phosphatidylinositol 3-kinase activity	6/2473	11/22432	0.000503915847529252	0.00938646046062063	0.00769196537229659	PIK3C2A/ATM/PIK3C2B/PIK3R3/PIK3CB/PIK3CA	6
MF	GO:0043560	insulin receptor substrate binding	6/2473	11/22432	0.000503915847529252	0.00938646046062063	0.00769196537229659	JAK2/PIK3R1/PTPN11/IGF1R/PIK3CB/PIK3CA	6
MF	GO:0032454	histone demethylase activity (H3-K9 specific)	6/2473	13/22432	0.00153927853314557	0.0215796048392391	0.0176839367584462	KDM7A/PHF2/JMJD1C/KDM3A/PHF8/KDM3B	6
MF	GO:0004559	alpha-mannosidase activity	6/2473	14/22432	0.00244375687380392	0.0300894625247568	0.0246575484744695	MAN2A1/EDEM3/MAN1A1/EDEM1/MANEA/MAN1A2	6
MF	GO:0005024	transforming growth factor beta-activated receptor activity	6/2473	15/22432	0.00369589287187414	0.0394786700285717	0.0323517649787254	ACVR2B/BMPR2/LTBP1/BMPR1A/TGFBR1/BMPR1B	6
MF	GO:0015923	mannosidase activity	6/2473	15/22432	0.00369589287187414	0.0394786700285717	0.0323517649787254	MAN2A1/EDEM3/MAN1A1/EDEM1/MANEA/MAN1A2	6
MF	GO:0034236	protein kinase A catalytic subunit binding	6/2473	15/22432	0.00369589287187414	0.0394786700285717	0.0323517649787254	PJA2/GSK3B/SOX9/RYR2/PRKAR2B/PRKAR1A	6
MF	GO:0002162	dystroglycan binding	5/2473	10/22432	0.0025352772446854	0.0307426410656769	0.0251928116591133	DMD/CLASP1/CLASP2/DAG1/VCL	5
MF	GO:0048407	platelet-derived growth factor binding	5/2473	11/22432	0.0042280784089822	0.0426598163714353	0.0349586334161062	COL1A2/COL3A1/COL1A1/COL4A1/COL5A1	5
MF	GO:0070181	small ribosomal subunit rRNA binding	5/2473	11/22432	0.0042280784089822	0.0426598163714353	0.0349586334161062	RPS3/MRPS11/MRPS18A/RPS14/RPS13	5
