# Supplementary material for: Cellular Proteo-Transcriptomic Changes in the Immediate Early-Phase of Lentiviral Transduction
Source: Microorganisms. 2021 Oct 23;9(11):2207. doi: 10.3390/microorganisms9112207 (PMC8625573; doi:10.3390/microorganisms9112207)
Supplement: Supplementary file 1 [file microorganisms-09-02207-s001.zip › microorganisms-1413432 suppl final/Supplementary Table 8 - Full list of the detected proteins after 2 hours from both HIV-1 and HIV-2 transduced samples.xlsx]

## Sheet: Samples Report for 2h
Nr,	Protein name	Accession Number	HIV1_1_1	HIV1_1_2	HIV1_2_1	HIV1_2_2	HIV2_1_1	HIV2_1_2	HIV2_2_1	HIV2_2_2	Ctrl_1_1	Ctrl_1_2	Ctrl_2_1	Ctrl_2_2
1	Reference, 11 peptides	iRT-Kit_WR_fusion	10032000000	14623000000	4454200000	4309100000	10385000000	8617400000	10323000000	8326900000	38794000000	66686000000	70587000000	71002000000
2	60 kDa heat shock protein, mitochondrial OS=Homo sapiens OX=9606 GN=HSPD1 PE=1 SV=2	CH60_HUMAN	3322900000	2702800000	1756900000	1788400000	3173200000	3600000000	1876900000	3201800000	2115200000	1389200000	894590000	822090000
3	Actin, cytoplasmic 2 OS=Homo sapiens OX=9606 GN=ACTG1 PE=1 SV=1	ACTG_HUMAN	6434300000	9487400000	6318500000	8076600000	9911000000	9150000000	5228700000	7406800000	5056200000	2959200000	3306700000	5925700000
4	Elongation factor 2 OS=Homo sapiens OX=9606 GN=EEF2 PE=1 SV=4	EF2_HUMAN	3001400000	1770500000	1760400000	2016900000	1938200000	2334600000	982170000	1756800000	584560000	274170000	161390000	353600000
5	Alpha-enolase OS=Homo sapiens OX=9606 GN=ENO1 PE=1 SV=2	ENOA_HUMAN	2228900000	1632700000	1321200000	1357300000	2163500000	2229700000	880910000	1241800000	847820000	768910000	617620000	270820000
6	Nucleophosmin OS=Homo sapiens OX=9606 GN=NPM1 PE=1 SV=2	NPM_HUMAN	1416400000	2470600000	2124700000	1210000000	2237000000	2246200000	2495400000	1470000000	382530000	287410000	199380000	193210000
7	Heat shock cognate 71 kDa protein OS=Homo sapiens OX=9606 GN=HSPA8 PE=1 SV=1	HSP7C_HUMAN	2202300000	1478600000	2906400000	3242400000	1646400000	1538700000	1181100000	1870800000	701590000	938380000	566870000	934220000
8	Heat shock 70 kDa protein 1A OS=Homo sapiens OX=9606 GN=HSPA1A PE=1 SV=1	HS71A_HUMAN	3599500000	2097900000	3642400000	3866100000	2470500000	2106200000	1417000000	2150100000	526410000	689060000	1065500000	1160400000
9	Vimentin OS=Homo sapiens OX=9606 GN=VIM PE=1 SV=4	VIME_HUMAN	1368300000	846770000	1235800000	1523400000	1364600000	1414900000	812730000	1415700000	427620000	213270000	169420000	293330000
10	Elongation factor 1-alpha 1 OS=Homo sapiens OX=9606 GN=EEF1A1 PE=1 SV=1	EF1A1_HUMAN	1961900000	1728000000	1974600000	2257000000	1765900000	2041900000	2777400000	2290200000	860320000	397790000	689260000	43203000
11	Histone H2A type 2-A OS=Homo sapiens OX=9606 GN=H2AC18 PE=1 SV=3	H2A2A_HUMAN	1943900000	1184100000	3781200000	3295600000	908920000	1721700000	3411300000	3372700000	1896400000	744040000	3767800000	1280300000
12	Fructose-bisphosphate aldolase A OS=Homo sapiens OX=9606 GN=ALDOA PE=1 SV=2	ALDOA_HUMAN	2039600000	2921800000	881240000	1019000000	1853900000	2109300000	1140000000	1542700000	1021000000	721530000	825790000	848740000
13	Creatine kinase B-type OS=Homo sapiens OX=9606 GN=CKB PE=1 SV=1	KCRB_HUMAN	2397900000	2073900000	716390000	996490000	2335600000	1810700000	605770000	997020000	913810000	649060000	461810000	574600000
14	Filamin-A OS=Homo sapiens OX=9606 GN=FLNA PE=1 SV=4	FLNA_HUMAN	365500000	182050000	223010000	106400000	296010000	227680000	193020000	28545000	34057000	25507000	2823500	0
15	Heat shock protein HSP 90-beta OS=Homo sapiens OX=9606 GN=HSP90AB1 PE=1 SV=4	HS90B_HUMAN	303800000	253680000	914420000	1022700000	396950000	525290000	217130000	320810000	77237000	106100000	79963000	94851000
16	Heterogeneous nuclear ribonucleoproteins A2/B1 OS=Homo sapiens OX=9606 GN=HNRNPA2B1 PE=1 SV=2	ROA2_HUMAN	810490000	1649100000	562800000	624830000	1500000000	1482200000	1081100000	945650000	880040000	616800000	440290000	685340000
17	Glyceraldehyde-3-phosphate dehydrogenase OS=Homo sapiens OX=9606 GN=GAPDH PE=1 SV=3	G3P_HUMAN	1150000000	1322400000	1607500000	2070600000	718980000	1211800000	1460100000	1127400000	1374400000	416800000	612370000	836770000
18	Tubulin beta chain OS=Homo sapiens OX=9606 GN=TUBB PE=1 SV=2	TBB5_HUMAN	1334400000	397320000	2320700000	2468300000	621570000	633690000	326720000	618660000	835600000	309710000	404590000	75115000
19	Nucleolin OS=Homo sapiens OX=9606 GN=NCL PE=1 SV=3	NUCL_HUMAN	1552600000	564230000	430440000	398360000	692750000	571800000	601580000	530930000	583440000	394590000	86998000	123300000
20	Keratin, type II cytoskeletal 1 OS=Homo sapiens OX=9606 GN=KRT1 PE=1 SV=6	K2C1_HUMAN	700620	1092700	24148000	19601000	2244100	3193300	10477000	0	11228000000	4728200000	56609000	16951000
21	Splicing factor, proline- and glutamine-rich OS=Homo sapiens OX=9606 GN=SFPQ PE=1 SV=2	SFPQ_HUMAN	764240000	762570000	356110000	455530000	694150000	510400000	283580000	449040000	251860000	304370000	151330000	138400000
22	Endoplasmic reticulum chaperone BiP OS=Homo sapiens OX=9606 GN=HSPA5 PE=1 SV=2	BIP_HUMAN	456010000	610540000	653460000	908000000	659890000	826170000	282170000	483980000	220610000	275760000	162380000	331080000
23	Heterogeneous nuclear ribonucleoprotein A1 OS=Homo sapiens OX=9606 GN=HNRNPA1 PE=1 SV=5	ROA1_HUMAN	561680000	1038600000	452270000	399380000	791700000	827000000	758450000	681660000	743080000	495280000	421180000	383170000
24	Pyruvate kinase PKM OS=Homo sapiens OX=9606 GN=PKM PE=1 SV=4	KPYM_HUMAN	512890000	481400000	877350000	1070800000	665520000	533710000	375380000	583460000	309530000	206250000	288790000	177800000
25	Histone H2B type 1-K OS=Homo sapiens OX=9606 GN=H2BC12 PE=1 SV=3	H2B1K_HUMAN	1230800000	1822200000	2886900000	2159900000	1262800000	1303000000	4465100000	3193100000	1040300000	773690000	1391300000	632890000
26	Non-POU domain-containing octamer-binding protein OS=Homo sapiens OX=9606 GN=NONO PE=1 SV=4	NONO_HUMAN	614120000	700700000	518580000	492320000	707220000	732890000	371780000	753120000	420830000	335140000	307490000	323760000
27	Myosin-9 OS=Homo sapiens OX=9606 GN=MYH9 PE=1 SV=4	MYH9_HUMAN	808520000	385200000	78978000	101700000	318410000	430010000	101820000	125830000	14283000	26976000	4327700	0
28	Heterogeneous nuclear ribonucleoprotein M OS=Homo sapiens OX=9606 GN=HNRNPM PE=1 SV=3	HNRPM_HUMAN	490290000	546180000	482430000	539530000	497630000	584420000	342100000	545710000	129330000	108990000	42128000	50707000
29	Tubulin alpha-1B chain OS=Homo sapiens OX=9606 GN=TUBA1B PE=1 SV=1	TBA1B_HUMAN	783910000	465450000	1154300000	1599700000	592670000	568130000	502370000	628550000	278120000	470120000	198140000	7358500
30	Heterogeneous nuclear ribonucleoproteins C1/C2 OS=Homo sapiens OX=9606 GN=HNRNPC PE=1 SV=4	HNRPC_HUMAN	637740000	554260000	310520000	271980000	529310000	523040000	409310000	245730000	1361200000	457970000	144720000	275190000
31	Stress-70 protein, mitochondrial OS=Homo sapiens OX=9606 GN=HSPA9 PE=1 SV=2	GRP75_HUMAN	596830000	556130000	548370000	508170000	966040000	688620000	287520000	525290000	339840000	307210000	46960000	677640000
32	Peroxiredoxin-1 OS=Homo sapiens OX=9606 GN=PRDX1 PE=1 SV=1	PRDX1_HUMAN	611060000	712400000	318440000	464460000	550370000	598130000	717920000	560400000	358970000	299360000	493690000	540830000
33	ATP synthase subunit beta, mitochondrial OS=Homo sapiens OX=9606 GN=ATP5F1B PE=1 SV=3	ATPB_HUMAN	584940000	423120000	705460000	642010000	675190000	820590000	262430000	609580000	736320000	554040000	247440000	435450000
34	Protein disulfide-isomerase A3 OS=Homo sapiens OX=9606 GN=PDIA3 PE=1 SV=4	PDIA3_HUMAN	449520000	394380000	308460000	315650000	559370000	546910000	235050000	409430000	826850000	148680000	120170000	89903000
35	Stress-induced-phosphoprotein 1 OS=Homo sapiens OX=9606 GN=STIP1 PE=1 SV=1	STIP1_HUMAN	273180000	245850000	242500000	198390000	390390000	324270000	196640000	269940000	96573000	107270000	38169000	137080000
36	Heterogeneous nuclear ribonucleoprotein K OS=Homo sapiens OX=9606 GN=HNRNPK PE=1 SV=1	HNRPK_HUMAN	141290000	90856000	400000000	424890000	147120000	210350000	211070000	277720000	55231000	114360000	94586000	62432000
37	60S ribosomal protein L5 OS=Homo sapiens OX=9606 GN=RPL5 PE=1 SV=3	RL5_HUMAN	384250000	575460000	253600000	175020000	526160000	549960000	259340000	169420000	66806000	67781000	40890000	21893000
38	Far upstream element-binding protein 2 OS=Homo sapiens OX=9606 GN=KHSRP PE=1 SV=4	FUBP2_HUMAN	232980000	181640000	176930000	162760000	377410000	358450000	299840000	396540000	186560000	171230000	255710000	645340000
39	Ubiquitin-like modifier-activating enzyme 1 OS=Homo sapiens OX=9606 GN=UBA1 PE=1 SV=3	UBA1_HUMAN	751320000	256680000	544990000	496550000	294370000	465180000	251210000	351550000	220760000	160500000	236640000	7997200
40	Peptidyl-prolyl cis-trans isomerase A OS=Homo sapiens OX=9606 GN=PPIA PE=1 SV=2	PPIA_HUMAN	259870000	439130000	461320000	792120000	514020000	511880000	1157700000	902800000	101610000	105210000	79587000	68183000
41	Transitional endoplasmic reticulum ATPase OS=Homo sapiens OX=9606 GN=VCP PE=1 SV=4	TERA_HUMAN	506780000	425720000	403070000	346850000	410230000	389570000	290110000	415370000	95587000	124940000	240770000	253690000
42	Triosephosphate isomerase OS=Homo sapiens OX=9606 GN=TPI1 PE=1 SV=3	TPIS_HUMAN	869470000	656700000	869020000	769080000	539600000	666700000	1664600000	1268700000	98650000	107050000	45947000	59125000
43	Histone H4 OS=Homo sapiens OX=9606 GN=H4C1 PE=1 SV=2	H4_HUMAN	207800000	461300000	1867800000	1902100000	136330000	189640000	1487700000	1168200000	379640000	240390000	506980000	1312900000
44	Fatty acid synthase OS=Homo sapiens OX=9606 GN=FASN PE=1 SV=3	FAS_HUMAN	80419000	19232000	108160000	91413000	76577000	63774000	74603000	3921600	2233400	2320900	378900	0
45	Poly [ADP-ribose] polymerase 1 OS=Homo sapiens OX=9606 GN=PARP1 PE=1 SV=4	PARP1_HUMAN	370790000	411280000	303490000	331950000	472390000	666570000	170060000	218510000	37503000	57583000	64271000	94363000
46	Heterogeneous nuclear ribonucleoprotein U OS=Homo sapiens OX=9606 GN=HNRNPU PE=1 SV=6	HNRPU_HUMAN	655010000	606030000	404180000	645100000	652380000	628370000	333810000	503390000	138500000	219390000	62085000	159180000
47	D-3-phosphoglycerate dehydrogenase OS=Homo sapiens OX=9606 GN=PHGDH PE=1 SV=4	SERA_HUMAN	566350000	365580000	305050000	279640000	479030000	508730000	275160000	542810000	286660000	168900000	116220000	474620000
48	Malate dehydrogenase, mitochondrial OS=Homo sapiens OX=9606 GN=MDH2 PE=1 SV=3	MDHM_HUMAN	609680000	619140000	804100000	988780000	961940000	1150800000	1071500000	808200000	279980000	235390000	36629000	37176000
49	T-complex protein 1 subunit gamma OS=Homo sapiens OX=9606 GN=CCT3 PE=1 SV=4	TCPG_HUMAN	476830000	291130000	442990000	426070000	270070000	204670000	160560000	236760000	106960000	194140000	70158000	206200000
50	Transketolase OS=Homo sapiens OX=9606 GN=TKT PE=1 SV=3	TKT_HUMAN	412810000	291290000	364610000	311440000	337590000	310910000	179800000	377070000	61236000	73605000	179260000	183030000
51	X-ray repair cross-complementing protein 6 OS=Homo sapiens OX=9606 GN=XRCC6 PE=1 SV=2	XRCC6_HUMAN	199300000	174560000	194570000	150010000	275910000	444270000	105780000	196730000	46596000	55006000	9721500	14937000
52	Y-box-binding protein 1 OS=Homo sapiens OX=9606 GN=YBX1 PE=1 SV=3	YBOX1_HUMAN	192690000	245230000	127870000	95971000	277410000	357820000	110090000	129000000	76801000	83682000	79649000	61016000
53	ATP synthase subunit alpha, mitochondrial OS=Homo sapiens OX=9606 GN=ATP5F1A PE=1 SV=1	ATPA_HUMAN	385980000	227740000	331600000	324180000	281230000	383010000	209740000	264520000	1158400000	411060000	133660000	140640000
54	60S ribosomal protein L6 OS=Homo sapiens OX=9606 GN=RPL6 PE=1 SV=3	RL6_HUMAN	597170000	827860000	199290000	230270000	342210000	572090000	322750000	225360000	236020000	196050000	74233000	59305000
55	T-complex protein 1 subunit theta OS=Homo sapiens OX=9606 GN=CCT8 PE=1 SV=4	TCPQ_HUMAN	246610000	136810000	308660000	373370000	241240000	225510000	148800000	192170000	146690000	96522000	77981000	91528000
56	14-3-3 protein epsilon OS=Homo sapiens OX=9606 GN=YWHAE PE=1 SV=1	1433E_HUMAN	496060000	757590000	552610000	571900000	433420000	638560000	1084400000	1049700000	168530000	182100000	276050000	603470000
57	Histone H1,4 OS=Homo sapiens OX=9606 GN=H1-4 PE=1 SV=2	H14_HUMAN	581790000	373000000	1124800000	717950000	1386200000	1190500000	1672200000	1248200000	1124400000	605280000	782700000	544440000
58	Talin-1 OS=Homo sapiens OX=9606 GN=TLN1 PE=1 SV=3	TLN1_HUMAN	165960000	63922000	52464000	42487000	173070000	187390000	52445000	46299000	8672100	16075000	7038700	0
59	Alpha-2-HS-glycoprotein OS=Bos taurus OX=9913 GN=AHSG PE=1 SV=2	FETUA_BOVIN	37106000	4318700	6421100	155590	7285200	0	17882000	0	2124800	1931000	164740000	23838000
60	Elongation factor 1-gamma OS=Homo sapiens OX=9606 GN=EEF1G PE=1 SV=3	EF1G_HUMAN	332860000	451650000	460860000	561570000	845290000	846250000	356910000	315770000	143670000	192280000	158690000	172240000
61	40S ribosomal protein S12 OS=Homo sapiens OX=9606 GN=RPS12 PE=1 SV=3	RS12_HUMAN	188980000	134520000	272640000	205250000	105430000	121620000	302000000	211240000	26822000	33416000	38513000	77615000
62	Histone H2A,V OS=Homo sapiens OX=9606 GN=H2AZ2 PE=1 SV=3	H2AV_HUMAN	1149700000	704600000	2822700000	1975000000	455410000	853330000	2203600000	2225400000	491490000	374000000	3231000000	505310000
63	60S ribosomal protein L4 OS=Homo sapiens OX=9606 GN=RPL4 PE=1 SV=5	RL4_HUMAN	516400000	468940000	503470000	480350000	318940000	450670000	181820000	267160000	82111000	49649000	73057000	58167000
64	RNA-binding motif protein, X chromosome OS=Homo sapiens OX=9606 GN=RBMX PE=1 SV=3	RBMX_HUMAN	175360000	257210000	134040000	148770000	277870000	215100000	147850000	187650000	153610000	91900000	69662000	201910000
65	Heat shock protein HSP 90-alpha OS=Homo sapiens OX=9606 GN=HSP90AA1 PE=1 SV=5	HS90A_HUMAN	392940000	168540000	625650000	657350000	246510000	271720000	182080000	169880000	94917000	60921000	6717800	36309000
66	T-complex protein 1 subunit beta OS=Homo sapiens OX=9606 GN=CCT2 PE=1 SV=4	TCPB_HUMAN	380410000	121740000	273370000	192880000	165630000	211520000	147620000	198960000	149510000	224860000	24722000	0
67	Cofilin-1 OS=Homo sapiens OX=9606 GN=CFL1 PE=1 SV=3	COF1_HUMAN	436280000	627260000	443700000	445120000	354280000	426700000	557300000	365980000	344910000	161120000	340340000	307350000
68	Transcription intermediary factor 1-beta OS=Homo sapiens OX=9606 GN=TRIM28 PE=1 SV=5	TIF1B_HUMAN	639310000	594890000	219190000	184820000	469520000	399450000	305340000	395810000	109160000	27967000	159670000	195380000
69	Endoplasmin OS=Homo sapiens OX=9606 GN=HSP90B1 PE=1 SV=1	ENPL_HUMAN	212830000	132450000	268420000	301160000	167240000	179950000	32597000	62735000	76761000	76488000	10757000	6962200
70	14-3-3 protein zeta/delta OS=Homo sapiens OX=9606 GN=YWHAZ PE=1 SV=1	1433Z_HUMAN	346500000	659470000	241560000	308520000	420110000	401700000	681070000	595360000	204930000	121200000	120870000	254460000
71	Keratin, type I cytoskeletal 9 OS=Homo sapiens OX=9606 GN=KRT9 PE=1 SV=3	K1C9_HUMAN	10724000	0	2565100	3568900	1016200	9249400	8153900	0	3364400000	2244400000	6893400	0
72	Matrin-3 OS=Homo sapiens OX=9606 GN=MATR3 PE=1 SV=2	MATR3_HUMAN	160500000	194500000	155420000	107540000	190930000	108440000	100300000	117700000	47866000	25320000	41213000	5482500
73	Filamin-B OS=Homo sapiens OX=9606 GN=FLNB PE=1 SV=2	FLNB_HUMAN	2465000	23755000	28318000	32109000	35293000	29538000	39721000	0	974810	836570	2561000	0
74	Plectin OS=Homo sapiens OX=9606 GN=PLEC PE=1 SV=3	PLEC_HUMAN	2117200	2237200	13410000	14079000	4770900	2204300	13800000	0	0	1706200	0	0
75	Keratin, type II cytoskeletal 2 epidermal OS=Homo sapiens OX=9606 GN=KRT2 PE=1 SV=2	K22E_HUMAN	779300	391720	5216500	3023400	0	0	507770	1599000	2403800000	1908300000	26223000	14718000
76	DNA-dependent protein kinase catalytic subunit OS=Homo sapiens OX=9606 GN=PRKDC PE=1 SV=3	PRKDC_HUMAN	10370000	13642000	21754000	21231000	6883300	10735000	22474000	0	0	0	0	0
77	L-lactate dehydrogenase B chain OS=Homo sapiens OX=9606 GN=LDHB PE=1 SV=2	LDHB_HUMAN	275370000	942200000	533460000	522390000	722420000	745720000	629950000	626510000	504510000	309880000	91823000	141710000
78	Eukaryotic translation initiation factor 3 subunit A OS=Homo sapiens OX=9606 GN=EIF3A PE=1 SV=1	EIF3A_HUMAN	179980000	142560000	53437000	61476000	296640000	323410000	64898000	112790000	20835000	28738000	0	4038500
79	Cytoplasmic dynein 1 heavy chain 1 OS=Homo sapiens OX=9606 GN=DYNC1H1 PE=1 SV=5	DYHC1_HUMAN	13258000	1530300	31045000	33365000	1635500	5239700	24992000	0	0	0	0	0
80	T-complex protein 1 subunit epsilon OS=Homo sapiens OX=9606 GN=CCT5 PE=1 SV=1	TCPE_HUMAN	280000000	84830000	243370000	209590000	199710000	245410000	113590000	214660000	118350000	58765000	77942000	0
81	Eukaryotic initiation factor 4A-I OS=Homo sapiens OX=9606 GN=EIF4A1 PE=1 SV=1	IF4A1_HUMAN	419140000	707100000	302940000	312350000	580140000	560160000	284840000	322040000	459290000	285000000	48108000	194260000
82	Vinculin OS=Homo sapiens OX=9606 GN=VCL PE=1 SV=4	VINC_HUMAN	224920000	68447000	52158000	104950000	99020000	77312000	37751000	32242000	55454000	68288000	6810400	0
83	Phosphoglycerate kinase 1 OS=Homo sapiens OX=9606 GN=PGK1 PE=1 SV=3	PGK1_HUMAN	193770000	156050000	310180000	268180000	214290000	200140000	406220000	208050000	24844000	24681000	67977000	36966000
84	40S ribosomal protein S3a OS=Homo sapiens OX=9606 GN=RPS3A PE=1 SV=2	RS3A_HUMAN	139200000	99432000	220200000	234690000	138700000	146590000	364200000	290120000	58484000	43224000	14832000	0
85	Phosphoglycerate mutase 1 OS=Homo sapiens OX=9606 GN=PGAM1 PE=1 SV=2	PGAM1_HUMAN	559730000	652320000	500430000	443150000	545280000	517260000	554700000	358830000	108000000	121700000	106790000	42877000
86	Probable ATP-dependent RNA helicase DDX5 OS=Homo sapiens OX=9606 GN=DDX5 PE=1 SV=1	DDX5_HUMAN	129850000	100010000	211740000	270180000	116200000	112340000	58751000	67311000	16925000	13739000	27580000	64072000
87	Probable ATP-dependent RNA helicase DDX17 OS=Homo sapiens OX=9606 GN=DDX17 PE=1 SV=2	DDX17_HUMAN	198870000	138620000	271590000	269110000	185410000	207620000	108380000	204830000	12616000	47722000	34117000	39616000
88	Serine/arginine-rich splicing factor 1 OS=Homo sapiens OX=9606 GN=SRSF1 PE=1 SV=2	SRSF1_HUMAN	188700000	186180000	173590000	142780000	88877000	121850000	141460000	118010000	79750000	81132000	40667000	106500000
89	Plastin-3 OS=Homo sapiens OX=9606 GN=PLS3 PE=1 SV=4	PLST_HUMAN	489140000	314210000	322670000	286950000	218530000	199760000	90693000	143060000	81434000	94337000	119620000	35856000
90	Protein disulfide-isomerase A4 OS=Homo sapiens OX=9606 GN=PDIA4 PE=1 SV=2	PDIA4_HUMAN	124840000	97516000	137490000	129410000	152100000	151030000	33354000	53126000	63182000	65341000	15856000	18406000
91	Alpha-actinin-4 OS=Homo sapiens OX=9606 GN=ACTN4 PE=1 SV=2	ACTN4_HUMAN	418140000	164060000	150370000	110810000	218420000	179050000	123220000	185170000	31305000	18999000	26588000	42835000
92	Heterogeneous nuclear ribonucleoprotein D0 OS=Homo sapiens OX=9606 GN=HNRNPD PE=1 SV=1	HNRPD_HUMAN	262590000	288880000	243860000	224530000	301540000	393970000	487720000	281220000	188470000	105900000	99860000	61548000
93	Spectrin alpha chain, non-erythrocytic 1 OS=Homo sapiens OX=9606 GN=SPTAN1 PE=1 SV=3	SPTN1_HUMAN	83812000	18564000	11965000	14398000	79357000	45147000	18877000	12580000	2081400	1466300	0	0
94	Adenylate kinase 2, mitochondrial OS=Homo sapiens OX=9606 GN=AK2 PE=1 SV=2	KAD2_HUMAN	230110000	378500000	118390000	88654000	330380000	212860000	244730000	219910000	100260000	53431000	49614000	92957000
95	Heterogeneous nuclear ribonucleoprotein H OS=Homo sapiens OX=9606 GN=HNRNPH1 PE=1 SV=4	HNRH1_HUMAN	204660000	100380000	306530000	296840000	179580000	123320000	142500000	140760000	177750000	104060000	167480000	25695000
96	Eukaryotic translation initiation factor 4 gamma 1 OS=Homo sapiens OX=9606 GN=EIF4G1 PE=1 SV=4	IF4G1_HUMAN	67819000	74576000	47264000	41608000	157530000	113080000	88368000	116400000	72725000	11512000	32758000	55751000
97	Sodium/potassium-transporting ATPase subunit alpha-1 OS=Homo sapiens OX=9606 GN=ATP1A1 PE=1 SV=1	AT1A1_HUMAN	118140000	108140000	95192000	80745000	108980000	131000000	64631000	100280000	34467000	24825000	90644000	91271000
98	T-complex protein 1 subunit eta OS=Homo sapiens OX=9606 GN=CCT7 PE=1 SV=2	TCPH_HUMAN	177740000	45361000	186870000	169990000	67762000	40026000	67146000	68835000	37787000	28240000	7623900	0
99	Elongation factor 1-delta OS=Homo sapiens OX=9606 GN=EEF1D PE=1 SV=5	EF1D_HUMAN	174240000	188380000	152890000	139550000	219960000	277560000	169360000	169040000	193680000	112830000	97794000	291640000
100	Poly(rC)-binding protein 1 OS=Homo sapiens OX=9606 GN=PCBP1 PE=1 SV=2	PCBP1_HUMAN	261050000	248790000	288300000	240590000	193180000	276130000	227830000	257960000	156040000	51746000	79808000	58700000
101	60S ribosomal protein L7a OS=Homo sapiens OX=9606 GN=RPL7A PE=1 SV=2	RL7A_HUMAN	129920000	295080000	225890000	214290000	143090000	161820000	321240000	261790000	79722000	43178000	71530000	67297000
102	Keratin, type I cytoskeletal 10 OS=Homo sapiens OX=9606 GN=KRT10 PE=1 SV=6	K1C10_HUMAN	0	0	2342300	2324100	0	0	383970	0	2525200000	1855300000	7707900	7653500
103	Nuclear mitotic apparatus protein 1 OS=Homo sapiens OX=9606 GN=NUMA1 PE=1 SV=2	NUMA1_HUMAN	32320000	27591000	3153300	2558100	70730000	67229000	5091500	1685600	205580	0	0	0
104	40S ribosomal protein S3 OS=Homo sapiens OX=9606 GN=RPS3 PE=1 SV=2	RS3_HUMAN	40761000	41014000	201010000	280150000	11013000	23885000	323680000	317350000	18358000	5499400	71143000	46782000
105	X-ray repair cross-complementing protein 5 OS=Homo sapiens OX=9606 GN=XRCC5 PE=1 SV=3	XRCC5_HUMAN	170120000	86005000	158390000	121790000	168970000	156860000	70205000	85128000	64443000	27515000	37200000	33117000
106	Myosin-10 OS=Homo sapiens OX=9606 GN=MYH10 PE=1 SV=3	MYH10_HUMAN	110900000	61182000	14559000	26626000	50472000	88335000	9071100	13689000	423880	3460000	0	0
107	60S ribosomal protein L13 OS=Homo sapiens OX=9606 GN=RPL13 PE=1 SV=4	RL13_HUMAN	291450000	398530000	150720000	244780000	215300000	204430000	292160000	210120000	64099000	49166000	62438000	114260000
108	Spectrin beta chain, non-erythrocytic 1 OS=Homo sapiens OX=9606 GN=SPTBN1 PE=1 SV=2	SPTB2_HUMAN	20639000	2655100	8028600	16672000	52583000	40760000	14202000	2192600	4496300	0	1232700	0
109	Heterogeneous nuclear ribonucleoprotein A3 OS=Homo sapiens OX=9606 GN=HNRNPA3 PE=1 SV=2	ROA3_HUMAN	50604000	143570000	54149000	46467000	65976000	86869000	134310000	114940000	38796000	69043000	58049000	64401000
110	T-complex protein 1 subunit delta OS=Homo sapiens OX=9606 GN=CCT4 PE=1 SV=4	TCPD_HUMAN	52963000	152480000	148950000	216520000	87450000	108720000	82491000	83862000	71197000	20876000	0	21770000
111	Heterogeneous nuclear ribonucleoprotein A/B OS=Homo sapiens OX=9606 GN=HNRNPAB PE=1 SV=2	ROAA_HUMAN	87458000	135500000	65174000	75794000	213800000	168540000	225340000	190900000	37010000	20521000	20697000	14946000
112	Nucleoprotein TPR OS=Homo sapiens OX=9606 GN=TPR PE=1 SV=3	TPR_HUMAN	228040000	57320000	24048000	44219000	68268000	103380000	27687000	43301000	8193300	23805000	20256000	23259000
113	Heterogeneous nuclear ribonucleoprotein R OS=Homo sapiens OX=9606 GN=HNRNPR PE=1 SV=1	HNRPR_HUMAN	103400000	112790000	140410000	149010000	127970000	109130000	52909000	103430000	47332000	49877000	28326000	56542000
114	40S ribosomal protein S8 OS=Homo sapiens OX=9606 GN=RPS8 PE=1 SV=2	RS8_HUMAN	263610000	323850000	273650000	298870000	168250000	284050000	408030000	279940000	36433000	17203000	52867000	117710000
115	40S ribosomal protein S17 OS=Homo sapiens OX=9606 GN=RPS17 PE=1 SV=2	RS17_HUMAN	79981000	67735000	186940000	143330000	81171000	237730000	296060000	185810000	150920000	259940000	577880	0
116	Splicing factor 3B subunit 2 OS=Homo sapiens OX=9606 GN=SF3B2 PE=1 SV=2	SF3B2_HUMAN	37005000	27353000	20686000	20353000	87962000	98456000	36989000	58646000	33612000	15522000	16705000	22685000
117	C-1-tetrahydrofolate synthase, cytoplasmic OS=Homo sapiens OX=9606 GN=MTHFD1 PE=1 SV=3	C1TC_HUMAN	109100000	75628000	88967000	119080000	116460000	136970000	50516000	87746000	5657600	10992000	13790000	36789000
118	Heterogeneous nuclear ribonucleoprotein D-like OS=Homo sapiens OX=9606 GN=HNRNPDL PE=1 SV=3	HNRDL_HUMAN	307680000	410430000	121780000	117370000	312930000	273390000	193890000	190740000	136010000	80055000	5438100	15072000
119	Polyadenylate-binding protein 1 OS=Homo sapiens OX=9606 GN=PABPC1 PE=1 SV=2	PABP1_HUMAN	48974000	40541000	107630000	200600000	51861000	76749000	17616000	42702000	24430000	40825000	20309000	8890100
120	Calcyclin-binding protein OS=Homo sapiens OX=9606 GN=CACYBP PE=1 SV=2	CYBP_HUMAN	265110000	258380000	106330000	109140000	251130000	209460000	300780000	190140000	89742000	69592000	27592000	218860000
121	Protein disulfide-isomerase OS=Homo sapiens OX=9606 GN=P4HB PE=1 SV=3	PDIA1_HUMAN	65363000	114520000	63369000	44280000	186580000	132490000	42772000	82793000	82056000	42033000	9655500	5974200
122	40S ribosomal protein S5 OS=Homo sapiens OX=9606 GN=RPS5 PE=1 SV=4	RS5_HUMAN	566480000	413610000	446070000	304820000	272070000	365640000	599240000	369030000	138110000	96132000	8427200	48197000
123	Protein disulfide-isomerase A6 OS=Homo sapiens OX=9606 GN=PDIA6 PE=1 SV=1	PDIA6_HUMAN	62779000	54958000	105150000	130160000	65198000	89367000	25242000	25937000	14165000	53800000	0	0
124	40S ribosomal protein S6 OS=Homo sapiens OX=9606 GN=RPS6 PE=1 SV=1	RS6_HUMAN	375890000	461380000	143320000	131800000	292650000	313590000	233770000	183220000	59794000	64901000	16079000	0
125	Profilin-1 OS=Homo sapiens OX=9606 GN=PFN1 PE=1 SV=2	PROF1_HUMAN	36564000	13910000	122070000	107890000	1236600	33267000	287860000	194350000	619560	0	31642000	38191000
126	Staphylococcal nuclease domain-containing protein 1 OS=Homo sapiens OX=9606 GN=SND1 PE=1 SV=1	SND1_HUMAN	178550000	63943000	86103000	51429000	74727000	122820000	37910000	66731000	9862400	12242000	6023700	14524000
127	Calreticulin OS=Homo sapiens OX=9606 GN=CALR PE=1 SV=1	CALR_HUMAN	372730000	102180000	99375000	138710000	107920000	169450000	55396000	52994000	4273500	2866200	1010800	0
128	Polypyrimidine tract-binding protein 1 OS=Homo sapiens OX=9606 GN=PTBP1 PE=1 SV=1	PTBP1_HUMAN	26238000	66688000	116310000	76794000	91812000	55131000	74225000	79245000	136820000	55653000	39327000	22336000
129	Far upstream element-binding protein 1 OS=Homo sapiens OX=9606 GN=FUBP1 PE=1 SV=3	FUBP1_HUMAN	73118000	63342000	11620000	11312000	117210000	152750000	129650000	133690000	73096000	65830000	85001000	334000000
130	60S ribosomal protein L8 OS=Homo sapiens OX=9606 GN=RPL8 PE=1 SV=2	RL8_HUMAN	296900000	174630000	79108000	78934000	163810000	302360000	158960000	123590000	25592000	9523600	24674000	131160000
131	Interleukin enhancer-binding factor 3 OS=Homo sapiens OX=9606 GN=ILF3 PE=1 SV=3	ILF3_HUMAN	48334000	75609000	72291000	69925000	110060000	110210000	72539000	85692000	50690000	55935000	26726000	0
132	Delta-1-pyrroline-5-carboxylate synthase OS=Homo sapiens OX=9606 GN=ALDH18A1 PE=1 SV=2	P5CS_HUMAN	34475000	0	24732000	39627000	0	0	0	0	1637500	7318500	15673000	0
133	Proliferation-associated protein 2G4 OS=Homo sapiens OX=9606 GN=PA2G4 PE=1 SV=3	PA2G4_HUMAN	148110000	80792000	92401000	142750000	179050000	167140000	22307000	104350000	47654000	74452000	33448000	3006900
134	40S ribosomal protein S14 OS=Homo sapiens OX=9606 GN=RPS14 PE=1 SV=3	RS14_HUMAN	118480000	249410000	171610000	123200000	94232000	45801000	202800000	121670000	25593000	30861000	96753000	107400000
135	Eukaryotic translation initiation factor 5A-1 OS=Homo sapiens OX=9606 GN=EIF5A PE=1 SV=2	IF5A1_HUMAN	145240000	103010000	155070000	223430000	139500000	122340000	409240000	345800000	44421000	44816000	0	24675000
136	Prohibitin OS=Homo sapiens OX=9606 GN=PHB PE=1 SV=1	PHB_HUMAN	165180000	139050000	101750000	82976000	93980000	94647000	182530000	127330000	37196000	29675000	21650000	43748000
137	Heterogeneous nuclear ribonucleoprotein L OS=Homo sapiens OX=9606 GN=HNRNPL PE=1 SV=2	HNRPL_HUMAN	49276000	21293000	139060000	248290000	90096000	55749000	27446000	52365000	9564000	16941000	31606000	40519000
138	40S ribosomal protein SA OS=Homo sapiens OX=9606 GN=RPSA PE=1 SV=4	RSSA_HUMAN	214180000	204040000	295270000	433760000	256940000	217330000	102710000	145090000	181680000	217020000	73876000	119200000
139	Inosine-5'-monophosphate dehydrogenase 2 OS=Homo sapiens OX=9606 GN=IMPDH2 PE=1 SV=2	IMDH2_HUMAN	43295000	46026000	128270000	162470000	97142000	139120000	43203000	70580000	120360000	40797000	44247000	47660000
140	Hsp90 co-chaperone Cdc37 OS=Homo sapiens OX=9606 GN=CDC37 PE=1 SV=1	CDC37_HUMAN	226970000	136110000	116480000	118380000	213390000	169600000	154510000	86691000	133280000	116780000	20244000	9430300
141	60S ribosomal protein L24 OS=Homo sapiens OX=9606 GN=RPL24 PE=1 SV=1	RL24_HUMAN	165080000	493180000	95051000	93089000	304850000	329130000	142110000	55523000	76103000	52179000	36813000	24015000
142	Histone H3,2 OS=Homo sapiens OX=9606 GN=H3C15 PE=1 SV=3	H32_HUMAN	105750000	138810000	688840000	387020000	64652000	152580000	503260000	294910000	155110000	139760000	485360000	44630000
143	T-complex protein 1 subunit zeta OS=Homo sapiens OX=9606 GN=CCT6A PE=1 SV=3	TCPZ_HUMAN	104610000	18383000	125000000	116130000	35084000	63902000	7956400	20507000	32709000	49701000	893530	9089400
144	Ezrin OS=Homo sapiens OX=9606 GN=EZR PE=1 SV=4	EZRI_HUMAN	62209000	65635000	48553000	25700000	102500000	94968000	33769000	57607000	42511000	32776000	0	13924000
145	Tubulin beta-4B chain OS=Homo sapiens OX=9606 GN=TUBB4B PE=1 SV=1	TBB4B_HUMAN	813970000	342200000	1472600000	1639500000	414820000	421100000	221800000	451170000	667450000	161220000	84901000	154170000
146	40S ribosomal protein S4, X isoform OS=Homo sapiens OX=9606 GN=RPS4X PE=1 SV=2	RS4X_HUMAN	279870000	119400000	148530000	164860000	92092000	105930000	257630000	153460000	27343000	6968100	39057000	0
147	Nucleolar RNA helicase 2 OS=Homo sapiens OX=9606 GN=DDX21 PE=1 SV=5	DDX21_HUMAN	56275000	72419000	176430000	160980000	45488000	60023000	40693000	56761000	24554000	21547000	19389000	0
148	Ribosome-binding protein 1 OS=Homo sapiens OX=9606 GN=RRBP1 PE=1 SV=5	RRBP1_HUMAN	74090000	24993000	7361600	20740000	76274000	33803000	5100200	4006600	10853000	13284000	9196800	4331800
149	Neutral alpha-glucosidase AB OS=Homo sapiens OX=9606 GN=GANAB PE=1 SV=3	GANAB_HUMAN	45006000	75429000	91170000	111040000	95933000	145300000	31435000	78672000	72418000	24111000	31788000	11548000
150	Phosphoribosylformylglycinamidine synthase OS=Homo sapiens OX=9606 GN=PFAS PE=1 SV=4	PUR4_HUMAN	94145000	18993000	82668000	56368000	58858000	106900000	18172000	31158000	4828300	3970700	6320500	28006000
151	Proliferating cell nuclear antigen OS=Homo sapiens OX=9606 GN=PCNA PE=1 SV=1	PCNA_HUMAN	178860000	229780000	202690000	166040000	206410000	168580000	141290000	133400000	122470000	58224000	1419200	3238100
152	14-3-3 protein beta/alpha OS=Homo sapiens OX=9606 GN=YWHAB PE=1 SV=3	1433B_HUMAN	247890000	278160000	229160000	227410000	181020000	315670000	437210000	369870000	45963000	73339000	169210000	286360000
153	Calnexin OS=Homo sapiens OX=9606 GN=CANX PE=1 SV=2	CALX_HUMAN	62021000	17281000	71246000	80717000	63448000	49346000	23401000	16840000	5411200	19532000	19577000	0
154	Bifunctional glutamate/proline--tRNA ligase OS=Homo sapiens OX=9606 GN=EPRS1 PE=1 SV=5	SYEP_HUMAN	168460000	27188000	81707000	54606000	42044000	32089000	25267000	37346000	3519100	1171300	0	7088000
155	Nucleoside diphosphate kinase B OS=Homo sapiens OX=9606 GN=NME2 PE=1 SV=1	NDKB_HUMAN	92509000	78552000	169930000	202650000	70557000	75941000	252140000	327790000	24955000	13223000	44986000	127510000
156	Hsc70-interacting protein OS=Homo sapiens OX=9606 GN=ST13 PE=1 SV=2	F10A1_HUMAN	189120000	58283000	38211000	51666000	152190000	140510000	43560000	58089000	30437000	7522700	1712200	0
157	Multifunctional protein ADE2 OS=Homo sapiens OX=9606 GN=PAICS PE=1 SV=3	PUR6_HUMAN	67716000	114030000	81647000	68700000	106620000	161900000	31111000	21660000	86365000	46054000	44401000	119860000
158	60S ribosomal protein L3 OS=Homo sapiens OX=9606 GN=RPL3 PE=1 SV=2	RL3_HUMAN	159880000	173050000	107220000	69769000	211570000	143670000	43306000	70177000	56799000	37051000	27403000	73587000
159	Insulin-like growth factor 2 mRNA-binding protein 1 OS=Homo sapiens OX=9606 GN=IGF2BP1 PE=1 SV=2	IF2B1_HUMAN	69823000	53743000	78011000	82351000	52278000	79202000	86296000	84942000	11754000	12350000	3522000	16860000
160	L-lactate dehydrogenase A chain OS=Homo sapiens OX=9606 GN=LDHA PE=1 SV=2	LDHA_HUMAN	134650000	234870000	161820000	147450000	126890000	150830000	279280000	191110000	192070000	148410000	44582000	75739000
161	Ran-specific GTPase-activating protein OS=Homo sapiens OX=9606 GN=RANBP1 PE=1 SV=1	RANG_HUMAN	68766000	119500000	157950000	218970000	132770000	135140000	211950000	165760000	49687000	46184000	49408000	179180000
162	Programmed cell death 6-interacting protein OS=Homo sapiens OX=9606 GN=PDCD6IP PE=1 SV=1	PDC6I_HUMAN	66187000	39321000	34479000	108380000	78110000	88507000	19662000	47014000	10143000	13550000	5268800	26830000
163	14-3-3 protein theta OS=Homo sapiens OX=9606 GN=YWHAQ PE=1 SV=1	1433T_HUMAN	235820000	292870000	170970000	195270000	223060000	265560000	389520000	343100000	72466000	60736000	153520000	252060000
164	Importin subunit beta-1 OS=Homo sapiens OX=9606 GN=KPNB1 PE=1 SV=2	IMB1_HUMAN	413590000	95856000	153170000	98699000	99674000	119030000	32758000	83155000	30205000	74573000	1011100	0
165	T-complex protein 1 subunit alpha OS=Homo sapiens OX=9606 GN=TCP1 PE=1 SV=1	TCPA_HUMAN	107920000	24724000	62104000	79731000	73340000	46820000	28598000	25409000	9964200	18529000	8110800	0
166	KH domain-containing, RNA-binding, signal transduction-associated protein 1 OS=Homo sapiens OX=9606 GN=KHDRBS1 PE=1 SV=1	KHDR1_HUMAN	74809000	26217000	26502000	33324000	92385000	96417000	27997000	56046000	41343000	82109000	50526000	22887000
167	Splicing factor 3B subunit 1 OS=Homo sapiens OX=9606 GN=SF3B1 PE=1 SV=3	SF3B1_HUMAN	35636000	81638000	32208000	65877000	22745000	72071000	32938000	51071000	4412000	668900	0	0
168	40S ribosomal protein S11 OS=Homo sapiens OX=9606 GN=RPS11 PE=1 SV=3	RS11_HUMAN	169710000	367790000	99820000	69846000	132180000	76206000	140410000	94690000	40972000	36843000	14457000	83655000
169	Clathrin heavy chain 1 OS=Homo sapiens OX=9606 GN=CLTC PE=1 SV=5	CLH1_HUMAN	74707000	28596000	39514000	38316000	41310000	39615000	17084000	26060000	7010400	0	16849000	28899000
170	SNW domain-containing protein 1 OS=Homo sapiens OX=9606 GN=SNW1 PE=1 SV=1	SNW1_HUMAN	72153000	30903000	8092500	19260000	46401000	35757000	14634000	16755000	20612000	2370300	3402200	0
171	Angiomotin OS=Homo sapiens OX=9606 GN=AMOT PE=1 SV=1	AMOT_HUMAN	35469000	40624000	34640000	46484000	75656000	64918000	40305000	75169000	10446000	7074500	0	0
172	60S ribosomal protein L19 OS=Homo sapiens OX=9606 GN=RPL19 PE=1 SV=1	RL19_HUMAN	147500000	335730000	88704000	73411000	248650000	200540000	122040000	93227000	28402000	32470000	88202000	0
173	Exportin-2 OS=Homo sapiens OX=9606 GN=CSE1L PE=1 SV=3	XPO2_HUMAN	135400000	69676000	95504000	63684000	53586000	86516000	27306000	38569000	11342000	7774100	184620000	0
174	ATP-dependent RNA helicase A OS=Homo sapiens OX=9606 GN=DHX9 PE=1 SV=4	DHX9_HUMAN	33277000	64763000	36858000	61046000	56707000	62124000	11002000	22348000	1950900	10157000	0	0
175	Alpha-amylase 1 OS=Homo sapiens OX=9606 GN=AMY1A PE=1 SV=2	AMY1_HUMAN	9529100	12686000	1118900	832380	11556000	11038000	1713600	0	33733000	40110000	15212000	27161000
176	40S ribosomal protein S7 OS=Homo sapiens OX=9606 GN=RPS7 PE=1 SV=1	RS7_HUMAN	137040000	156190000	217000000	143400000	143430000	142510000	277250000	170060000	71466000	16622000	0	0
177	Peroxiredoxin-6 OS=Homo sapiens OX=9606 GN=PRDX6 PE=1 SV=3	PRDX6_HUMAN	297870000	308370000	251130000	195540000	302260000	304470000	363450000	316080000	304050000	21815000	10751000	3114100
178	Transaldolase OS=Homo sapiens OX=9606 GN=TALDO1 PE=1 SV=2	TALDO_HUMAN	71221000	56602000	17142000	31250000	80685000	71370000	36611000	30716000	57474000	2619800	12525000	12644000
179	Bifunctional purine biosynthesis protein ATIC OS=Homo sapiens OX=9606 GN=ATIC PE=1 SV=3	PUR9_HUMAN	33432000	24483000	82828000	80714000	83725000	58095000	61870000	94456000	40353000	28037000	53152000	14346000
180	Parkinson disease protein 7 OS=Homo sapiens OX=9606 GN=PARK7 PE=1 SV=2	PARK7_HUMAN	66206000	59699000	179770000	139900000	51306000	46289000	187770000	176530000	13446000	12373000	10078000	11649000
181	Eukaryotic translation initiation factor 3 subunit C OS=Homo sapiens OX=9606 GN=EIF3C PE=1 SV=1	EIF3C_HUMAN	10154000	27756000	27968000	35804000	40644000	32634000	15402000	10244000	10233000	2137000	1376300	4234800
182	Splicing factor 3A subunit 1 OS=Homo sapiens OX=9606 GN=SF3A1 PE=1 SV=1	SF3A1_HUMAN	63040000	27520000	53279000	49735000	97507000	68609000	62117000	71681000	9021700	29507000	15780000	25260000
183	60S ribosomal protein L26 OS=Homo sapiens OX=9606 GN=RPL26 PE=1 SV=1	RL26_HUMAN	50238000	164390000	33048000	37987000	57931000	84253000	69489000	98088000	32236000	10867000	27344000	67873000
184	RuvB-like 2 OS=Homo sapiens OX=9606 GN=RUVBL2 PE=1 SV=3	RUVB2_HUMAN	101370000	90923000	89914000	81691000	93172000	155780000	78794000	101970000	143090000	44671000	124250000	94401000
185	ADP/ATP translocase 2 OS=Mus musculus OX=10090 GN=Slc25a5 PE=1 SV=3	ADT2_MOUSE	129920000	58502000	109450000	88145000	52615000	58299000	90210000	66086000	0	17752000	9033900	8768300
186	60S ribosomal protein L7 OS=Homo sapiens OX=9606 GN=RPL7 PE=1 SV=1	RL7_HUMAN	71265000	178480000	92535000	88075000	139300000	98210000	157290000	108590000	19876000	28575000	0	0
187	F-actin-capping protein subunit beta OS=Homo sapiens OX=9606 GN=CAPZB PE=1 SV=4	CAPZB_HUMAN	79540000	97735000	50533000	46973000	79124000	78413000	112910000	54226000	20279000	27937000	4113800	0
188	Structural maintenance of chromosomes protein 1A OS=Homo sapiens OX=9606 GN=SMC1A PE=1 SV=2	SMC1A_HUMAN	51839000	23958000	13461000	7557500	37885000	28175000	6395800	12573000	4813900	5068100	3156500	0
189	Tropomyosin alpha-3 chain OS=Homo sapiens OX=9606 GN=TPM3 PE=1 SV=2	TPM3_HUMAN	186040000	109290000	33011000	42175000	91286000	196340000	78662000	50578000	52061000	36107000	0	24286000
190	Proteasome subunit alpha type-1 OS=Homo sapiens OX=9606 GN=PSMA1 PE=1 SV=1	PSA1_HUMAN	35918000	54763000	21038000	19804000	56606000	81930000	76467000	67719000	48552000	13422000	6417600	2480400
191	Kinesin-1 heavy chain OS=Homo sapiens OX=9606 GN=KIF5B PE=1 SV=1	KINH_HUMAN	23749000	16466000	2843200	11644000	30418000	50625000	5975500	9811100	365670	1712800	2491500	0
192	60S ribosomal protein L12 OS=Homo sapiens OX=9606 GN=RPL12 PE=1 SV=1	RL12_HUMAN	102280000	58948000	90329000	105350000	104610000	83762000	245730000	178570000	62559000	40599000	63548000	90875000
193	Valine--tRNA ligase OS=Homo sapiens OX=9606 GN=VARS1 PE=1 SV=4	SYVC_HUMAN	149040000	116170000	37311000	43731000	128040000	113560000	82521000	87177000	14343000	9455300	23856000	15850000
194	60S ribosomal protein L14 OS=Homo sapiens OX=9606 GN=RPL14 PE=1 SV=4	RL14_HUMAN	121230000	121830000	86430000	137720000	78681000	58598000	142840000	102020000	4569500	0	44020000	0
195	Elongation factor 1-beta OS=Homo sapiens OX=9606 GN=EEF1B2 PE=1 SV=3	EF1B_HUMAN	86359000	173220000	79438000	27525000	145770000	163050000	69117000	80829000	32140000	16813000	45519000	15890000
196	Ras GTPase-activating protein-binding protein 1 OS=Homo sapiens OX=9606 GN=G3BP1 PE=1 SV=1	G3BP1_HUMAN	63260000	69359000	63556000	29430000	69055000	24789000	50337000	67543000	29590000	33401000	17140000	17965000
197	Caprin-1 OS=Homo sapiens OX=9606 GN=CAPRIN1 PE=1 SV=2	CAPR1_HUMAN	70544000	84891000	60094000	62106000	84618000	95166000	19982000	35950000	15117000	24555000	35998000	49651000
198	60S ribosomal protein L18 OS=Homo sapiens OX=9606 GN=RPL18 PE=1 SV=2	RL18_HUMAN	154860000	332840000	94625000	199270000	174730000	52367000	136450000	79694000	18840000	7061600	29410000	28825000
199	Heat shock 70 kDa protein 4 OS=Homo sapiens OX=9606 GN=HSPA4 PE=1 SV=4	HSP74_HUMAN	19866000	10834000	91697000	100100000	26905000	32011000	17499000	27342000	10180000	11179000	0	13761000
200	Serine/threonine-protein phosphatase 2A 65 kDa regulatory subunit A alpha isoform OS=Homo sapiens OX=9606 GN=PPP2R1A PE=1 SV=4	2AAA_HUMAN	16295000	10648000	65743000	73705000	40872000	34022000	2068400	7650700	10154000	16390000	3766000	0
201	60S ribosomal protein L17 OS=Homo sapiens OX=9606 GN=RPL17 PE=1 SV=3	RL17_HUMAN	66798000	115900000	45004000	82714000	125360000	76468000	91982000	62718000	4217700	0	0	12918000
202	Serine/arginine-rich splicing factor 2 OS=Homo sapiens OX=9606 GN=SRSF2 PE=1 SV=4	SRSF2_HUMAN	185070000	176850000	107360000	138560000	110600000	163200000	142910000	123110000	118280000	97234000	43435000	64973000
203	Peptidyl-prolyl cis-trans isomerase FKBP4 OS=Homo sapiens OX=9606 GN=FKBP4 PE=1 SV=3	FKBP4_HUMAN	71697000	47898000	33253000	55409000	79122000	45220000	17889000	26491000	38962000	31838000	21477000	20066000
204	60S ribosomal protein L10a OS=Homo sapiens OX=9606 GN=RPL10A PE=1 SV=2	RL10A_HUMAN	91059000	92699000	103980000	84475000	102150000	96731000	157980000	125810000	18352000	20877000	14951000	0
205	Lamin-B1 OS=Homo sapiens OX=9606 GN=LMNB1 PE=1 SV=2	LMNB1_HUMAN	142620000	20092000	30301000	30192000	16489000	9546700	9325400	19141000	12981000	14305000	11594000	0
206	ATP-citrate synthase OS=Homo sapiens OX=9606 GN=ACLY PE=1 SV=3	ACLY_HUMAN	45623000	61686000	79867000	72139000	55698000	44470000	5644300	13060000	6290500	6633600	3405600	0
207	Serine/arginine repetitive matrix protein 2 OS=Homo sapiens OX=9606 GN=SRRM2 PE=1 SV=2	SRRM2_HUMAN	5662600	0	2385900	3228900	28519000	26671000	1965100	4505800	26037000	28178000	2210700	0
208	Desmoplakin OS=Homo sapiens OX=9606 GN=DSP PE=1 SV=3	DESP_HUMAN	140090	1768000	2331400	2275600	0	0	5235400	0	131830000	22932000	0	0
209	Actin, alpha cardiac muscle 1 OS=Homo sapiens OX=9606 GN=ACTC1 PE=1 SV=1	ACTC_HUMAN	4633000000	6581600000	3476800000	4162600000	7548600000	6678100000	3570500000	5375400000	4543000000	2276000000	2283200000	3558300000
210	Glucosidase 2 subunit beta OS=Homo sapiens OX=9606 GN=PRKCSH PE=1 SV=2	GLU2B_HUMAN	54876000	40609000	23404000	5744900	78709000	114060000	22601000	27365000	35245000	43788000	33175000	43485000
211	60S ribosomal protein L11 OS=Homo sapiens OX=9606 GN=RPL11 PE=1 SV=2	RL11_HUMAN	129180000	283890000	185560000	163330000	200090000	238630000	261840000	256040000	75771000	37676000	44804000	107930000
212	Nucleosome assembly protein 1-like 1 OS=Homo sapiens OX=9606 GN=NAP1L1 PE=1 SV=1	NP1L1_HUMAN	61619000	50310000	99358000	125980000	122760000	93687000	14729000	44405000	144910000	38415000	7176900	4394900
213	ATP-dependent RNA helicase DDX3X OS=Homo sapiens OX=9606 GN=DDX3X PE=1 SV=3	DDX3X_HUMAN	39720000	30311000	80388000	87807000	38424000	32069000	11861000	11397000	2342400	25197000	2759200	0
214	Putative RNA-binding protein Luc7-like 2 OS=Homo sapiens OX=9606 GN=LUC7L2 PE=1 SV=2	LC7L2_HUMAN	22920000	39157000	26440000	27557000	39292000	58394000	20116000	19676000	5361000	8457100	1689900	39992000
215	Albumin OS=Homo sapiens OX=9606 GN=ALB PE=1 SV=2	ALBU_HUMAN	1134900	5261000	273760	295340	5088800	8715500	1066100	1704300	26931000	21493000	2566500	6395600
216	Tyrosine--tRNA ligase, cytoplasmic OS=Homo sapiens OX=9606 GN=YARS1 PE=1 SV=4	SYYC_HUMAN	16248000	23720000	43349000	47354000	63856000	133320000	125520000	141180000	13736000	17550000	0	0
217	40S ribosomal protein S19 OS=Homo sapiens OX=9606 GN=RPS19 PE=1 SV=2	RS19_HUMAN	29083000	16526000	76334000	37969000	30470000	22682000	55735000	48878000	38170000	15850000	48471000	78464000
218	RNA-binding protein 14 OS=Homo sapiens OX=9606 GN=RBM14 PE=1 SV=2	RBM14_HUMAN	42853000	17371000	24508000	23185000	29179000	30206000	6444500	4978500	16048000	9522100	1456500	0
219	Leucine-rich repeat-containing protein 59 OS=Homo sapiens OX=9606 GN=LRRC59 PE=1 SV=1	LRC59_HUMAN	33292000	107200000	82283000	83000000	33268000	53400000	114990000	50819000	14444000	0	0	0
220	Electron transfer flavoprotein subunit beta OS=Homo sapiens OX=9606 GN=ETFB PE=1 SV=3	ETFB_HUMAN	41929000	31435000	20650000	22681000	18332000	55982000	50058000	29394000	3472000	2308000	6856500	35688000
221	Annexin A5 OS=Homo sapiens OX=9606 GN=ANXA5 PE=1 SV=2	ANXA5_HUMAN	65886000	111810000	40159000	38487000	54331000	94602000	97374000	112190000	64652000	30466000	30293000	58040000
222	40S ribosomal protein S10 OS=Homo sapiens OX=9606 GN=RPS10 PE=1 SV=1	RS10_HUMAN	43912000	67771000	33441000	14926000	75479000	50808000	81556000	74686000	51900000	26301000	76571000	14146000
223	Importin subunit alpha-1 OS=Homo sapiens OX=9606 GN=KPNA2 PE=1 SV=1	IMA1_HUMAN	46650000	75390000	82024000	142690000	51784000	79859000	28733000	50251000	24178000	45110000	16281000	36147000
224	40S ribosomal protein S20 OS=Homo sapiens OX=9606 GN=RPS20 PE=1 SV=1	RS20_HUMAN	236530000	317490000	96545000	148740000	167980000	259490000	310010000	126500000	14088000	11268000	45210000	43892000
225	Annexin A2 OS=Homo sapiens OX=9606 GN=ANXA2 PE=1 SV=2	ANXA2_HUMAN	39540000	8116500	20483000	25480000	54493000	44889000	42243000	42321000	16557000	8338200	22686000	4205900
226	Splicing factor 1 OS=Homo sapiens OX=9606 GN=SF1 PE=1 SV=4	SF01_HUMAN	30378000	32095000	34545000	4115700	25734000	84670000	6521400	20485000	13403000	27137000	10312000	0
227	Lactoylglutathione lyase OS=Homo sapiens OX=9606 GN=GLO1 PE=1 SV=4	LGUL_HUMAN	28522000	25999000	69082000	137580000	42122000	65067000	186550000	94358000	13847000	14796000	8000200	19808000
228	DNA replication licensing factor MCM3 OS=Homo sapiens OX=9606 GN=MCM3 PE=1 SV=3	MCM3_HUMAN	45863000	50040000	50750000	42406000	14660000	74966000	27370000	29655000	66626000	30521000	17078000	7190800
229	Chromobox protein homolog 3 OS=Homo sapiens OX=9606 GN=CBX3 PE=1 SV=4	CBX3_HUMAN	10920000	12888000	57536000	52311000	19849000	25439000	53161000	54232000	4149500	15919000	23187000	30686000
230	26S proteasome regulatory subunit 6A OS=Homo sapiens OX=9606 GN=PSMC3 PE=1 SV=3	PRS6A_HUMAN	43447000	21146000	58835000	21046000	27295000	45943000	6644500	13981000	7073700	1247800	0	0
231	Thyroid hormone receptor-associated protein 3 OS=Homo sapiens OX=9606 GN=THRAP3 PE=1 SV=2	TR150_HUMAN	13904000	6398800	9374500	10350000	33847000	30322000	24054000	25057000	15204000	16903000	11840000	0
232	DnaJ homolog subfamily A member 1 OS=Homo sapiens OX=9606 GN=DNAJA1 PE=1 SV=2	DNJA1_HUMAN	29338000	37196000	59694000	137970000	56644000	67632000	24708000	25555000	15987000	9243900	0	0
233	Adenosylhomocysteinase OS=Homo sapiens OX=9606 GN=AHCY PE=1 SV=4	SAHH_HUMAN	189640000	51422000	56871000	69000000	93914000	120440000	61025000	101740000	64053000	90586000	14516000	12978000
234	Serine/arginine-rich splicing factor 6 OS=Homo sapiens OX=9606 GN=SRSF6 PE=1 SV=2	SRSF6_HUMAN	52429000	46194000	21102000	38543000	67165000	53557000	9521900	51133000	64661000	30821000	27578000	24958000
235	F-actin-capping protein subunit alpha-1 OS=Homo sapiens OX=9606 GN=CAPZA1 PE=1 SV=3	CAZA1_HUMAN	138020000	114120000	34911000	14139000	119700000	124730000	28164000	43891000	40628000	42635000	14594000	31353000
236	Flap endonuclease 1 OS=Homo sapiens OX=9606 GN=FEN1 PE=1 SV=1	FEN1_HUMAN	22243000	33103000	33711000	66413000	86375000	70724000	2652900	18286000	13179000	10517000	0	0
237	DNA replication licensing factor MCM4 OS=Homo sapiens OX=9606 GN=MCM4 PE=1 SV=5	MCM4_HUMAN	56554000	13972000	64672000	78965000	11852000	27125000	6556100	14019000	7770000	19409000	0	0
238	Histone H1,2 OS=Homo sapiens OX=9606 GN=H1-2 PE=1 SV=2	H12_HUMAN	553340000	399630000	1238100000	795120000	1297400000	1134300000	1725700000	1284700000	1157900000	741320000	983330000	594060000
239	Histone-binding protein RBBP7 OS=Homo sapiens OX=9606 GN=RBBP7 PE=1 SV=1	RBBP7_HUMAN	63293000	8191600	97481000	81481000	78093000	43042000	16563000	44977000	17759000	28220000	18900000	39577000
240	Alanine--tRNA ligase, cytoplasmic OS=Homo sapiens OX=9606 GN=AARS1 PE=1 SV=2	SYAC_HUMAN	74955000	11287000	43102000	48326000	39165000	38821000	4234700	14893000	5322000	0	3536800	0
241	Serine hydroxymethyltransferase, mitochondrial OS=Homo sapiens OX=9606 GN=SHMT2 PE=1 SV=3	GLYM_HUMAN	84088000	71518000	25660000	32886000	106990000	78620000	64649000	71219000	19332000	15244000	37286000	25186000
242	Transgelin-2 OS=Homo sapiens OX=9606 GN=TAGLN2 PE=1 SV=3	TAGL2_HUMAN	31317000	3595800	59732000	65807000	0	0	132600000	120870000	16585000	13296000	49287000	97025000
243	Spliceosome RNA helicase DDX39B OS=Homo sapiens OX=9606 GN=DDX39B PE=1 SV=1	DX39B_HUMAN	9773600	16916000	57040000	36097000	34832000	41090000	7997300	11302000	215470000	50949000	0	1545800
244	Cleavage and polyadenylation specificity factor subunit 6 OS=Homo sapiens OX=9606 GN=CPSF6 PE=1 SV=2	CPSF6_HUMAN	57845000	22201000	19693000	11296000	30389000	21450000	20179000	18370000	12606000	9152400	0	0
245	Nuclear migration protein nudC OS=Homo sapiens OX=9606 GN=NUDC PE=1 SV=1	NUDC_HUMAN	26255000	51514000	29042000	33483000	50266000	50539000	48509000	27020000	15212000	9596900	16825000	0
246	Pre-mRNA-splicing factor ATP-dependent RNA helicase DHX15 OS=Homo sapiens OX=9606 GN=DHX15 PE=1 SV=2	DHX15_HUMAN	42719000	23210000	56681000	57590000	40809000	37738000	30005000	60380000	2226600	11275000	0	0
247	40S ribosomal protein S18 OS=Homo sapiens OX=9606 GN=RPS18 PE=1 SV=3	RS18_HUMAN	30195000	48669000	112920000	149280000	26333000	55124000	92448000	113940000	25734000	1279100	82091000	126870000
248	Structural maintenance of chromosomes protein 3 OS=Homo sapiens OX=9606 GN=SMC3 PE=1 SV=2	SMC3_HUMAN	45373000	13259000	14155000	4455900	12785000	23604000	9095700	14230000	7479000	0	0	7641300
249	DNA replication licensing factor MCM2 OS=Homo sapiens OX=9606 GN=MCM2 PE=1 SV=4	MCM2_HUMAN	125120000	27889000	18358000	31707000	3606100	16532000	0	9737100	30885000	5363800	0	0
250	Dihydrolipoyl dehydrogenase, mitochondrial OS=Homo sapiens OX=9606 GN=DLD PE=1 SV=2	DLDH_HUMAN	73226000	26096000	28662000	40927000	45278000	53315000	11352000	8665900	6616600	5023600	0	0
251	Serine/arginine-rich splicing factor 3 OS=Homo sapiens OX=9606 GN=SRSF3 PE=1 SV=1	SRSF3_HUMAN	152290000	110520000	108460000	91144000	242830000	116490000	240000000	180190000	156720000	48080000	110000000	121350000
252	60S ribosomal protein L13a OS=Homo sapiens OX=9606 GN=RPL13A PE=1 SV=2	RL13A_HUMAN	21589000	51863000	17393000	20610000	28202000	25675000	25179000	30780000	1902400	6529800	1202200	3928000
253	40S ribosomal protein S2 OS=Homo sapiens OX=9606 GN=RPS2 PE=1 SV=2	RS2_HUMAN	38126000	47806000	137710000	93152000	30641000	27759000	194860000	110970000	3601500	9259600	7252800	0
254	E3 ubiquitin-protein ligase HUWE1 OS=Homo sapiens OX=9606 GN=HUWE1 PE=1 SV=3	HUWE1_HUMAN	30195000	0	11717000	7208200	33024000	25170000	8385900	11191000	406460	522210	0	0
255	Pyruvate dehydrogenase E1 component subunit beta, mitochondrial OS=Homo sapiens OX=9606 GN=PDHB PE=1 SV=3	ODPB_HUMAN	86533000	94096000	54420000	67809000	72918000	67759000	39466000	79159000	205740000	52946000	13875000	21010000
256	RNA-splicing ligase RtcB homolog OS=Homo sapiens OX=9606 GN=RTCB PE=1 SV=1	RTCB_HUMAN	97476000	21966000	48057000	39475000	51468000	57093000	6689200	13662000	0	2863400	0	0
257	High mobility group protein B2 OS=Homo sapiens OX=9606 GN=HMGB2 PE=1 SV=2	HMGB2_HUMAN	30558000	97981000	11933000	12567000	126540000	126470000	65736000	26789000	5290500	7088400	11832000	6667300
258	60S ribosomal protein L27a OS=Homo sapiens OX=9606 GN=RPL27A PE=1 SV=2	RL27A_HUMAN	70045000	78580000	82356000	88116000	52475000	106100000	185150000	73158000	6284500	0	0	21742000
259	Acetyl-CoA acetyltransferase, mitochondrial OS=Homo sapiens OX=9606 GN=ACAT1 PE=1 SV=1	THIL_HUMAN	55432000	39544000	34888000	21768000	63675000	91741000	18648000	14283000	5715600	11753000	0	6791900
260	Glucose-6-phosphate isomerase OS=Homo sapiens OX=9606 GN=GPI PE=1 SV=4	G6PI_HUMAN	37017000	9222800	60994000	67731000	12520000	38739000	20807000	24240000	4933800	12447000	7267800	5554400
261	Hornerin OS=Homo sapiens OX=9606 GN=HRNR PE=1 SV=2	HORN_HUMAN	0	0	189260	0	0	0	623580	0	385540000	188100000	0	0
262	Ran GTPase-activating protein 1 OS=Homo sapiens OX=9606 GN=RANGAP1 PE=1 SV=1	RAGP1_HUMAN	202950000	53727000	24001000	38641000	41229000	55430000	27184000	61084000	26804000	25207000	1474200	1863000
263	60S ribosomal protein L23 OS=Homo sapiens OX=9606 GN=RPL23 PE=1 SV=1	RL23_HUMAN	59852000	62815000	194200000	116030000	53837000	72084000	202650000	174620000	9008800	1360300	35567000	0
264	FACT complex subunit SPT16 OS=Homo sapiens OX=9606 GN=SUPT16H PE=1 SV=1	SP16H_HUMAN	1679300	29453000	12144000	11925000	36279000	60241000	14914000	19632000	24152000	23385000	3436800	7905600
265	Inorganic pyrophosphatase OS=Homo sapiens OX=9606 GN=PPA1 PE=1 SV=2	IPYR_HUMAN	54471000	32102000	43186000	30014000	25291000	66997000	69232000	33388000	15069000	3618100	0	0
266	Carbonyl reductase [NADPH] 1 OS=Homo sapiens OX=9606 GN=CBR1 PE=1 SV=3	CBR1_HUMAN	39074000	12903000	26425000	44067000	20305000	29438000	37972000	49575000	0	0	11017000	17838000
267	eIF-2-alpha kinase activator GCN1 OS=Homo sapiens OX=9606 GN=GCN1 PE=1 SV=6	GCN1_HUMAN	588860	1238600	6054400	7870200	0	0	5752100	0	0	0	0	0
268	Adenine phosphoribosyltransferase OS=Homo sapiens OX=9606 GN=APRT PE=1 SV=2	APT_HUMAN	33686000	67287000	90577000	73347000	54754000	52083000	92411000	75597000	127950000	20045000	45349000	19099000
269	Peroxiredoxin-2 OS=Homo sapiens OX=9606 GN=PRDX2 PE=1 SV=5	PRDX2_HUMAN	125350000	362800000	120300000	185050000	98935000	145940000	243960000	209590000	124000000	54240000	401740000	258150000
270	Nuclear autoantigenic sperm protein OS=Homo sapiens OX=9606 GN=NASP PE=1 SV=2	NASP_HUMAN	24908000	18491000	22028000	14735000	42651000	30639000	40515000	34298000	32154000	8388000	10365000	8035200
271	La-related protein 1 OS=Homo sapiens OX=9606 GN=LARP1 PE=1 SV=2	LARP1_HUMAN	86873000	27297000	26338000	6798700	62402000	62025000	0	11440000	13593000	6339100	31165000	0
272	U1 small nuclear ribonucleoprotein 70 kDa OS=Homo sapiens OX=9606 GN=SNRNP70 PE=1 SV=2	RU17_HUMAN	15030000	32609000	24724000	13794000	16626000	7777300	24101000	31001000	9876400	9085600	0	19676000
273	U2 small nuclear ribonucleoprotein A' OS=Homo sapiens OX=9606 GN=SNRPA1 PE=1 SV=2	RU2A_HUMAN	30177000	13687000	9163100	14267000	8985900	3244700	52760000	24969000	0	10026000	16725000	0
274	Proteasome subunit alpha type-6 OS=Homo sapiens OX=9606 GN=PSMA6 PE=1 SV=1	PSA6_HUMAN	16633000	19364000	27637000	32638000	20831000	17583000	60998000	63305000	3704300	9539400	0	0
275	Core histone macro-H2A,1 OS=Homo sapiens OX=9606 GN=MACROH2A1 PE=1 SV=4	H2AY_HUMAN	19089000	2699500	66005000	63957000	14176000	34641000	24679000	62561000	0	0	4407600	0
276	Cold shock domain-containing protein E1 OS=Homo sapiens OX=9606 GN=CSDE1 PE=1 SV=2	CSDE1_HUMAN	9106800	27607000	6962000	18221000	8799700	13320000	6061100	3647000	13515000	14224000	14671000	17358000
277	Stomatin-like protein 2, mitochondrial OS=Homo sapiens OX=9606 GN=STOML2 PE=1 SV=1	STML2_HUMAN	37993000	29857000	7186300	12453000	55428000	90130000	20574000	25788000	21259000	13277000	0	21075000
278	Rab GDP dissociation inhibitor beta OS=Homo sapiens OX=9606 GN=GDI2 PE=1 SV=2	GDIB_HUMAN	28653000	8592900	45335000	29439000	58250000	57308000	10681000	18576000	3432600	15574000	2347300	2805900
279	Endoplasmic reticulum resident protein 29 OS=Homo sapiens OX=9606 GN=ERP29 PE=1 SV=4	ERP29_HUMAN	53117000	64611000	33860000	34865000	47794000	44952000	103160000	48825000	46727000	27512000	8068000	44452000
280	Pre-mRNA-processing-splicing factor 8 OS=Homo sapiens OX=9606 GN=PRPF8 PE=1 SV=2	PRP8_HUMAN	0	0	8098400	3306300	5552800	26002000	10158000	3489700	0	0	0	0
281	Splicing factor 3A subunit 3 OS=Homo sapiens OX=9606 GN=SF3A3 PE=1 SV=1	SF3A3_HUMAN	75769000	48284000	40290000	36962000	72458000	69066000	55763000	93213000	6058500	7529500	49936000	104440000
282	U5 small nuclear ribonucleoprotein 200 kDa helicase OS=Homo sapiens OX=9606 GN=SNRNP200 PE=1 SV=2	U520_HUMAN	26669000	8392800	5027200	5866600	8362700	39311000	8797400	3743000	0	0	0	0
283	Heterogeneous nuclear ribonucleoprotein A0 OS=Homo sapiens OX=9606 GN=HNRNPA0 PE=1 SV=1	ROA0_HUMAN	88811000	83260000	21606000	10389000	14414000	33864000	40167000	18070000	16504000	12976000	4430400	8668300
284	Cleavage stimulation factor subunit 2 OS=Homo sapiens OX=9606 GN=CSTF2 PE=1 SV=1	CSTF2_HUMAN	8600200	12400000	2409800	0	7488500	40601000	4798400	4187700	20844000	20301000	7858100	17834000
285	60S ribosomal protein L21 OS=Homo sapiens OX=9606 GN=RPL21 PE=1 SV=2	RL21_HUMAN	19972000	40609000	13717000	20231000	22435000	38322000	29691000	43554000	0	0	0	0
286	Chloride intracellular channel protein 1 OS=Homo sapiens OX=9606 GN=CLIC1 PE=1 SV=4	CLIC1_HUMAN	14064000	16533000	78405000	51992000	32599000	41443000	90131000	64507000	1835700	3001100	7376400	18465000
287	Protein-L-isoaspartate(D-aspartate) O-methyltransferase OS=Homo sapiens OX=9606 GN=PCMT1 PE=1 SV=4	PIMT_HUMAN	34343000	89415000	66799000	38078000	184430000	144940000	111040000	29179000	11459000	581900	24041000	0
288	Sideroflexin-1 OS=Homo sapiens OX=9606 GN=SFXN1 PE=1 SV=4	SFXN1_HUMAN	31026000	12244000	19184000	19202000	42648000	16962000	16901000	24023000	49826000	32362000	34340000	92717000
289	Kinectin OS=Homo sapiens OX=9606 GN=KTN1 PE=1 SV=1	KTN1_HUMAN	30695000	5339400	19549000	1443500	17884000	13642000	0	0	1268900	556220	3377400	0
290	Hypoxanthine-guanine phosphoribosyltransferase OS=Homo sapiens OX=9606 GN=HPRT1 PE=1 SV=2	HPRT_HUMAN	36228000	106650000	72152000	29317000	28409000	45868000	85031000	109820000	14010000	11022000	13275000	26063000
291	26S proteasome non-ATPase regulatory subunit 4 OS=Homo sapiens OX=9606 GN=PSMD4 PE=1 SV=1	PSMD4_HUMAN	11774000	28980000	15170000	21739000	41694000	21126000	0	0	21704000	11337000	0	0
292	Splicing factor 3B subunit 3 OS=Homo sapiens OX=9606 GN=SF3B3 PE=1 SV=4	SF3B3_HUMAN	5079200	11557000	48412000	36381000	14897000	23099000	3078600	22773000	1588200	8199900	5180300	0
293	BTB/POZ domain-containing protein KCTD12 OS=Homo sapiens OX=9606 GN=KCTD12 PE=1 SV=1	KCD12_HUMAN	97262000	61349000	36845000	27660000	52288000	41375000	27945000	17106000	15455000	19672000	5036100	16368000
294	Leucine-rich repeat-containing protein 47 OS=Homo sapiens OX=9606 GN=LRRC47 PE=1 SV=1	LRC47_HUMAN	19240000	22857000	24749000	14069000	22744000	36642000	24232000	18498000	2607900	4753700	14331000	0
295	Titin OS=Homo sapiens OX=9606 GN=TTN PE=1 SV=4	TITIN_HUMAN	0	10032000	1140500	1038400	0	0	0	0	0	5622800	0	53738000
296	40S ribosomal protein S16 OS=Homo sapiens OX=9606 GN=RPS16 PE=1 SV=2	RS16_HUMAN	61675000	62695000	167910000	103910000	31442000	76178000	165970000	97373000	16465000	12106000	23743000	46845000
297	Histone H2A type 1-C OS=Homo sapiens OX=9606 GN=H2AC6 PE=1 SV=3	H2A1C_HUMAN	1518800000	995810000	3192600000	2601000000	842940000	1298000000	3006500000	2806500000	704940000	509220000	3443000000	667390000
298	Macrophage migration inhibitory factor OS=Homo sapiens OX=9606 GN=MIF PE=1 SV=4	MIF_HUMAN	58490000	103970000	210530000	362130000	93154000	113890000	252500000	212090000	11578000	27420000	101950000	69686000
299	Cytochrome b-c1 complex subunit 1, mitochondrial OS=Homo sapiens OX=9606 GN=UQCRC1 PE=1 SV=3	QCR1_HUMAN	16897000	2153400	77926000	54522000	52045000	21659000	18302000	18961000	15627000	5821100	0	0
300	Filamin-C OS=Homo sapiens OX=9606 GN=FLNC PE=1 SV=3	FLNC_HUMAN	1205700	2640800	3919400	7616100	3883600	4895900	11482000	0	0	0	0	0
301	Catenin alpha-1 OS=Homo sapiens OX=9606 GN=CTNNA1 PE=1 SV=1	CTNA1_HUMAN	21261000	14383000	3506400	14109000	21750000	19429000	5960100	4549700	8729700	2692200	0	19068000
302	Phosphatidylethanolamine-binding protein 1 OS=Homo sapiens OX=9606 GN=PEBP1 PE=1 SV=3	PEBP1_HUMAN	54454000	65180000	54954000	92370000	55237000	68333000	151890000	97790000	14882000	6971200	20943000	44177000
303	Pyruvate dehydrogenase E1 component subunit alpha, somatic form, mitochondrial OS=Homo sapiens OX=9606 GN=PDHA1 PE=1 SV=3	ODPA_HUMAN	29078000	43016000	48786000	24360000	17684000	39917000	4644000	26882000	10396000	12079000	3297400	5382100
304	Myosin light polypeptide 6 OS=Homo sapiens OX=9606 GN=MYL6 PE=1 SV=2	MYL6_HUMAN	40911000	43983000	58231000	68746000	21263000	30270000	107130000	70632000	13322000	0	2263200	43015000
305	60S ribosomal protein L35 OS=Homo sapiens OX=9606 GN=RPL35 PE=1 SV=2	RL35_HUMAN	46973000	66996000	131490000	103290000	49793000	17835000	55978000	82976000	15584000	6019000	11006000	21244000
306	Vigilin OS=Homo sapiens OX=9606 GN=HDLBP PE=1 SV=2	VIGLN_HUMAN	44074000	23550000	10105000	22802000	27728000	48111000	10236000	12527000	0	5083800	0	17177000
307	Superoxide dismutase [Cu-Zn] OS=Homo sapiens OX=9606 GN=SOD1 PE=1 SV=2	SODC_HUMAN	0	91941000	104800000	98836000	98525000	48210000	151580000	187460000	11168000	3923600	0	0
308	Cytochrome c OS=Homo sapiens OX=9606 GN=CYCS PE=1 SV=2	CYC_HUMAN	12280000	13112000	31543000	26898000	14889000	19419000	40314000	48889000	0	0	1223900	0
309	60S ribosomal protein L28 OS=Homo sapiens OX=9606 GN=RPL28 PE=1 SV=3	RL28_HUMAN	21010000	51494000	46471000	68498000	26525000	24043000	78838000	36898000	2437000	5674200	19162000	0
310	60S ribosomal protein L10 OS=Homo sapiens OX=9606 GN=RPL10 PE=1 SV=4	RL10_HUMAN	18120000	34686000	128330000	81635000	35082000	5914400	83691000	72121000	0	0	0	0
311	CAD protein OS=Homo sapiens OX=9606 GN=CAD PE=1 SV=3	PYR1_HUMAN	5342300	2444200	7961700	5668200	0	3492700	8152800	0	0	0	0	0
312	Proteasome activator complex subunit 3 OS=Homo sapiens OX=9606 GN=PSME3 PE=1 SV=1	PSME3_HUMAN	33539000	61288000	16183000	21808000	41897000	53576000	84338000	65050000	59311000	19144000	2467100	2355900
313	Host cell factor 1 OS=Homo sapiens OX=9606 GN=HCFC1 PE=1 SV=2	HCFC1_HUMAN	47984000	22133000	5191200	5065200	45393000	39377000	13439000	32802000	4177200	0	3089200	0
314	ELAV-like protein 1 OS=Homo sapiens OX=9606 GN=ELAVL1 PE=1 SV=2	ELAV1_HUMAN	11841000	23079000	54980000	37372000	42187000	20648000	77454000	57879000	7805700	3546500	6259000	0
315	Membrane-associated progesterone receptor component 1 OS=Homo sapiens OX=9606 GN=PGRMC1 PE=1 SV=3	PGRC1_HUMAN	67970000	85538000	49112000	34682000	84494000	80344000	98539000	68853000	52673000	53792000	1942000	8625400
316	Deoxyuridine 5'-triphosphate nucleotidohydrolase, mitochondrial OS=Homo sapiens OX=9606 GN=DUT PE=1 SV=4	DUT_HUMAN	21902000	23279000	28720000	52737000	35114000	16674000	65804000	53960000	4934100	0	22618000	0
317	60S ribosomal protein L36 OS=Homo sapiens OX=9606 GN=RPL36 PE=1 SV=3	RL36_HUMAN	43681000	79064000	57753000	56745000	53004000	74148000	78726000	67919000	7640400	12851000	1471300	5820300
318	DNA replication licensing factor MCM7 OS=Homo sapiens OX=9606 GN=MCM7 PE=1 SV=4	MCM7_HUMAN	10546000	7582800	59926000	40629000	10582000	0	0	0	3140400	2469200	0	0
319	Nascent polypeptide-associated complex subunit alpha, muscle-specific form OS=Homo sapiens OX=9606 GN=NACA PE=1 SV=1	NACAM_HUMAN	31619000	10032000	39331000	32406000	3157000	5964900	45672000	45379000	45156000	25981000	13884000	25031000
320	DNA repair protein RAD50 OS=Homo sapiens OX=9606 GN=RAD50 PE=1 SV=1	RAD50_HUMAN	58164000	27584000	2806000	0	45139000	27732000	1913800	6943500	0	0	0	0
321	E3 SUMO-protein ligase RanBP2 OS=Homo sapiens OX=9606 GN=RANBP2 PE=1 SV=2	RBP2_HUMAN	25571000	0	14389000	6440700	2948700	10017000	3172800	1572900	0	0	0	0
322	Transforming protein RhoA OS=Homo sapiens OX=9606 GN=RHOA PE=1 SV=1	RHOA_HUMAN	67484000	157440000	45798000	62650000	73847000	90565000	77243000	99139000	19346000	17111000	0	14092000
323	Coronin-1C OS=Homo sapiens OX=9606 GN=CORO1C PE=1 SV=1	COR1C_HUMAN	8902900	22386000	27161000	24472000	20687000	3848500	5526300	8087800	420340	1194900	0	0
324	Arginine--tRNA ligase, cytoplasmic OS=Homo sapiens OX=9606 GN=RARS1 PE=1 SV=2	SYRC_HUMAN	22212000	31433000	43314000	61701000	29061000	34907000	16813000	31014000	5971500	7022600	20336000	9280300
325	Transcription elongation regulator 1 OS=Homo sapiens OX=9606 GN=TCERG1 PE=1 SV=2	TCRG1_HUMAN	2005000	9577600	9364100	7667600	6899200	16353000	7429600	11672000	962590	7389600	0	0
326	RuvB-like 1 OS=Homo sapiens OX=9606 GN=RUVBL1 PE=1 SV=1	RUVB1_HUMAN	20382000	7806300	34857000	12108000	10799000	24536000	6984100	5036900	4821700	12286000	3192800	0
327	E1B 55 kDa protein OS=Human adenovirus C serotype 5 OX=28285 PE=1 SV=1	E1B55_ADE05	24823000	8068000	7019800	13935000	30391000	31456000	10776000	22249000	0	920520	2796300	0
328	Acidic leucine-rich nuclear phosphoprotein 32 family member A OS=Homo sapiens OX=9606 GN=ANP32A PE=1 SV=1	AN32A_HUMAN	125210000	39328000	92024000	40341000	85935000	39319000	153090000	67842000	7598300	77716000	22064000	27132000
329	Neutral amino acid transporter B(0) OS=Homo sapiens OX=9606 GN=SLC1A5 PE=1 SV=2	AAAT_HUMAN	476210000	96196000	62388000	82749000	123670000	138950000	92988000	187460000	48200000	72033000	36399000	4698700
330	40S ribosomal protein S27 OS=Homo sapiens OX=9606 GN=RPS27 PE=1 SV=3	RS27_HUMAN	26783000	27452000	24445000	53003000	26055000	25866000	80209000	61367000	0	1833400	0	24877000
331	40S ribosomal protein S13 OS=Homo sapiens OX=9606 GN=RPS13 PE=1 SV=2	RS13_HUMAN	10021000	4252200	47660000	72572000	2237900	13101000	41622000	25060000	5708800	0	15166000	20035000
332	Fructose-bisphosphate aldolase C OS=Homo sapiens OX=9606 GN=ALDOC PE=1 SV=2	ALDOC_HUMAN	82182000	72281000	124630000	232160000	82439000	107690000	74708000	39252000	41634000	6490800	0	15320000
333	Aconitate hydratase, mitochondrial OS=Homo sapiens OX=9606 GN=ACO2 PE=1 SV=2	ACON_HUMAN	14283000	12755000	14985000	7393300	25701000	13189000	6931300	14788000	1747000	7039700	0	0
334	Structural maintenance of chromosomes protein 4 OS=Homo sapiens OX=9606 GN=SMC4 PE=1 SV=2	SMC4_HUMAN	47605000	11437000	4662500	515300	12581000	31061000	0	896490	0	0	0	0
335	60S acidic ribosomal protein P2 OS=Homo sapiens OX=9606 GN=RPLP2 PE=1 SV=1	RLA2_HUMAN	7454400	0	149320000	195890000	0	0	177920000	127200000	0	0	26219000	29013000
336	Splicing factor U2AF 65 kDa subunit OS=Homo sapiens OX=9606 GN=U2AF2 PE=1 SV=4	U2AF2_HUMAN	7602700	11873000	26661000	30368000	25995000	21458000	42494000	59898000	11249000	0	14152000	0
337	Protein phosphatase 1G OS=Homo sapiens OX=9606 GN=PPM1G PE=1 SV=1	PPM1G_HUMAN	18981000	37960000	3716500	7905200	22417000	18678000	10013000	11269000	4706700	1252800	0	0
338	Enhancer of mRNA-decapping protein 4 OS=Homo sapiens OX=9606 GN=EDC4 PE=1 SV=1	EDC4_HUMAN	47776000	22173000	13097000	33854000	22354000	64756000	27393000	45831000	2822200	1971200	7661400	19673000
339	Tryptophan--tRNA ligase, cytoplasmic OS=Homo sapiens OX=9606 GN=WARS1 PE=1 SV=2	SYWC_HUMAN	21562000	17092000	3154300	22217000	81164000	23708000	6232700	12786000	115380000	6774500	2512000	13584000
340	Lupus La protein OS=Homo sapiens OX=9606 GN=SSB PE=1 SV=2	LA_HUMAN	3381200	34051000	7750600	10208000	47919000	76585000	7106500	18106000	15405000	35733000	0	0
341	40S ribosomal protein S15 OS=Homo sapiens OX=9606 GN=RPS15 PE=1 SV=2	RS15_HUMAN	51675000	35266000	22320000	17928000	4387600	18211000	32228000	26332000	0	0	7414900	0
342	Proteasome subunit alpha type-7 OS=Homo sapiens OX=9606 GN=PSMA7 PE=1 SV=1	PSA7_HUMAN	6110500	19681000	13757000	13155000	20645000	36958000	76140000	41590000	5102200	611230	12436000	0
343	Elongation factor Tu, mitochondrial OS=Homo sapiens OX=9606 GN=TUFM PE=1 SV=2	EFTU_HUMAN	3278800	11044000	31145000	22931000	43106000	27447000	1007300	0	10193000	13887000	0	0
344	Eukaryotic translation initiation factor 2 subunit 1 OS=Homo sapiens OX=9606 GN=EIF2S1 PE=1 SV=3	IF2A_HUMAN	43486000	45336000	24301000	12616000	45419000	40861000	24429000	29991000	20958000	13887000	22081000	4807200
345	Emerin OS=Homo sapiens OX=9606 GN=EMD PE=1 SV=1	EMD_HUMAN	37199000	12763000	12688000	10019000	23557000	12409000	10491000	9195700	5818400	16076000	0	23985000
346	DBIRD complex subunit ZNF326 OS=Homo sapiens OX=9606 GN=ZNF326 PE=1 SV=2	ZN326_HUMAN	20336000	9100500	13880000	11119000	27161000	5612800	3949500	8724200	8166400	6322500	0	0
347	Trifunctional purine biosynthetic protein adenosine-3 OS=Homo sapiens OX=9606 GN=GART PE=1 SV=1	PUR2_HUMAN	48945000	46409000	33230000	28931000	53619000	58449000	1572100	1200100	1399600	0	12033000	0
348	Structural maintenance of chromosomes protein 2 OS=Homo sapiens OX=9606 GN=SMC2 PE=1 SV=2	SMC2_HUMAN	20902000	19872000	11641000	2646800	11297000	12447000	0	3350800	0	0	0	0
349	Serine/arginine-rich splicing factor 9 OS=Homo sapiens OX=9606 GN=SRSF9 PE=1 SV=1	SRSF9_HUMAN	18902000	31068000	32794000	32681000	27091000	38503000	33603000	16140000	25356000	10493000	11309000	26722000
350	3-mercaptopyruvate sulfurtransferase OS=Homo sapiens OX=9606 GN=MPST PE=1 SV=3	THTM_HUMAN	19933000	58881000	10223000	14902000	27943000	30952000	49439000	11593000	9417900	23611000	5144900	0
351	Eukaryotic translation initiation factor 4B OS=Homo sapiens OX=9606 GN=EIF4B PE=1 SV=2	IF4B_HUMAN	19000000	19875000	5724900	7808300	18028000	6254100	981030	1721400	29111000	30749000	6302400	16012000
352	Interleukin enhancer-binding factor 2 OS=Homo sapiens OX=9606 GN=ILF2 PE=1 SV=2	ILF2_HUMAN	83354000	64208000	18518000	36064000	51481000	109010000	30800000	36228000	18201000	21733000	10053000	0
353	60S ribosomal protein L32 OS=Homo sapiens OX=9606 GN=RPL32 PE=1 SV=2	RL32_HUMAN	10883000	102490000	39988000	51975000	31361000	3999100	84872000	37524000	15863000	8362600	51905000	0
354	Proteasome subunit alpha type-2 OS=Homo sapiens OX=9606 GN=PSMA2 PE=1 SV=2	PSA2_HUMAN	6536100	16521000	22740000	20083000	0	5177900	45507000	53849000	29443000	0	0	0
355	Heat shock protein 75 kDa, mitochondrial OS=Homo sapiens OX=9606 GN=TRAP1 PE=1 SV=3	TRAP1_HUMAN	8198800	8571600	29304000	56519000	19591000	39715000	5352100	7527800	17243000	6368800	0	5248400
356	Paraspeckle component 1 OS=Homo sapiens OX=9606 GN=PSPC1 PE=1 SV=1	PSPC1_HUMAN	12643000	1327200	18226000	23358000	49531000	8481500	4807100	25815000	0	8695100	3443200	0
357	Heterogeneous nuclear ribonucleoprotein U-like protein 1 OS=Homo sapiens OX=9606 GN=HNRNPUL1 PE=1 SV=2	HNRL1_HUMAN	14057000	22001000	16998000	14294000	35794000	15672000	2504800	11499000	3742400	0	2594600	0
358	Peptidyl-prolyl cis-trans isomerase B OS=Homo sapiens OX=9606 GN=PPIB PE=1 SV=2	PPIB_HUMAN	2663700	1599900	46140000	30853000	4382600	0	53743000	27468000	0	0	14937000	11430000
359	26S proteasome non-ATPase regulatory subunit 6 OS=Homo sapiens OX=9606 GN=PSMD6 PE=1 SV=1	PSMD6_HUMAN	102160000	131680000	74929000	49985000	131900000	115910000	44784000	116740000	26501000	39347000	55303000	132180000
360	60S ribosomal protein L15 OS=Homo sapiens OX=9606 GN=RPL15 PE=1 SV=2	RL15_HUMAN	49424000	100060000	46967000	32816000	36784000	11472000	51839000	50535000	0	1516300	0	0
361	Importin-5 OS=Homo sapiens OX=9606 GN=IPO5 PE=1 SV=4	IPO5_HUMAN	149100000	61160000	20963000	55866000	16664000	38388000	22477000	30760000	0	0	0	0
362	Poly(rC)-binding protein 2 OS=Homo sapiens OX=9606 GN=PCBP2 PE=1 SV=1	PCBP2_HUMAN	141090000	106260000	290370000	213760000	95694000	133130000	226440000	227130000	62797000	11584000	33840000	52068000
363	pre-rRNA 2'-O-ribose RNA methyltransferase FTSJ3 OS=Homo sapiens OX=9606 GN=FTSJ3 PE=1 SV=2	SPB1_HUMAN	38294000	19017000	14708000	9959700	12747000	33315000	16174000	26370000	7221100	9755100	6463100	12407000
364	Protein quaking OS=Homo sapiens OX=9606 GN=QKI PE=1 SV=1	QKI_HUMAN	41520000	8358500	25445000	17185000	28477000	43258000	20835000	24976000	8759100	12569000	0	29809000
365	Dolichyl-diphosphooligosaccharide--protein glycosyltransferase subunit 1 OS=Homo sapiens OX=9606 GN=RPN1 PE=1 SV=1	RPN1_HUMAN	21101000	9157800	3838000	5536900	6879600	17764000	11862000	19203000	12259000	18913000	4451400	22027000
366	DNA damage-binding protein 1 OS=Homo sapiens OX=9606 GN=DDB1 PE=1 SV=1	DDB1_HUMAN	15012000	32366000	898130	951050	28054000	51053000	5197700	5157200	5531500	2074000	0	0
367	40S ribosomal protein S9 OS=Homo sapiens OX=9606 GN=RPS9 PE=1 SV=3	RS9_HUMAN	56400000	63406000	67484000	45606000	71152000	73451000	60893000	47162000	18965000	949260	10593000	42415000
368	5'-3' exoribonuclease 2 OS=Homo sapiens OX=9606 GN=XRN2 PE=1 SV=1	XRN2_HUMAN	9044200	6328800	20487000	22997000	6717700	10753000	8297600	24210000	5104300	0	11538000	12714000
369	TAR DNA-binding protein 43 OS=Homo sapiens OX=9606 GN=TARDBP PE=1 SV=1	TADBP_HUMAN	36056000	17569000	20594000	34024000	43759000	15416000	51114000	44589000	12271000	7111300	4961300	30768000
370	Glutathione S-transferase P OS=Homo sapiens OX=9606 GN=GSTP1 PE=1 SV=2	GSTP1_HUMAN	73148000	72287000	227930000	121460000	64751000	66553000	156840000	160150000	17350000	18879000	0	36461000
371	NHP2-like protein 1 OS=Homo sapiens OX=9606 GN=SNU13 PE=1 SV=3	NH2L1_HUMAN	20334000	0	41102000	30944000	19111000	27529000	44023000	17257000	6026600	0	4666300	0
372	Rho GDP-dissociation inhibitor 1 OS=Homo sapiens OX=9606 GN=ARHGDIA PE=1 SV=3	GDIR1_HUMAN	337800000	287900000	119660000	193030000	338560000	310010000	312440000	216550000	14327000	8462200	10654000	0
373	3-hydroxyacyl-CoA dehydrogenase type-2 OS=Homo sapiens OX=9606 GN=HSD17B10 PE=1 SV=3	HCD2_HUMAN	40027000	30083000	35132000	32886000	36766000	23517000	45646000	51233000	6273800	7286900	1926000	9681900
374	60S ribosomal protein L23a OS=Homo sapiens OX=9606 GN=RPL23A PE=1 SV=1	RL23A_HUMAN	27429000	94288000	63970000	52339000	76006000	35490000	106710000	57368000	23362000	36685000	44664000	42177000
375	NEDD8-conjugating enzyme Ubc12 OS=Homo sapiens OX=9606 GN=UBE2M PE=1 SV=1	UBC12_HUMAN	33103000	47657000	27533000	31020000	27387000	48656000	47528000	32242000	0	6897400	16354000	37461000
376	Cytoskeleton-associated protein 4 OS=Homo sapiens OX=9606 GN=CKAP4 PE=1 SV=2	CKAP4_HUMAN	31891000	0	38202000	42652000	0	0	38439000	50337000	3863300	20375000	0	44379000
377	MICOS complex subunit MIC60 OS=Homo sapiens OX=9606 GN=IMMT PE=1 SV=1	MIC60_HUMAN	9606900	3209900	41823000	33207000	8420600	11148000	2403100	7013000	1720700	1515800	0	0
378	RNA-binding protein 39 OS=Homo sapiens OX=9606 GN=RBM39 PE=1 SV=2	RBM39_HUMAN	694700	0	13231000	44115000	19272000	7855900	3287700	7046500	1314300	3869400	0	0
379	60S ribosomal protein L27 OS=Homo sapiens OX=9606 GN=RPL27 PE=1 SV=2	RL27_HUMAN	1547600	18982000	29135000	21353000	5055200	16003000	36197000	36034000	0	0	0	0
380	Single-stranded DNA-binding protein, mitochondrial OS=Homo sapiens OX=9606 GN=SSBP1 PE=1 SV=1	SSBP_HUMAN	28422000	72077000	56029000	39063000	18800000	44658000	86162000	59952000	1377200	11234000	20129000	80032000
381	Drebrin OS=Homo sapiens OX=9606 GN=DBN1 PE=1 SV=4	DREB_HUMAN	0	8152000	0	2767700	16332000	34139000	14947000	8217200	14730000	9228700	63797000	70967000
382	Mitogen-activated protein kinase 1 OS=Homo sapiens OX=9606 GN=MAPK1 PE=1 SV=3	MK01_HUMAN	35940000	0	9363700	9647800	19018000	32124000	8358600	11629000	0	674080	3337800	22570000
383	DNA replication licensing factor MCM6 OS=Homo sapiens OX=9606 GN=MCM6 PE=1 SV=1	MCM6_HUMAN	15037000	2951500	19433000	11572000	3148900	1272200	1711500	6071200	4671600	12125000	4390500	0
384	H/ACA ribonucleoprotein complex subunit DKC1 OS=Homo sapiens OX=9606 GN=DKC1 PE=1 SV=3	DKC1_HUMAN	37427000	0	34078000	20491000	26832000	20812000	17297000	20377000	11551000	756610	0	0
385	Cullin-associated NEDD8-dissociated protein 1 OS=Homo sapiens OX=9606 GN=CAND1 PE=1 SV=2	CAND1_HUMAN	39459000	8876000	41629000	22208000	27333000	11651000	23325000	20514000	0	5517300	0	3147400
386	Polyadenylate-binding protein 2 OS=Homo sapiens OX=9606 GN=PABPN1 PE=1 SV=3	PABP2_HUMAN	11849000	16913000	0	5362100	19374000	10698000	82124000	136700000	7971100	11748000	47022000	135090000
387	Alpha-actinin-1 OS=Homo sapiens OX=9606 GN=ACTN1 PE=1 SV=2	ACTN1_HUMAN	58504000	22762000	50398000	56200000	46695000	53208000	34000000	42040000	19477000	6704500	21909000	31289000
388	Leucine-rich PPR motif-containing protein, mitochondrial OS=Homo sapiens OX=9606 GN=LRPPRC PE=1 SV=3	LPPRC_HUMAN	2975500	13388000	24315000	15879000	19273000	27010000	421220	7318800	0	608210	0	0
389	Prohibitin-2 OS=Homo sapiens OX=9606 GN=PHB2 PE=1 SV=2	PHB2_HUMAN	11446000	13457000	24176000	21124000	8275500	24300000	32795000	31845000	0	0	4213600	0
390	Peroxiredoxin-4 OS=Homo sapiens OX=9606 GN=PRDX4 PE=1 SV=1	PRDX4_HUMAN	340080000	319240000	128680000	89454000	352600000	302000000	314310000	214910000	95103000	81712000	38738000	157080000
391	60S acidic ribosomal protein P0 OS=Homo sapiens OX=9606 GN=RPLP0 PE=1 SV=1	RLA0_HUMAN	30446000	1939600	77099000	57997000	32241000	16029000	89340000	62912000	8967300	7622000	8221300	4679000
392	Small nuclear ribonucleoprotein-associated proteins B and B' OS=Homo sapiens OX=9606 GN=SNRPB PE=1 SV=2	RSMB_HUMAN	11891000	24172000	49899000	50795000	11864000	14118000	85963000	63047000	7486000	5467200	0	0
393	Heat shock protein 105 kDa OS=Homo sapiens OX=9606 GN=HSPH1 PE=1 SV=1	HS105_HUMAN	5176100	19362000	50686000	64468000	24680000	13077000	21076000	18205000	0	4736600	0	8833800
394	Glycine--tRNA ligase OS=Homo sapiens OX=9606 GN=GARS1 PE=1 SV=3	GARS_HUMAN	27312000	35455000	21258000	20181000	44245000	49265000	21718000	37812000	6980300	0	0	0
395	Aspartate aminotransferase, cytoplasmic OS=Homo sapiens OX=9606 GN=GOT1 PE=1 SV=3	AATC_HUMAN	34284000	46398000	13464000	12311000	27687000	44330000	5666000	13967000	43378000	7685100	0	0
396	Nuclear pore complex protein Nup93 OS=Homo sapiens OX=9606 GN=NUP93 PE=1 SV=2	NUP93_HUMAN	186040000	35468000	12618000	13711000	12990000	24951000	9297400	8072400	7737400	2285500	0	0
397	U1 small nuclear ribonucleoprotein A OS=Homo sapiens OX=9606 GN=SNRPA PE=1 SV=3	SNRPA_HUMAN	60434000	65649000	55104000	56068000	81565000	93873000	103260000	64578000	0	0	14617000	8013400
398	RNA-binding protein 4 OS=Homo sapiens OX=9606 GN=RBM4 PE=1 SV=1	RBM4_HUMAN	22010000	14864000	2102300	3999100	47751000	37246000	0	0	5407100	2968200	0	0
399	26S proteasome non-ATPase regulatory subunit 1 OS=Homo sapiens OX=9606 GN=PSMD1 PE=1 SV=2	PSMD1_HUMAN	35442000	22604000	11335000	6816000	19362000	24829000	8872400	13770000	0	6103700	11503000	14097000
400	Aminoacyl tRNA synthase complex-interacting multifunctional protein 1 OS=Homo sapiens OX=9606 GN=AIMP1 PE=1 SV=2	AIMP1_HUMAN	62805000	57715000	13340000	21629000	51850000	15340000	7293400	14596000	10688000	24468000	0	3939800
401	UBX domain-containing protein 1 OS=Homo sapiens OX=9606 GN=UBXN1 PE=1 SV=2	UBXN1_HUMAN	11453000	19982000	3476700	18951000	19428000	11956000	1964800	9062300	3331700	0	0	0
402	E3 ubiquitin-protein ligase BRE1B OS=Homo sapiens OX=9606 GN=RNF40 PE=1 SV=5	BRE1B_HUMAN	0	12358000	5700700	10811000	4420100	2567200	4877400	9036900	446990	0	8196700	0
403	Microtubule-associated protein RP/EB family member 1 OS=Homo sapiens OX=9606 GN=MAPRE1 PE=1 SV=3	MARE1_HUMAN	12425000	0	13343000	13740000	0	0	45593000	27071000	4761800	35804000	0	0
404	Pre-mRNA-processing factor 19 OS=Homo sapiens OX=9606 GN=PRPF19 PE=1 SV=1	PRP19_HUMAN	71566000	32196000	16599000	41925000	60437000	15331000	22956000	34509000	0	0	7515100	0
405	Ubiquitin carboxyl-terminal hydrolase isozyme L1 OS=Homo sapiens OX=9606 GN=UCHL1 PE=1 SV=2	UCHL1_HUMAN	11629000	14721000	26705000	5845800	28470000	31653000	60105000	23944000	2380800	4093300	0	0
406	14-3-3 protein eta OS=Homo sapiens OX=9606 GN=YWHAH PE=1 SV=4	1433F_HUMAN	25748000	123750000	113090000	126650000	67750000	88616000	289170000	296620000	77001000	30398000	87031000	111870000
407	S-adenosylmethionine synthase isoform type-2 OS=Homo sapiens OX=9606 GN=MAT2A PE=1 SV=1	METK2_HUMAN	38848000	24037000	44964000	12748000	22393000	26105000	14768000	14219000	22766000	17901000	0	0
408	SUMO-activating enzyme subunit 2 OS=Homo sapiens OX=9606 GN=UBA2 PE=1 SV=2	SAE2_HUMAN	114750000	60671000	15947000	38621000	53708000	65746000	41757000	40241000	11452000	10349000	0	0
409	Heat shock 70 kDa protein 4L OS=Homo sapiens OX=9606 GN=HSPA4L PE=1 SV=3	HS74L_HUMAN	7739900	22978000	41507000	42336000	19828000	31712000	13213000	13112000	19110000	16087000	7867700	32226000
410	Cytochrome c oxidase subunit 4 isoform 1, mitochondrial OS=Homo sapiens OX=9606 GN=COX4I1 PE=1 SV=1	COX41_HUMAN	38493000	55860000	38719000	37011000	65477000	45931000	59251000	48329000	30419000	13912000	30299000	39133000
411	Moesin OS=Homo sapiens OX=9606 GN=MSN PE=1 SV=3	MOES_HUMAN	34508000	3753400	22944000	0	49736000	31288000	14689000	15622000	6320000	37240000	14451000	0
412	rRNA 2'-O-methyltransferase fibrillarin OS=Homo sapiens OX=9606 GN=FBL PE=1 SV=2	FBRL_HUMAN	13877000	3217300	17545000	7283800	11036000	2751700	11400000	17809000	5042000	0	1628500	0
413	Malate dehydrogenase, cytoplasmic OS=Homo sapiens OX=9606 GN=MDH1 PE=1 SV=4	MDHC_HUMAN	54684000	15102000	67544000	64590000	32590000	49301000	67952000	86389000	0	14816000	0	19301000
414	Nucleoplasmin-3 OS=Homo sapiens OX=9606 GN=NPM3 PE=1 SV=3	NPM3_HUMAN	66954000	85835000	46379000	48900000	45010000	80923000	74451000	66465000	16395000	10212000	1804200	2018700
415	Nuclear pore complex protein Nup153 OS=Homo sapiens OX=9606 GN=NUP153 PE=1 SV=2	NU153_HUMAN	9509600	3831100	7560400	2845300	4443600	4613500	12595000	12771000	0	0	0	0
416	Protein SET OS=Homo sapiens OX=9606 GN=SET PE=1 SV=3	SET_HUMAN	19344000	12283000	37434000	34441000	29292000	28042000	37041000	22845000	0	0	0	0
417	Complement component 1 Q subcomponent-binding protein, mitochondrial OS=Homo sapiens OX=9606 GN=C1QBP PE=1 SV=1	C1QBP_HUMAN	111490000	77327000	141520000	135820000	96256000	81203000	110800000	157700000	76847000	49641000	2075900	0
418	Ribosome biogenesis regulatory protein homolog OS=Homo sapiens OX=9606 GN=RRS1 PE=1 SV=2	RRS1_HUMAN	257970000	67388000	20513000	15866000	81895000	48300000	26040000	15739000	29100000	1914000	0	0
419	Cleavage and polyadenylation specificity factor subunit 7 OS=Homo sapiens OX=9606 GN=CPSF7 PE=1 SV=1	CPSF7_HUMAN	21808000	7842100	1342400	2309300	4116900	11450000	6747800	9931600	2045800	0	0	5084800
420	Serine/arginine-rich splicing factor 7 OS=Homo sapiens OX=9606 GN=SRSF7 PE=1 SV=1	SRSF7_HUMAN	40541000	28445000	58750000	44142000	28730000	26375000	116870000	88551000	12123000	0	39289000	23708000
421	Synaptic vesicle membrane protein VAT-1 homolog OS=Homo sapiens OX=9606 GN=VAT1 PE=1 SV=2	VAT1_HUMAN	21340000	19756000	14139000	3352400	28923000	30998000	11428000	8723800	4768000	0	4931500	7405600
422	60S ribosomal protein L29 OS=Homo sapiens OX=9606 GN=RPL29 PE=1 SV=2	RL29_HUMAN	97855000	126490000	57250000	54974000	106310000	86354000	76298000	63455000	28464000	1360800	0	102280000
423	Heterogeneous nuclear ribonucleoprotein Q OS=Homo sapiens OX=9606 GN=SYNCRIP PE=1 SV=2	HNRPQ_HUMAN	74995000	77024000	67947000	93573000	100450000	46332000	23834000	54146000	37133000	49959000	12212000	59888000
424	U4/U6,U5 tri-snRNP-associated protein 1 OS=Homo sapiens OX=9606 GN=SART1 PE=1 SV=1	SNUT1_HUMAN	50061000	14282000	3926100	0	15240000	24375000	4543800	8254200	2394000	7752600	0	0
425	Microtubule-actin cross-linking factor 1, isoforms 1/2/3/5 OS=Homo sapiens OX=9606 GN=MACF1 PE=1 SV=4	MACF1_HUMAN	0	0	1472500	938890	0	0	1705300	0	0	0	0	0
426	60S acidic ribosomal protein P1 OS=Homo sapiens OX=9606 GN=RPLP1 PE=1 SV=1	RLA1_HUMAN	8200100	47141000	108230000	150240000	34947000	42698000	141950000	79435000	6443700	19566000	0	0
427	Small nuclear ribonucleoprotein Sm D2 OS=Homo sapiens OX=9606 GN=SNRPD2 PE=1 SV=1	SMD2_HUMAN	0	15938000	63303000	56899000	28656000	26051000	101780000	57635000	10096000	0	0	9849400
428	High mobility group protein B3 OS=Homo sapiens OX=9606 GN=HMGB3 PE=1 SV=4	HMGB3_HUMAN	11743000	13656000	6793000	15984000	21600000	38420000	19746000	9990900	6534000	6184900	8778800	0
429	Electron transfer flavoprotein subunit alpha, mitochondrial OS=Homo sapiens OX=9606 GN=ETFA PE=1 SV=1	ETFA_HUMAN	26067000	10846000	36902000	32068000	16898000	9936100	75562000	44578000	0	0	8515300	0
430	Phenylalanine--tRNA ligase alpha subunit OS=Homo sapiens OX=9606 GN=FARSA PE=1 SV=3	SYFA_HUMAN	316210000	37251000	24170000	20807000	46944000	43056000	20107000	20263000	44121000	21742000	55772000	0
431	DnaJ homolog subfamily C member 8 OS=Homo sapiens OX=9606 GN=DNAJC8 PE=1 SV=2	DNJC8_HUMAN	2083600	15752000	3029100	4769500	0	3454200	40124000	23161000	30260000	0	6862500	5110100
432	Heterogeneous nuclear ribonucleoprotein U-like protein 2 OS=Homo sapiens OX=9606 GN=HNRNPUL2 PE=1 SV=1	HNRL2_HUMAN	89271000	21218000	23358000	55640000	41105000	50070000	17258000	33989000	4606400	6308900	20319000	0
433	60S ribosomal protein L9 OS=Homo sapiens OX=9606 GN=RPL9 PE=1 SV=1	RL9_HUMAN	3945700	10197000	35050000	10793000	1126600	917070	38676000	19701000	3445400	0	0	22808000
434	26S proteasome regulatory subunit 10B OS=Homo sapiens OX=9606 GN=PSMC6 PE=1 SV=1	PRS10_HUMAN	8571600	10181000	9793500	21515000	10256000	27779000	1983800	0	4781000	8833400	0	0
435	Insulin receptor substrate 4 OS=Homo sapiens OX=9606 GN=IRS4 PE=1 SV=1	IRS4_HUMAN	5782400	10837000	8558300	12092000	4518300	8735400	2036500	1554600	2711600	3173300	0	4400400
436	Radixin OS=Homo sapiens OX=9606 GN=RDX PE=1 SV=1	RADI_HUMAN	24190000	17679000	23290000	11930000	26906000	10362000	12240000	17037000	9978300	24856000	0	0
437	Ribonuclease inhibitor OS=Homo sapiens OX=9606 GN=RNH1 PE=1 SV=2	RINI_HUMAN	27797000	3603500	3987100	10279000	37372000	50509000	14218000	21147000	1209300	7914400	0	0
438	U3 small nucleolar RNA-associated protein 14 homolog A OS=Homo sapiens OX=9606 GN=UTP14A PE=1 SV=1	UT14A_HUMAN	12162000	21046000	0	2178800	8894700	9683900	2336700	5235500	1570100	6785000	0	0
439	26S proteasome regulatory subunit 6B OS=Homo sapiens OX=9606 GN=PSMC4 PE=1 SV=2	PRS6B_HUMAN	8357300	2347500	43911000	15760000	12337000	11620000	0	0	2112800	5245200	0	0
440	Cell division cycle 5-like protein OS=Homo sapiens OX=9606 GN=CDC5L PE=1 SV=2	CDC5L_HUMAN	15083000	19340000	5008400	2993500	6025200	29178000	2042100	1558900	85677	1649700	0	0
441	116 kDa U5 small nuclear ribonucleoprotein component OS=Homo sapiens OX=9606 GN=EFTUD2 PE=1 SV=1	U5S1_HUMAN	17911000	34065000	107120000	110450000	53001000	31733000	0	13140000	31592000	322140	765070	6018400
442	Ubiquitin carboxyl-terminal hydrolase 5 OS=Homo sapiens OX=9606 GN=USP5 PE=1 SV=2	UBP5_HUMAN	50824000	9190300	29077000	54548000	21664000	23472000	8314400	6347000	4713300	1236700	4299000	0
443	Septin-11 OS=Homo sapiens OX=9606 GN=SEPTIN11 PE=1 SV=3	SEP11_HUMAN	16733000	12848000	21755000	11697000	23345000	26287000	12191000	10924000	1842900	9878000	4676600	9078200
444	Ribosomal RNA processing protein 1 homolog A OS=Homo sapiens OX=9606 GN=RRP1 PE=1 SV=1	RRP1_HUMAN	11213000	10258000	9685000	5629500	14132000	999720	3052400	2330100	3191300	1195700	5454000	0
445	Apoptosis-inducing factor 1, mitochondrial OS=Homo sapiens OX=9606 GN=AIFM1 PE=1 SV=1	AIFM1_HUMAN	25296000	0	55782000	30119000	15629000	11536000	24107000	24718000	1489100	6025800	0	0
446	Importin-7 OS=Homo sapiens OX=9606 GN=IPO7 PE=1 SV=1	IPO7_HUMAN	31107000	3664700	19517000	53977000	8086300	39720000	0	0	894360	1434100	747170	0
447	Sarcoplasmic/endoplasmic reticulum calcium ATPase 2 OS=Homo sapiens OX=9606 GN=ATP2A2 PE=1 SV=1	AT2A2_HUMAN	1434900	0	15470000	18133000	14326000	0	4603800	5093300	5152800	3590900	0	0
448	Eukaryotic initiation factor 4A-III OS=Homo sapiens OX=9606 GN=EIF4A3 PE=1 SV=4	IF4A3_HUMAN	352410000	548590000	201360000	185280000	455510000	418360000	218280000	266810000	374330000	254400000	56532000	199530000
449	Histidine--tRNA ligase, cytoplasmic OS=Homo sapiens OX=9606 GN=HARS1 PE=1 SV=2	HARS1_HUMAN	8062800	2285700	15722000	4780000	13886000	28063000	0	0	8460300	4653800	0	0
450	Histone-binding protein RBBP4 OS=Homo sapiens OX=9606 GN=RBBP4 PE=1 SV=3	RBBP4_HUMAN	74388000	45035000	92172000	81106000	40587000	61586000	17992000	36435000	30926000	16097000	1189400	14363000
451	Actin-related protein 3 OS=Homo sapiens OX=9606 GN=ACTR3 PE=1 SV=3	ARP3_HUMAN	53648000	126360000	36189000	86619000	83124000	84065000	49135000	70304000	36341000	26338000	0	62633000
452	Peptidyl-prolyl cis-trans isomerase FKBP10 OS=Homo sapiens OX=9606 GN=FKBP10 PE=1 SV=1	FKB10_HUMAN	6921000	7148300	15286000	13309000	10059000	12557000	0	0	11993000	3875000	0	0
453	Prostaglandin E synthase 3 OS=Homo sapiens OX=9606 GN=PTGES3 PE=1 SV=1	TEBP_HUMAN	64937000	52783000	81256000	94553000	77407000	56642000	97189000	110790000	16256000	11522000	0	24073000
454	Eukaryotic translation initiation factor 5B OS=Homo sapiens OX=9606 GN=EIF5B PE=1 SV=4	IF2P_HUMAN	36518000	27147000	10523000	12191000	80438000	63420000	16208000	20425000	0	2319700	6443300	0
455	Luc7-like protein 3 OS=Homo sapiens OX=9606 GN=LUC7L3 PE=1 SV=2	LC7L3_HUMAN	1899600	4372500	5090400	8305100	7635000	8773800	5180500	3840300	1621900	5659900	0	0
456	Eukaryotic translation initiation factor 3 subunit H OS=Homo sapiens OX=9606 GN=EIF3H PE=1 SV=1	EIF3H_HUMAN	11437000	15197000	0	1557800	16258000	38526000	3233900	2468700	15017000	8621300	0	0
457	Neurofilament medium polypeptide OS=Homo sapiens OX=9606 GN=NEFM PE=1 SV=3	NFM_HUMAN	33724000	3188200	3034900	6776400	9844600	33476000	2247300	26217000	11229000	13317000	0	0
458	Prefoldin subunit 3 OS=Homo sapiens OX=9606 GN=VBP1 PE=1 SV=4	PFD3_HUMAN	0	18449000	14847000	19544000	3144500	2706000	25366000	13981000	3797200	4221400	0	0
459	B-cell receptor-associated protein 31 OS=Homo sapiens OX=9606 GN=BCAP31 PE=1 SV=3	BAP31_HUMAN	0	6790600	26771000	12843000	0	0	23864000	36856000	10179000	2201600	0	54206000
460	Mitochondrial import receptor subunit TOM34 OS=Homo sapiens OX=9606 GN=TOMM34 PE=1 SV=2	TOM34_HUMAN	4529100	22495000	10741000	11984000	7940500	0	19368000	13601000	8196400	7607000	0	5571500
461	Cleavage and polyadenylation specificity factor subunit 5 OS=Homo sapiens OX=9606 GN=NUDT21 PE=1 SV=1	CPSF5_HUMAN	28869000	16074000	13253000	9968000	26968000	34851000	21385000	13094000	25730000	16978000	0	0
462	Bcl-2-associated transcription factor 1 OS=Homo sapiens OX=9606 GN=BCLAF1 PE=1 SV=2	BCLF1_HUMAN	0	4445700	4302300	1858200	6540600	10534000	1050900	802240	8972600	15300000	11199000	0
463	Proteasome subunit alpha type-5 OS=Homo sapiens OX=9606 GN=PSMA5 PE=1 SV=3	PSA5_HUMAN	34313000	31254000	27279000	26727000	11732000	19555000	34049000	13143000	0	1081100	0	11193000
464	Alpha-adducin OS=Homo sapiens OX=9606 GN=ADD1 PE=1 SV=2	ADDA_HUMAN	4018200	1486600	0	0	15314000	7965800	0	3495200	1979500	5367200	0	0
465	Probable ATP-dependent RNA helicase DDX56 OS=Homo sapiens OX=9606 GN=DDX56 PE=1 SV=1	DDX56_HUMAN	95394000	3322300	10932000	6543100	17110000	1816100	8284300	8418800	0	4212500	0	0
466	Creatine kinase U-type, mitochondrial OS=Homo sapiens OX=9606 GN=CKMT1A PE=1 SV=1	KCRU_HUMAN	14308000	19674000	5083200	2015300	60766000	43178000	1254300	20152000	840960	2130300	0	0
467	Serine/threonine-protein kinase PAK 2 OS=Homo sapiens OX=9606 GN=PAK2 PE=1 SV=3	PAK2_HUMAN	6403900	0	3328400	10468000	30062000	24206000	18615000	37249000	0	0	0	0
468	14-3-3 protein gamma OS=Homo sapiens OX=9606 GN=YWHAG PE=1 SV=2	1433G_HUMAN	270530000	205490000	213650000	216860000	147400000	331410000	394100000	311450000	79788000	64644000	121260000	258980000
469	Heterogeneous nuclear ribonucleoprotein F OS=Homo sapiens OX=9606 GN=HNRNPF PE=1 SV=3	HNRPF_HUMAN	17019000	20731000	67916000	49257000	37247000	30053000	17341000	10775000	8144900	21134000	0	5437300
470	Cytosol aminopeptidase OS=Homo sapiens OX=9606 GN=LAP3 PE=1 SV=3	AMPL_HUMAN	12565000	24327000	0	0	18293000	16538000	1617200	2509700	30055000	0	0	0
471	cAMP-dependent protein kinase type II-alpha regulatory subunit OS=Homo sapiens OX=9606 GN=PRKAR2A PE=1 SV=2	KAP2_HUMAN	5429300	6483700	6408000	718380	13773000	16117000	9966800	4699000	3244000	763250	0	0
472	Ribosome biogenesis protein BOP1 OS=Homo sapiens OX=9606 GN=BOP1 PE=1 SV=2	BOP1_HUMAN	80732000	22476000	7527700	2144100	45027000	35178000	0	2270600	757030	0	0	0
473	AH receptor-interacting protein OS=Homo sapiens OX=9606 GN=AIP PE=1 SV=2	AIP_HUMAN	20247000	17612000	6980200	8856400	26420000	21361000	14133000	6042600	2152600	0	3363000	3525600
474	DNA-(apurinic or apyrimidinic site) endonuclease OS=Homo sapiens OX=9606 GN=APEX1 PE=1 SV=2	APEX1_HUMAN	60818000	88705000	18045000	21568000	103050000	57350000	14587000	33466000	44490000	22281000	0	0
475	Lamina-associated polypeptide 2, isoforms beta/gamma OS=Homo sapiens OX=9606 GN=TMPO PE=1 SV=2	LAP2B_HUMAN	9174900	1793500	16457000	28267000	11510000	0	8535500	5301200	15696000	5305200	1870300	0
476	Poly(U)-binding-splicing factor PUF60 OS=Homo sapiens OX=9606 GN=PUF60 PE=1 SV=1	PUF60_HUMAN	10269000	0	80055000	62623000	17436000	9302300	31091000	32832000	10250000	8976000	0	8840800
477	Pre-mRNA-processing factor 6 OS=Homo sapiens OX=9606 GN=PRPF6 PE=1 SV=1	PRP6_HUMAN	5028000	7087700	2004300	1739900	7912300	13700000	2184200	1667400	2542400	1932100	0	0
478	40S ribosomal protein S23 OS=Homo sapiens OX=9606 GN=RPS23 PE=1 SV=3	RS23_HUMAN	30893000	27693000	24832000	29579000	5283400	6716800	39192000	36887000	0	1448800	0	4106800
479	DNA-directed RNA polymerase II subunit RPB1 OS=Homo sapiens OX=9606 GN=POLR2A PE=1 SV=2	RPB1_HUMAN	2756700	5240500	2874500	2420700	258860	2886900	6087900	0	0	0	0	0
480	Adenylosuccinate synthetase isozyme 2 OS=Homo sapiens OX=9606 GN=ADSS2 PE=1 SV=3	PURA2_HUMAN	12153000	12840000	7973900	9331000	28982000	12504000	21288000	12905000	12002000	6052300	2358100	0
481	10 kDa heat shock protein, mitochondrial OS=Homo sapiens OX=9606 GN=HSPE1 PE=1 SV=2	CH10_HUMAN	0	3071400	12544000	23586000	0	9058100	12917000	22276000	0	2388900	3746500	27021000
482	Eukaryotic translation initiation factor 4 gamma 2 OS=Homo sapiens OX=9606 GN=EIF4G2 PE=1 SV=1	IF4G2_HUMAN	2597500	0	7077700	11905000	0	0	0	4381600	0	1419700	0	0
483	Eukaryotic translation initiation factor 4H OS=Homo sapiens OX=9606 GN=EIF4H PE=1 SV=5	IF4H_HUMAN	24344000	43574000	13285000	13280000	2351500	15510000	33968000	3631600	11718000	8159800	18405000	28025000
484	Vesicle-trafficking protein SEC22b OS=Homo sapiens OX=9606 GN=SEC22B PE=1 SV=4	SC22B_HUMAN	6255000	24596000	24296000	20833000	5099700	18462000	22299000	31909000	0	0	6364800	24336000
485	Eukaryotic translation initiation factor 3 subunit D OS=Homo sapiens OX=9606 GN=EIF3D PE=1 SV=1	EIF3D_HUMAN	27544000	0	20119000	25996000	6350000	10324000	0	0	2115600	0	0	0
486	Eukaryotic translation initiation factor 6 OS=Homo sapiens OX=9606 GN=EIF6 PE=1 SV=1	IF6_HUMAN	8238600	12005000	36688000	28054000	0	2428100	35476000	42397000	2456700	6647700	0	0
487	Nucleolar transcription factor 1 OS=Homo sapiens OX=9606 GN=UBTF PE=1 SV=1	UBF1_HUMAN	8683200	9916400	4515700	15058000	10691000	19851000	0	8000800	0	0	0	0
488	Sorting nexin-2 OS=Homo sapiens OX=9606 GN=SNX2 PE=1 SV=2	SNX2_HUMAN	5270700	0	2955600	4098100	17485000	4273500	2768500	2113400	9684000	6114000	0	3683700
489	DNA topoisomerase 1 OS=Homo sapiens OX=9606 GN=TOP1 PE=1 SV=2	TOP1_HUMAN	23165000	14438000	0	8740500	20989000	30868000	13907000	15980000	4688600	5585700	10710000	3951900
490	Bystin OS=Homo sapiens OX=9606 GN=BYSL PE=1 SV=3	BYST_HUMAN	1890400	0	7244200	3564000	5496900	18594000	0	0	3718600	827340	0	0
491	Apoptosis inhibitor 5 OS=Homo sapiens OX=9606 GN=API5 PE=1 SV=3	API5_HUMAN	42556000	20780000	27034000	19431000	22584000	41915000	61071000	42216000	14957000	11005000	5680700	12523000
492	Eukaryotic translation initiation factor 3 subunit I OS=Homo sapiens OX=9606 GN=EIF3I PE=1 SV=1	EIF3I_HUMAN	6550600	13451000	11916000	0	12598000	23206000	0	0	19548000	0	0	5657300
493	Pre-mRNA-splicing factor SPF27 OS=Homo sapiens OX=9606 GN=BCAS2 PE=1 SV=1	SPF27_HUMAN	52881000	55918000	10087000	12363000	14718000	25491000	4484400	13692000	0	1321100	5226900	8165500
494	AMP deaminase 2 OS=Homo sapiens OX=9606 GN=AMPD2 PE=1 SV=2	AMPD2_HUMAN	3267600	2425800	0	0	25592000	4454800	0	5046700	2580700	0	5813600	0
495	Citrate synthase, mitochondrial OS=Homo sapiens OX=9606 GN=CS PE=1 SV=2	CISY_HUMAN	47998000	2485600	31010000	35291000	0	54759000	5418900	11785000	0	1354900	3187500	4395800
496	Scaffold attachment factor B1 OS=Homo sapiens OX=9606 GN=SAFB PE=1 SV=4	SAFB1_HUMAN	0	6373900	5353100	5641200	5651300	0	1674600	3113000	4460700	4041600	0	0
497	Signal recognition particle receptor subunit beta OS=Homo sapiens OX=9606 GN=SRPRB PE=1 SV=3	SRPRB_HUMAN	17858000	14612000	20026000	8101800	9365600	0	25047000	24415000	19233000	10624000	19045000	0
498	RNA-binding protein 3 OS=Homo sapiens OX=9606 GN=RBM3 PE=1 SV=1	RBM3_HUMAN	21388000	28845000	43009000	18222000	10434000	21485000	54473000	34996000	7348000	16684000	15355000	34571000
499	HIV Tat-specific factor 1 OS=Homo sapiens OX=9606 GN=HTATSF1 PE=1 SV=1	HTSF1_HUMAN	18379000	32486000	0	0	4863200	0	7038700	6577800	9090500	9919800	24726000	0
500	RNA-binding protein with serine-rich domain 1 OS=Homo sapiens OX=9606 GN=RNPS1 PE=1 SV=1	RNPS1_HUMAN	5051600	20225000	8663200	11535000	33287000	54512000	27918000	17244000	5090000	0	0	3220000
501	Pescadillo homolog OS=Homo sapiens OX=9606 GN=PES1 PE=1 SV=1	PESC_HUMAN	2049900	3123900	5888100	16434000	6836600	10732000	0	930660	0	1678700	0	0
502	Cell division control protein 42 homolog OS=Homo sapiens OX=9606 GN=CDC42 PE=1 SV=2	CDC42_HUMAN	27708000	46883000	33039000	39314000	28806000	22536000	41094000	41376000	16423000	11607000	0	0
503	60S ribosomal protein L22 OS=Homo sapiens OX=9606 GN=RPL22 PE=1 SV=2	RL22_HUMAN	2860500	0	10133000	38338000	4811100	9686400	53298000	33234000	0	0	4871900	34713000
504	Septin-2 OS=Homo sapiens OX=9606 GN=SEPTIN2 PE=1 SV=1	SEPT2_HUMAN	33143000	26332000	12515000	0	32297000	69020000	0	2423400	19053000	11295000	4142600	15854000
505	Enoyl-CoA hydratase, mitochondrial OS=Homo sapiens OX=9606 GN=ECHS1 PE=1 SV=4	ECHM_HUMAN	953180	0	34641000	30168000	8958600	0	43163000	25811000	0	803400	0	0
506	U4/U6 small nuclear ribonucleoprotein Prp3 OS=Homo sapiens OX=9606 GN=PRPF3 PE=1 SV=2	PRPF3_HUMAN	2483200	0	1801600	1644600	4204100	1624600	1886300	1439900	0	0	0	0
507	Band 4,1-like protein 2 OS=Homo sapiens OX=9606 GN=EPB41L2 PE=1 SV=1	E41L2_HUMAN	2188000	0	6234000	0	6622000	4201800	2514700	1919700	2366800	8435500	0	0
508	Zinc finger CCCH-type antiviral protein 1 OS=Homo sapiens OX=9606 GN=ZC3HAV1 PE=1 SV=3	ZCCHV_HUMAN	16417000	1737300	4887300	10353000	8511300	7754600	14732000	12926000	0	0	0	0
509	Threonine--tRNA ligase 1, cytoplasmic OS=Homo sapiens OX=9606 GN=TARS1 PE=1 SV=3	SYTC_HUMAN	18985000	7523600	26209000	28562000	26140000	8230200	0	1771100	947090	4007400	1753900	0
510	Growth arrest and DNA damage-inducible proteins-interacting protein 1 OS=Homo sapiens OX=9606 GN=GADD45GIP1 PE=1 SV=1	G45IP_HUMAN	9403300	0	28684000	12898000	0	12058000	20218000	20777000	7357400	0	9813400	0
511	Serrate RNA effector molecule homolog OS=Homo sapiens OX=9606 GN=SRRT PE=1 SV=1	SRRT_HUMAN	1709500	16942000	13072000	8971500	8559800	27258000	0	8348500	1904100	1985600	2554600	0
512	Voltage-dependent anion-selective channel protein 2 OS=Homo sapiens OX=9606 GN=VDAC2 PE=1 SV=2	VDAC2_HUMAN	0	0	12128000	4899600	0	0	9878900	9018400	2361000	0	0	0
513	Keratin, type II cytoskeletal 5 OS=Homo sapiens OX=9606 GN=KRT5 PE=1 SV=3	K2C5_HUMAN	0	0	27059000	192110	0	0	11177000	10131000	473750000	501740000	0	0
514	Polymerase delta-interacting protein 3 OS=Homo sapiens OX=9606 GN=POLDIP3 PE=1 SV=2	PDIP3_HUMAN	4712300	3261300	11568000	4672800	3291100	36175000	0	3389400	6086900	3555700	2654400	2810200
515	Cysteine and histidine-rich domain-containing protein 1 OS=Homo sapiens OX=9606 GN=CHORDC1 PE=1 SV=2	CHRD1_HUMAN	2426100	23186000	10906000	2333600	8591200	4056600	10554000	1189700	3175200	4549000	0	0
516	Calmodulin-1 OS=Homo sapiens OX=9606 GN=CALM1 PE=1 SV=1	CALM1_HUMAN	11575000	0	72737000	39645000	447180	0	56417000	33121000	1502700	882210	3573300	5437700
517	ATP-dependent RNA helicase DDX42 OS=Homo sapiens OX=9606 GN=DDX42 PE=1 SV=1	DDX42_HUMAN	16229000	0	1636100	2861800	11050000	5606000	0	0	820640	0	0	0
518	Peroxiredoxin-5, mitochondrial OS=Homo sapiens OX=9606 GN=PRDX5 PE=1 SV=4	PRDX5_HUMAN	23432000	0	20696000	18524000	12604000	8321300	21048000	12902000	0	0	0	0
519	Protein transport protein Sec31A OS=Homo sapiens OX=9606 GN=SEC31A PE=1 SV=3	SC31A_HUMAN	0	17855000	0	2416800	26989000	17500000	7218700	13421000	505430	647830	0	0
520	Far upstream element-binding protein 3 OS=Homo sapiens OX=9606 GN=FUBP3 PE=1 SV=2	FUBP3_HUMAN	3560100	3451200	20951000	10930000	15956000	3021900	1868600	6460600	8872000	15015000	0	0
521	Serine--tRNA ligase, cytoplasmic OS=Homo sapiens OX=9606 GN=SARS1 PE=1 SV=3	SYSC_HUMAN	33402000	28645000	6874800	4740100	17574000	21608000	5301300	5596900	2321900	16048000	0	0
522	Low molecular weight phosphotyrosine protein phosphatase OS=Homo sapiens OX=9606 GN=ACP1 PE=1 SV=3	PPAC_HUMAN	0	4476400	6437400	13444000	4180400	1710400	25804000	28676000	0	0	0	0
523	40S ribosomal protein S25 OS=Homo sapiens OX=9606 GN=RPS25 PE=1 SV=1	RS25_HUMAN	47596000	54920000	59301000	78434000	23530000	40467000	98747000	103480000	15125000	11446000	23052000	73789000
524	Chromodomain-helicase-DNA-binding protein 4 OS=Homo sapiens OX=9606 GN=CHD4 PE=1 SV=2	CHD4_HUMAN	9018000	11280000	5640400	2201700	9809100	24407000	5822500	1697100	0	0	4932700	0
525	GrpE protein homolog 1, mitochondrial OS=Homo sapiens OX=9606 GN=GRPEL1 PE=1 SV=2	GRPE1_HUMAN	0	6751100	8976900	6303600	6791700	0	3629600	11539000	5468500	0	2865400	30692000
526	Catenin beta-1 OS=Homo sapiens OX=9606 GN=CTNNB1 PE=1 SV=1	CTNB1_HUMAN	27564000	0	0	7616500	13979000	18948000	21020000	14061000	6722500	6257000	11643000	0
527	YLP motif-containing protein 1 OS=Homo sapiens OX=9606 GN=YLPM1 PE=1 SV=4	YLPM1_HUMAN	1312500	6744400	1253000	0	23818000	4752600	0	2279100	583100	0	8790600	0
528	SWI/SNF-related matrix-associated actin-dependent regulator of chromatin subfamily A member 5 OS=Homo sapiens OX=9606 GN=SMARCA5 PE=1 SV=1	SMCA5_HUMAN	13117000	2169100	13587000	13657000	6020300	14730000	1490600	1137900	1011800	0	0	0
529	Methionine--tRNA ligase, cytoplasmic OS=Homo sapiens OX=9606 GN=MARS1 PE=1 SV=2	SYMC_HUMAN	57581000	0	20041000	27265000	6354500	11072000	0	7491100	0	3393900	0	0
530	DnaJ homolog subfamily C member 7 OS=Homo sapiens OX=9606 GN=DNAJC7 PE=1 SV=2	DNJC7_HUMAN	17331000	3636300	15085000	18987000	15676000	11147000	0	2020000	0	3265500	0	8054900
531	26S proteasome non-ATPase regulatory subunit 2 OS=Homo sapiens OX=9606 GN=PSMD2 PE=1 SV=3	PSMD2_HUMAN	38430000	30219000	18836000	20452000	30884000	17348000	20912000	30513000	17254000	29535000	17538000	0
532	Probable rRNA-processing protein EBP2 OS=Homo sapiens OX=9606 GN=EBNA1BP2 PE=1 SV=2	EBP2_HUMAN	4564000	20908000	9629000	11544000	21300000	10234000	7504300	1434700	2307600	2729600	0	0
533	Serine-threonine kinase receptor-associated protein OS=Homo sapiens OX=9606 GN=STRAP PE=1 SV=1	STRAP_HUMAN	7796900	32557000	18677000	14880000	13595000	24987000	7351400	4631100	2993600	18514000	0	3706900
534	Immunoglobulin heavy constant alpha 1 OS=Homo sapiens OX=9606 GN=IGHA1 PE=1 SV=2	IGHA1_HUMAN	1591400	2534400	0	245160	1699700	556050	269840	0	7212900	2975100	1427200	1315600
535	NF-kappa-B-repressing factor OS=Homo sapiens OX=9606 GN=NKRF PE=1 SV=2	NKRF_HUMAN	4009200	0	0	3679800	5822100	21603000	0	4916400	0	4655400	0	0
536	Ubiquitin-conjugating enzyme E2 variant 2 OS=Homo sapiens OX=9606 GN=UBE2V2 PE=1 SV=4	UB2V2_HUMAN	17978000	25776000	9637600	26413000	37052000	19413000	58656000	37917000	5577900	8833800	31832000	56146000
537	Serine/arginine-rich splicing factor 10 OS=Homo sapiens OX=9606 GN=SRSF10 PE=1 SV=1	SRS10_HUMAN	39584000	69371000	17923000	7853100	27690000	19564000	20154000	15815000	12630000	9611400	0	3489700
538	Guanine nucleotide-binding protein-like 3 OS=Homo sapiens OX=9606 GN=GNL3 PE=1 SV=2	GNL3_HUMAN	21758000	6405200	645850	2823600	14796000	13465000	7559500	6821400	3851400	4216800	0	0
539	Thioredoxin domain-containing protein 5 OS=Homo sapiens OX=9606 GN=TXNDC5 PE=1 SV=2	TXND5_HUMAN	10907000	6695100	0	14838000	34914000	32711000	3043500	2323300	0	12030000	7879000	0
540	Coatomer subunit gamma-1 OS=Homo sapiens OX=9606 GN=COPG1 PE=1 SV=1	COPG1_HUMAN	14063000	12683000	20285000	11844000	8735300	22329000	2093100	5976800	0	0	3239600	0
541	Mitochondrial import inner membrane translocase subunit TIM44 OS=Homo sapiens OX=9606 GN=TIMM44 PE=1 SV=2	TIM44_HUMAN	17550000	20146000	13374000	15007000	6851800	12555000	0	7423800	0	5421900	0	0
542	Coatomer subunit alpha OS=Homo sapiens OX=9606 GN=COPA PE=1 SV=2	COPA_HUMAN	73603000	1505400	12183000	21465000	0	29533000	0	0	0	0	0	0
543	E1B protein, small T-antigen OS=Human adenovirus C serotype 5 OX=28285 PE=1 SV=1	E1BS_ADE05	12096000	13736000	23920000	9066600	13753000	17296000	15629000	9755600	9579500	7071700	1945800	0
544	Transcription factor A, mitochondrial OS=Homo sapiens OX=9606 GN=TFAM PE=1 SV=1	TFAM_HUMAN	2482300	17885000	8439000	7345000	14011000	17090000	15225000	3907600	2305000	4630500	0	4921200
545	Protein arginine N-methyltransferase 5 OS=Homo sapiens OX=9606 GN=PRMT5 PE=1 SV=4	ANM5_HUMAN	37528000	3379300	13587000	11545000	17957000	19060000	6607900	18136000	0	21291000	12620000	7329600
546	Protein RCC2 OS=Homo sapiens OX=9606 GN=RCC2 PE=1 SV=2	RCC2_HUMAN	36629000	25247000	17200000	8377700	69074000	55281000	9155500	10048000	3770000	0	0	0
547	Lysine--tRNA ligase OS=Homo sapiens OX=9606 GN=KARS1 PE=1 SV=3	SYK_HUMAN	4808500	6455200	7059100	2530400	19664000	2733300	24474000	28966000	792130	7572200	33654000	18196000
548	Mitochondrial proton/calcium exchanger protein OS=Homo sapiens OX=9606 GN=LETM1 PE=1 SV=1	LETM1_HUMAN	8011400	9587700	15082000	8470900	21884000	21623000	5172100	11225000	4620300	14374000	0	0
549	Protein canopy homolog 2 OS=Homo sapiens OX=9606 GN=CNPY2 PE=1 SV=1	CNPY2_HUMAN	13225000	26469000	17791000	23137000	22937000	19616000	48438000	20579000	1212200	3836800	14451000	0
550	Glutamate dehydrogenase 1, mitochondrial OS=Homo sapiens OX=9606 GN=GLUD1 PE=1 SV=2	DHE3_HUMAN	11097000	0	25632000	31884000	11800000	24698000	0	0	8978300	0	0	0
551	60S ribosomal protein L31 OS=Homo sapiens OX=9606 GN=RPL31 PE=1 SV=1	RL31_HUMAN	15459000	20581000	156830000	81947000	31053000	15229000	111350000	78400000	6600500	11842000	25833000	60910000
552	ATP synthase subunit O, mitochondrial OS=Homo sapiens OX=9606 GN=ATP5PO PE=1 SV=1	ATPO_HUMAN	6690400	2101400	10165000	12714000	4493200	7301300	18533000	10205000	0	0	5399300	2160000
553	Ras-related protein Rab-1A OS=Homo sapiens OX=9606 GN=RAB1A PE=1 SV=3	RAB1A_HUMAN	944150	14549000	30298000	10232000	0	5846200	22390000	33146000	3385500	2197500	0	0
554	GRB10-interacting GYF protein 2 OS=Homo sapiens OX=9606 GN=GIGYF2 PE=1 SV=1	GGYF2_HUMAN	6678100	9915700	898780	0	11463000	0	5262400	13190000	4540200	1277400	5653300	0
555	Probable ATP-dependent RNA helicase DDX27 OS=Homo sapiens OX=9606 GN=DDX27 PE=1 SV=2	DDX27_HUMAN	20656000	1778400	3161500	1987300	1590300	9645600	2294600	1751600	3548700	1027400	0	0
556	26S proteasome regulatory subunit 4 OS=Homo sapiens OX=9606 GN=PSMC1 PE=1 SV=1	PRS4_HUMAN	11146000	0	10067000	6969000	0	0	0	0	6313400	5095500	0	0
557	Secretory carrier-associated membrane protein 3 OS=Homo sapiens OX=9606 GN=SCAMP3 PE=1 SV=3	SCAM3_HUMAN	5482500	19022000	0	0	7252000	13257000	1508800	2603700	15984000	13749000	7830200	15649000
558	Thioredoxin-dependent peroxide reductase, mitochondrial OS=Homo sapiens OX=9606 GN=PRDX3 PE=1 SV=3	PRDX3_HUMAN	0	6020300	25600000	66274000	34005000	21004000	191670000	60260000	0	0	2820600	6920500
559	Ras-related protein Rap-1A OS=Homo sapiens OX=9606 GN=RAP1A PE=1 SV=1	RAP1A_HUMAN	38163000	15398000	7166100	3293200	9760400	14830000	8164300	18262000	414000	2165700	0	0
560	GMP synthase [glutamine-hydrolyzing] OS=Homo sapiens OX=9606 GN=GMPS PE=1 SV=1	GUAA_HUMAN	8706000	9454200	24536000	29227000	11101000	0	2530200	6158800	1740900	6413000	0	0
561	Small nuclear ribonucleoprotein Sm D3 OS=Homo sapiens OX=9606 GN=SNRPD3 PE=1 SV=1	SMD3_HUMAN	22647000	30299000	20546000	36046000	14919000	9459700	76643000	36752000	3671600	8711500	2135900	18143000
562	Plasminogen activator inhibitor 1 RNA-binding protein OS=Homo sapiens OX=9606 GN=SERBP1 PE=1 SV=2	PAIRB_HUMAN	0	3400000	0	2390800	9215700	9316100	2857200	0	26726000	5250100	28176000	15276000
563	Glycerol-3-phosphate phosphatase OS=Homo sapiens OX=9606 GN=PGP PE=1 SV=1	PGP_HUMAN	37100000	26557000	5805400	1804900	9850600	0	3626200	1801300	0	0	0	0
564	Exosome complex exonuclease RRP44 OS=Homo sapiens OX=9606 GN=DIS3 PE=1 SV=2	RRP44_HUMAN	6055400	0	10675000	15559000	5169800	18012000	0	0	0	0	0	0
565	Cytoplasmic dynein 1 light intermediate chain 1 OS=Homo sapiens OX=9606 GN=DYNC1LI1 PE=1 SV=3	DC1L1_HUMAN	1290600	7220800	0	1797300	6141700	0	5130900	5515200	0	2735900	8070800	16759000
566	Heterogeneous nuclear ribonucleoprotein H3 OS=Homo sapiens OX=9606 GN=HNRNPH3 PE=1 SV=2	HNRH3_HUMAN	10582000	19944000	19661000	27502000	14950000	0	8590400	8692200	0	0	0	0
567	Phosphoserine aminotransferase OS=Homo sapiens OX=9606 GN=PSAT1 PE=1 SV=2	SERC_HUMAN	496370	4228300	949500	4974800	3203800	27210000	0	0	0	611180	2020500	0
568	60S ribosomal protein L18a OS=Homo sapiens OX=9606 GN=RPL18A PE=1 SV=2	RL18A_HUMAN	31872000	49790000	7961300	4252900	48787000	75688000	7182200	4482400	7246000	9041300	0	0
569	Coronin-1B OS=Homo sapiens OX=9606 GN=CORO1B PE=1 SV=1	COR1B_HUMAN	61728000	6232000	3076000	0	5338900	9051000	4971100	7587100	1463800	0	1630200	0
570	Adenylyl cyclase-associated protein 1 OS=Homo sapiens OX=9606 GN=CAP1 PE=1 SV=5	CAP1_HUMAN	0	0	10410000	10654000	19224000	3052400	8352100	7844700	10012000	4622500	0	0
571	Protein SGT1 homolog OS=Homo sapiens OX=9606 GN=SUGT1 PE=1 SV=3	SGT1_HUMAN	21906000	23337000	5783400	4827100	19674000	15016000	7664500	4957500	11730000	16031000	11248000	18192000
572	6-phosphogluconate dehydrogenase, decarboxylating OS=Homo sapiens OX=9606 GN=PGD PE=1 SV=3	6PGD_HUMAN	17568000	18065000	14513000	9922900	26524000	31008000	933590	3230200	7885500	0	6316100	0
573	Serpin H1 OS=Homo sapiens OX=9606 GN=SERPINH1 PE=1 SV=2	SERPH_HUMAN	43959000	11345000	18871000	17240000	51327000	53568000	13152000	22658000	12828000	12793000	0	0
574	Adenylosuccinate lyase OS=Homo sapiens OX=9606 GN=ADSL PE=1 SV=2	PUR8_HUMAN	17859000	60830000	29497000	11872000	15858000	22560000	19569000	41434000	5610200	2144100	9077300	0
575	Keratin, type II cytoskeletal 6A OS=Homo sapiens OX=9606 GN=KRT6A PE=1 SV=3	K2C6A_HUMAN	188120	13291000	27228000	479160	0	0	11361000	0	316710000	267370000	0	0
576	Cystathionine beta-synthase-like protein OS=Homo sapiens OX=9606 GN=CBSL PE=1 SV=1	CBSL_HUMAN	17459000	16429000	12090000	2764800	12915000	16173000	13884000	10599000	6466700	2854500	7096000	0
577	Transferrin receptor protein 1 OS=Homo sapiens OX=9606 GN=TFRC PE=1 SV=2	TFR1_HUMAN	0	1747400	1692100	27402000	17355000	23384000	14795000	26546000	2466200	23044000	37395000	0
578	Eukaryotic translation initiation factor 3 subunit G OS=Homo sapiens OX=9606 GN=EIF3G PE=1 SV=2	EIF3G_HUMAN	38805000	10735000	35485000	50788000	26469000	44338000	9075400	27198000	83787000	8553700	0	6824500
579	Nucleosome assembly protein 1-like 4 OS=Homo sapiens OX=9606 GN=NAP1L4 PE=1 SV=1	NP1L4_HUMAN	9768700	7103100	29578000	36189000	38123000	26102000	3064900	2339600	8524000	3963400	0	0
580	Apoptotic chromatin condensation inducer in the nucleus OS=Homo sapiens OX=9606 GN=ACIN1 PE=1 SV=2	ACINU_HUMAN	38139000	0	0	23117000	23919000	17142000	0	4141100	2493600	9672400	0	0
581	Acidic leucine-rich nuclear phosphoprotein 32 family member B OS=Homo sapiens OX=9606 GN=ANP32B PE=1 SV=1	AN32B_HUMAN	0	54274000	43783000	25626000	48029000	33019000	83591000	74056000	0	3717100	0	13445000
582	Histone H2B type 1-J OS=Homo sapiens OX=9606 GN=H2BC11 PE=1 SV=3	H2B1J_HUMAN	0	1739100000	2822000000	2112600000	1247600000	0	4424300000	3143500000	0	0	1382300000	566040000
583	Proteasome subunit beta type-6 OS=Homo sapiens OX=9606 GN=PSMB6 PE=1 SV=4	PSB6_HUMAN	11921000	33968000	6028800	11505000	21824000	30025000	34903000	17584000	8325400	2767300	20510000	17167000
584	Phosphatidylinositol transfer protein beta isoform OS=Homo sapiens OX=9606 GN=PITPNB PE=1 SV=2	PIPNB_HUMAN	13445000	5951800	0	15189000	5010700	18973000	13509000	19159000	8969600	8082200	0	11580000
585	60S ribosomal protein L34 OS=Homo sapiens OX=9606 GN=RPL34 PE=1 SV=3	RL34_HUMAN	4118800	33957000	18023000	15688000	4774300	8642300	32778000	32894000	0	0	12192000	8103500
586	Glyoxalase domain-containing protein 4 OS=Homo sapiens OX=9606 GN=GLOD4 PE=1 SV=1	GLOD4_HUMAN	19181000	19834000	16851000	16212000	13312000	0	7458600	0	0	0	0	0
587	N-alpha-acetyltransferase 15, NatA auxiliary subunit OS=Homo sapiens OX=9606 GN=NAA15 PE=1 SV=1	NAA15_HUMAN	7629200	12584000	3632700	10051000	7133500	0	22901000	11150000	0	0	0	0
588	Tubulin beta-2B chain OS=Homo sapiens OX=9606 GN=TUBB2B PE=1 SV=1	TBB2B_HUMAN	849550000	290180000	1684800000	1657300000	420480000	481310000	241780000	486910000	0	0	246350000	0
589	Condensin complex subunit 1 OS=Homo sapiens OX=9606 GN=NCAPD2 PE=1 SV=3	CND1_HUMAN	23128000	12683000	6398400	10282000	32531000	14612000	18057000	18187000	0	5114900	4686300	6452100
590	Small glutamine-rich tetratricopeptide repeat-containing protein alpha OS=Homo sapiens OX=9606 GN=SGTA PE=1 SV=1	SGTA_HUMAN	13277000	18637000	19961000	7479800	17832000	0	4379000	6740200	2210600	2286800	4611700	0
591	Tubulin-folding cofactor B OS=Homo sapiens OX=9606 GN=TBCB PE=1 SV=2	TBCB_HUMAN	24273000	12785000	0	0	26904000	1070400	7810100	0	0	15792000	0	0
592	Zinc finger RNA-binding protein OS=Homo sapiens OX=9606 GN=ZFR PE=1 SV=2	ZFR_HUMAN	15388000	15700000	2962400	2808600	15139000	3903900	2533400	8094400	3202300	0	2774400	7180300
593	FAS-associated factor 2 OS=Homo sapiens OX=9606 GN=FAF2 PE=1 SV=2	FAF2_HUMAN	41584000	11822000	0	0	12198000	4156000	15960000	45005000	12220000	7372400	15650000	15214000
594	ADP/ATP translocase 3 OS=Homo sapiens OX=9606 GN=SLC25A6 PE=1 SV=4	ADT3_HUMAN	11638000	10822000	46958000	22277000	6841200	11128000	32466000	608420	0	0	9987700	8768300
595	Succinate dehydrogenase [ubiquinone] flavoprotein subunit, mitochondrial OS=Homo sapiens OX=9606 GN=SDHA PE=1 SV=2	SDHA_HUMAN	16230000	2990100	9807300	14530000	8222700	796150	414510	0	1174200	0	0	0
596	DNA replication licensing factor MCM5 OS=Homo sapiens OX=9606 GN=MCM5 PE=1 SV=5	MCM5_HUMAN	28265000	3379000	9553100	9039700	4468900	0	0	0	925120	316370	0	0
597	Ubiquitin carboxyl-terminal hydrolase isozyme L3 OS=Homo sapiens OX=9606 GN=UCHL3 PE=1 SV=1	UCHL3_HUMAN	2381400	9121600	12777000	0	13060000	9093700	28891000	15661000	0	0	9911800	4695400
598	Protein Red OS=Homo sapiens OX=9606 GN=IK PE=1 SV=3	RED_HUMAN	9442300	4241800	0	0	4469900	5540800	0	0	7587800	4477200	2531100	0
599	Hypoxia up-regulated protein 1 OS=Homo sapiens OX=9606 GN=HYOU1 PE=1 SV=1	HYOU1_HUMAN	1745000	1750600	2303000	3133000	13151000	10761000	0	5114700	2723100	3310200	0	0
600	Dihydrolipoyllysine-residue acetyltransferase component of pyruvate dehydrogenase complex, mitochondrial OS=Homo sapiens OX=9606 GN=DLAT PE=1 SV=3	ODP2_HUMAN	14908000	3433900	7468500	0	6028400	18077000	0	2539900	0	0	0	0
601	Cytochrome c oxidase subunit 5A, mitochondrial OS=Homo sapiens OX=9606 GN=COX5A PE=1 SV=2	COX5A_HUMAN	0	0	25029000	10758000	0	0	17011000	28338000	0	0	1098000	0
602	Insulin-like growth factor 2 mRNA-binding protein 3 OS=Homo sapiens OX=9606 GN=IGF2BP3 PE=1 SV=2	IF2B3_HUMAN	61102000	23778000	48576000	42273000	27843000	32831000	48571000	47061000	8830300	5201500	0	0
603	Histone H1,10 OS=Homo sapiens OX=9606 GN=H1-10 PE=1 SV=1	H1X_HUMAN	0	15033000	17998000	15986000	6237600	7174000	413080	20925000	0	3025700	1255400	25865000
604	DNA-directed RNA polymerases I and III subunit RPAC1 OS=Homo sapiens OX=9606 GN=POLR1C PE=1 SV=1	RPAC1_HUMAN	78303000	6291800	10309000	8262400	13204000	7923700	7581100	4216300	5122800	4712500	0	0
605	Regulator of chromosome condensation OS=Homo sapiens OX=9606 GN=RCC1 PE=1 SV=1	RCC1_HUMAN	56556000	0	10110000	10162000	21203000	18338000	8202700	0	123620000	4854600	1564400	0
606	Activated RNA polymerase II transcriptional coactivator p15 OS=Homo sapiens OX=9606 GN=SUB1 PE=1 SV=3	TCP4_HUMAN	7552800	0	9804500	51975000	10562000	24761000	14394000	48512000	0	12241000	18949000	14398000
607	Protein PRRC2A OS=Homo sapiens OX=9606 GN=PRRC2A PE=1 SV=3	PRC2A_HUMAN	36256000	9860900	0	0	19985000	15842000	5682800	19992000	0	0	0	0
608	Double-stranded RNA-binding protein Staufen homolog 1 OS=Homo sapiens OX=9606 GN=STAU1 PE=1 SV=2	STAU1_HUMAN	8650200	6803000	0	7972400	4466600	5818500	5125900	7811500	0	798620	0	0
609	Proteasomal ubiquitin receptor ADRM1 OS=Homo sapiens OX=9606 GN=ADRM1 PE=1 SV=2	ADRM1_HUMAN	28904000	40017000	15656000	7703600	30024000	33024000	17468000	20421000	0	7506200	26266000	48104000
610	Copine-1 OS=Homo sapiens OX=9606 GN=CPNE1 PE=1 SV=1	CPNE1_HUMAN	80071000	4593100	4547500	3681700	10345000	19331000	3489900	17334000	0	298160	0	0
611	Proteasome subunit alpha type-3 OS=Homo sapiens OX=9606 GN=PSMA3 PE=1 SV=2	PSA3_HUMAN	3607800	0	12014000	10269000	2725500	2121200	47257000	12085000	0	0	3446800	8658900
612	Dynactin subunit 1 OS=Homo sapiens OX=9606 GN=DCTN1 PE=1 SV=3	DCTN1_HUMAN	9185900	2156600	0	0	9327900	12677000	0	0	0	0	0	0
613	Tubulin-specific chaperone A OS=Homo sapiens OX=9606 GN=TBCA PE=1 SV=3	TBCA_HUMAN	6192400	4056900	2490000	7161500	6009200	0	12553000	2711100	14083000	5212900	7538200	48959000
614	Ribosomal L1 domain-containing protein 1 OS=Homo sapiens OX=9606 GN=RSL1D1 PE=1 SV=3	RL1D1_HUMAN	0	0	0	2068600	5225100	2497100	1586500	5435100	5304100	23973000	14376000	0
615	Ribosomal RNA processing protein 1 homolog B OS=Homo sapiens OX=9606 GN=RRP1B PE=1 SV=3	RRP1B_HUMAN	5406500	8168700	2415800	10602000	11315000	14264000	5995300	3070800	3866800	3241700	0	16115000
616	Src substrate cortactin OS=Homo sapiens OX=9606 GN=CTTN PE=1 SV=2	SRC8_HUMAN	13746000	0	2890600	2178400	15198000	8820400	4636000	8506100	4736200	1303100	4315900	11712000
617	Endophilin-A2 OS=Homo sapiens OX=9606 GN=SH3GL1 PE=1 SV=1	SH3G1_HUMAN	3378100	9160900	0	0	1724400	0	3685600	3940300	0	7693000	12467000	0
618	26S proteasome non-ATPase regulatory subunit 7 OS=Homo sapiens OX=9606 GN=PSMD7 PE=1 SV=2	PSMD7_HUMAN	27413000	9705600	2097800	0	13435000	7525400	2487300	5116900	167480000	10070000	0	0
619	Spermidine synthase OS=Homo sapiens OX=9606 GN=SRM PE=1 SV=1	SPEE_HUMAN	19622000	16735000	9725000	0	23587000	21648000	34490000	12964000	15332000	0	0	0
620	Treacle protein OS=Homo sapiens OX=9606 GN=TCOF1 PE=1 SV=3	TCOF_HUMAN	4181600	7072000	1883500	3064800	6382700	18630000	11666000	3443300	2606800	0	4077200	0
621	Puromycin-sensitive aminopeptidase OS=Homo sapiens OX=9606 GN=NPEPPS PE=1 SV=2	PSA_HUMAN	22503000	9009700	5508400	6267000	8741600	0	0	1720400	1771500	0	0	0
622	Small nuclear ribonucleoprotein E OS=Homo sapiens OX=9606 GN=SNRPE PE=1 SV=1	RUXE_HUMAN	0	0	21168000	35499000	0	5016100	33204000	51635000	0	47390000	6419500	59340000
623	CCR4-NOT transcription complex subunit 1 OS=Homo sapiens OX=9606 GN=CNOT1 PE=1 SV=2	CNOT1_HUMAN	2649000	0	0	363670	5475400	4071000	333550	0	0	0	0	0
624	Apoptosis regulator BAX OS=Homo sapiens OX=9606 GN=BAX PE=1 SV=1	BAX_HUMAN	3924100	6163000	15822000	10703000	5437000	0	9459800	6922800	2930000	0	0	5632700
625	NSFL1 cofactor p47 OS=Homo sapiens OX=9606 GN=NSFL1C PE=1 SV=2	NSF1C_HUMAN	6974100	0	10633000	2410000	0	0	1256400	7350000	26773000	14286000	0	2757600
626	Exosome complex component MTR3 OS=Homo sapiens OX=9606 GN=EXOSC6 PE=1 SV=1	EXOS6_HUMAN	6636200	38499000	11187000	4223800	15490000	31617000	11385000	11975000	6107800	0	4146100	12902000
627	Acylamino-acid-releasing enzyme OS=Homo sapiens OX=9606 GN=APEH PE=1 SV=4	ACPH_HUMAN	18128000	1473100	0	3664900	31336000	20595000	24577000	24248000	4647700	8013500	2756000	3479800
628	Signal recognition particle 14 kDa protein OS=Homo sapiens OX=9606 GN=SRP14 PE=1 SV=2	SRP14_HUMAN	0	42940000	44059000	15996000	14610000	20603000	38532000	12424000	26852000	8268400	6244500	18153000
629	4-trimethylaminobutyraldehyde dehydrogenase OS=Homo sapiens OX=9606 GN=ALDH9A1 PE=1 SV=3	AL9A1_HUMAN	6700800	14389000	5011400	15192000	23598000	13556000	1825100	1393200	0	7244100	0	9147900
630	Rootletin OS=Homo sapiens OX=9606 GN=CROCC PE=1 SV=1	CROCC_HUMAN	15990000	16989000	14925000	27934000	20585000	17386000	7291800	18597000	21699000	17348000	0	0
631	40S ribosomal protein S26 OS=Homo sapiens OX=9606 GN=RPS26 PE=1 SV=3	RS26_HUMAN	17579000	10863000	25664000	23931000	0	0	53139000	29396000	11205000	1728800	3996700	20935000
632	Nucleoporin NUP35 OS=Homo sapiens OX=9606 GN=NUP35 PE=1 SV=1	NUP35_HUMAN	40651000	54205000	8183500	3318200	3166600	11478000	9212700	7032700	12122000	16789000	0	2411900
633	Rab GDP dissociation inhibitor alpha OS=Homo sapiens OX=9606 GN=GDI1 PE=1 SV=2	GDIA_HUMAN	23138000	0	26380000	17514000	34660000	44750000	5459300	9969500	4482000	12977000	0	18068000
634	Porphobilinogen deaminase OS=Homo sapiens OX=9606 GN=HMBS PE=1 SV=2	HEM3_HUMAN	4945000	19382000	1672300	2329400	12307000	26700000	0	3768500	1855600	0	0	0
635	Prefoldin subunit 2 OS=Homo sapiens OX=9606 GN=PFDN2 PE=1 SV=1	PFD2_HUMAN	6198100	4180200	15365000	7887700	0	2513100	17363000	12874000	0	0	8637600	36367000
636	ATPase family AAA domain-containing protein 3A OS=Homo sapiens OX=9606 GN=ATAD3A PE=1 SV=2	ATD3A_HUMAN	0	891770	14827000	8641600	0	7263100	3609300	7799900	477790	2901600	5706900	0
637	MKI67 FHA domain-interacting nucleolar phosphoprotein OS=Homo sapiens OX=9606 GN=NIFK PE=1 SV=1	MK67I_HUMAN	68508000	39022000	18322000	11981000	45307000	24897000	21153000	20434000	3552000	3492200	0	0
638	Exportin-5 OS=Homo sapiens OX=9606 GN=XPO5 PE=1 SV=1	XPO5_HUMAN	7899900	0	14848000	11185000	2143100	13941000	10103000	7712100	0	0	0	0
639	Ras-related C3 botulinum toxin substrate 1 OS=Homo sapiens OX=9606 GN=RAC1 PE=1 SV=1	RAC1_HUMAN	1144100	5881100	23749000	9740500	1698500	4776100	17400000	9787100	0	0	0	0
640	RNA-binding protein 25 OS=Homo sapiens OX=9606 GN=RBM25 PE=1 SV=3	RBM25_HUMAN	0	0	3553400	1477100	8549200	5349500	0	0	0	5415900	0	0
641	Glutamine--tRNA ligase OS=Homo sapiens OX=9606 GN=QARS1 PE=1 SV=1	SYQ_HUMAN	11987000	3847000	3058100	5960000	5865100	0	2314200	1868900	224890	0	0	0
642	AP-3 complex subunit delta-1 OS=Homo sapiens OX=9606 GN=AP3D1 PE=1 SV=1	AP3D1_HUMAN	15612000	12221000	4108100	1042400	11018000	1326800	0	5721900	0	0	0	0
643	Nucleolar protein 58 OS=Homo sapiens OX=9606 GN=NOP58 PE=1 SV=1	NOP58_HUMAN	14371000	0	22018000	33005000	13639000	6753400	0	0	11088000	4269700	0	0
644	Coiled-coil domain-containing protein 86 OS=Homo sapiens OX=9606 GN=CCDC86 PE=1 SV=1	CCD86_HUMAN	3437300	1868100	0	0	11801000	15935000	2392400	3983400	0	3838400	0	5439400
645	Keratin, type I cytoskeletal 18 OS=Homo sapiens OX=9606 GN=KRT18 PE=1 SV=2	K1C18_HUMAN	0	21767000	1485900	0	208590	0	11775000	0	0	0	53975000	0
646	COP9 signalosome complex subunit 3 OS=Homo sapiens OX=9606 GN=COPS3 PE=1 SV=3	CSN3_HUMAN	14253000	21823000	11276000	7378200	58818000	0	7956800	12406000	353510	0	7409900	11079000
647	Mitogen-activated protein kinase 3 OS=Homo sapiens OX=9606 GN=MAPK3 PE=1 SV=4	MK03_HUMAN	10531000	9277800	0	0	14091000	16367000	13026000	18674000	0	4672700	0	11182000
648	NADH-ubiquinone oxidoreductase 75 kDa subunit, mitochondrial OS=Homo sapiens OX=9606 GN=NDUFS1 PE=1 SV=3	NDUS1_HUMAN	8727300	1196600	4018600	0	7642100	18914000	0	3284300	0	1506900	6934700	0
649	Glutamine synthetase OS=Homo sapiens OX=9606 GN=GLUL PE=1 SV=4	GLNA_HUMAN	33010000	18920000	6855500	11091000	57461000	31294000	0	8637300	0	9492700	15936000	0
650	Probable ATP-dependent RNA helicase DDX46 OS=Homo sapiens OX=9606 GN=DDX46 PE=1 SV=2	DDX46_HUMAN	5268700	0	0	1991500	0	2596900	0	4122300	3052700	1552700	0	4494700
651	Acetyl-CoA acetyltransferase, cytosolic OS=Homo sapiens OX=9606 GN=ACAT2 PE=1 SV=2	THIC_HUMAN	41328000	62306000	14647000	31962000	18008000	19922000	12069000	7092200	0	19720000	0	0
652	Serine/threonine-protein phosphatase 5 OS=Homo sapiens OX=9606 GN=PPP5C PE=1 SV=1	PPP5_HUMAN	22211000	0	0	8115200	19400000	4424500	3209200	5535500	0	0	2754200	0
653	V-type proton ATPase catalytic subunit A OS=Homo sapiens OX=9606 GN=ATP6V1A PE=1 SV=2	VATA_HUMAN	5431400	5308800	11896000	15101000	9931200	20882000	0	6088700	2084200	6676100	8069100	13017000
654	Histone H1,3 OS=Homo sapiens OX=9606 GN=H1-3 PE=1 SV=2	H13_HUMAN	506280000	308410000	981770000	575730000	1031700000	881040000	1453300000	1058800000	831080000	531100000	669240000	399680000
655	60S ribosomal protein L35a OS=Homo sapiens OX=9606 GN=RPL35A PE=1 SV=2	RL35A_HUMAN	0	0	36460000	25778000	23923000	17370000	85711000	29682000	4944100	0	28170000	31687000
656	4F2 cell-surface antigen heavy chain OS=Homo sapiens OX=9606 GN=SLC3A2 PE=1 SV=3	4F2_HUMAN	0	0	11644000	8967600	11227000	17223000	515940	0	4527900	2596900	2331800	0
657	60S ribosomal protein L30 OS=Homo sapiens OX=9606 GN=RPL30 PE=1 SV=2	RL30_HUMAN	0	0	34143000	12935000	0	0	78488000	66617000	3657300	0	3015200	0
658	Dynactin subunit 2 OS=Homo sapiens OX=9606 GN=DCTN2 PE=1 SV=4	DCTN2_HUMAN	1825500	1113900	1975500	2632300	10349000	13424000	0	1290500	685450	0	1645100	0
659	STE20-like serine/threonine-protein kinase OS=Homo sapiens OX=9606 GN=SLK PE=1 SV=1	SLK_HUMAN	2256200	0	0	0	1476700	3638800	0	0	0	1246900	0	0
660	Serine/arginine-rich splicing factor 5 OS=Homo sapiens OX=9606 GN=SRSF5 PE=1 SV=1	SRSF5_HUMAN	40679000	34217000	11676000	34828000	46320000	60895000	1990500	25186000	46051000	30580000	0	0
661	Squamous cell carcinoma antigen recognized by T-cells 3 OS=Homo sapiens OX=9606 GN=SART3 PE=1 SV=1	SART3_HUMAN	1379400	7087800	2675700	0	7053200	7763300	3081500	2352300	1582400	0	0	0
662	Mitochondrial import receptor subunit TOM22 homolog OS=Homo sapiens OX=9606 GN=TOMM22 PE=1 SV=3	TOM22_HUMAN	7771500	0	12632000	49695000	0	0	31513000	35089000	0	0	63363000	79154000
663	Annexin A6 OS=Homo sapiens OX=9606 GN=ANXA6 PE=1 SV=3	ANXA6_HUMAN	12547000	0	6415700	2160000	0	0	0	0	970310	1444100	0	0
664	Cancer-related nucleoside-triphosphatase OS=Homo sapiens OX=9606 GN=NTPCR PE=1 SV=1	NTPCR_HUMAN	5635800	2583700	4326800	15406000	0	0	17165000	9916900	0	0	0	0
665	Voltage-dependent anion-selective channel protein 1 OS=Homo sapiens OX=9606 GN=VDAC1 PE=1 SV=2	VDAC1_HUMAN	0	0	16656000	17175000	0	0	28560000	8857300	0	0	4688400	2873900
666	5'-deoxynucleotidase HDDC2 OS=Homo sapiens OX=9606 GN=HDDC2 PE=1 SV=1	HDDC2_HUMAN	0	4902300	5227900	4939500	0	5949600	18317000	7085700	0	0	3931100	21726000
667	2',5'-phosphodiesterase 12 OS=Homo sapiens OX=9606 GN=PDE12 PE=1 SV=2	PDE12_HUMAN	23260000	3309800	7530100	16350000	13261000	48721000	3692900	6288500	553990	3373500	0	0
668	Hepatoma-derived growth factor OS=Homo sapiens OX=9606 GN=HDGF PE=1 SV=1	HDGF_HUMAN	0	15595000	9561300	7341600	22979000	33252000	12909000	13066000	4859800	2559500	0	3069200
669	DnaJ homolog subfamily B member 1 OS=Homo sapiens OX=9606 GN=DNAJB1 PE=1 SV=4	DNJB1_HUMAN	16050000	4406300	16584000	17268000	1614300	0	17622000	2694000	0	0	0	0
670	Proteasome inhibitor PI31 subunit OS=Homo sapiens OX=9606 GN=PSMF1 PE=1 SV=2	PSMF1_HUMAN	28894000	75847000	11226000	2257900	10258000	9235200	23123000	10136000	0	0	0	0
671	E3 ubiquitin-protein ligase CHIP OS=Homo sapiens OX=9606 GN=STUB1 PE=1 SV=2	CHIP_HUMAN	5088800	5496200	16455000	14706000	0	0	0	5174600	0	1073900	0	0
672	Cell cycle and apoptosis regulator protein 2 OS=Homo sapiens OX=9606 GN=CCAR2 PE=1 SV=2	CCAR2_HUMAN	12334000	0	18066000	29155000	2550400	0	1594400	0	0	0	0	0
673	U3 small nucleolar RNA-associated protein 18 homolog OS=Homo sapiens OX=9606 GN=UTP18 PE=1 SV=3	UTP18_HUMAN	15643000	0	0	4525000	3091600	5072900	7544800	5759500	1770100	3014100	2365300	4475400
674	RNA demethylase ALKBH5 OS=Homo sapiens OX=9606 GN=ALKBH5 PE=1 SV=2	ALKB5_HUMAN	25676000	10304000	3454600	7569100	12782000	16107000	18042000	2391100	1824100	6523700	0	0
675	DAZ-associated protein 1 OS=Homo sapiens OX=9606 GN=DAZAP1 PE=1 SV=1	DAZP1_HUMAN	18088000	9812500	0	4227100	31414000	18707000	0	0	0	0	0	0
676	Lamina-associated polypeptide 2, isoform alpha OS=Homo sapiens OX=9606 GN=TMPO PE=1 SV=2	LAP2A_HUMAN	3932400	8590700	11533000	9702800	0	23191000	5188400	6597600	0	0	1870300	0
677	Keratin, type I cytoskeletal 14 OS=Homo sapiens OX=9606 GN=KRT14 PE=1 SV=4	K1C14_HUMAN	0	0	754360	0	0	0	0	0	444870000	208580000	0	0
678	Hepatocyte growth factor-regulated tyrosine kinase substrate OS=Homo sapiens OX=9606 GN=HGS PE=1 SV=1	HGS_HUMAN	5135400	1705800	4777400	0	5437200	12576000	7874000	8705900	1674200	0	0	4790200
679	Fumarate hydratase, mitochondrial OS=Homo sapiens OX=9606 GN=FH PE=1 SV=3	FUMH_HUMAN	6220900	10305000	0	0	4289500	12924000	538730	1197100	7356500	4002800	0	5247300
680	Dihydropyrimidinase-related protein 2 OS=Homo sapiens OX=9606 GN=DPYSL2 PE=1 SV=1	DPYL2_HUMAN	0	10324000	3053700	0	0	0	3993500	11974000	4777900	1899800	6579400	0
681	Septin-7 OS=Homo sapiens OX=9606 GN=SEPTIN7 PE=1 SV=2	SEPT7_HUMAN	1134300	10346000	4453700	5830400	5815900	3300600	0	2018200	0	0	0	0
682	60S ribosomal protein L36a OS=Homo sapiens OX=9606 GN=RPL36A PE=1 SV=2	RL36A_HUMAN	6711600	15577000	0	10309000	22189000	11411000	14103000	15651000	0	2131100	0	12473000
683	Bromodomain-containing protein 2 OS=Homo sapiens OX=9606 GN=BRD2 PE=1 SV=2	BRD2_HUMAN	3970200	1527400	0	21307000	10339000	1741600	3725100	7305800	0	0	0	0
684	U3 small nucleolar RNA-interacting protein 2 OS=Homo sapiens OX=9606 GN=RRP9 PE=1 SV=1	U3IP2_HUMAN	2574400	7468000	4590400	0	9734000	9135400	0	5571100	3326000	0	0	0
685	RNA-binding protein 8A OS=Homo sapiens OX=9606 GN=RBM8A PE=1 SV=1	RBM8A_HUMAN	0	17230000	5343200	4142500	7670300	8505400	16792000	11990000	0	5925100	15264000	20683000
686	Eukaryotic translation initiation factor 5 OS=Homo sapiens OX=9606 GN=EIF5 PE=1 SV=2	IF5_HUMAN	0	0	11993000	7461400	2056400	0	13410000	21655000	6109100	0	0	0
687	Cyclin-dependent kinase 1 OS=Homo sapiens OX=9606 GN=CDK1 PE=1 SV=3	CDK1_HUMAN	10119000	0	7804200	10846000	0	0	17567000	25155000	0	0	0	0
688	Utrophin OS=Homo sapiens OX=9606 GN=UTRN PE=1 SV=2	UTRO_HUMAN	0	0	764720	966440	0	0	2274000	0	0	0	0	0
689	Vesicle-associated membrane protein-associated protein B/C OS=Homo sapiens OX=9606 GN=VAPB PE=1 SV=3	VAPB_HUMAN	2697200	1887400	16000000	8042300	0	0	17889000	11966000	0	0	0	10294000
690	Exportin-1 OS=Homo sapiens OX=9606 GN=XPO1 PE=1 SV=1	XPO1_HUMAN	5580800	0	12990000	13247000	0	2933200	2548900	1146600	0	0	1444600	0
691	HEAT repeat-containing protein 1 OS=Homo sapiens OX=9606 GN=HEATR1 PE=1 SV=3	HEAT1_HUMAN	1075500	3134600	1688200	1099900	4645500	6897500	2936100	5460500	0	0	0	0
692	Desmoglein-2 OS=Homo sapiens OX=9606 GN=DSG2 PE=1 SV=2	DSG2_HUMAN	15630000	0	0	0	11678000	9425500	3320400	7405100	7284700	674550	0	5479700
693	NADH dehydrogenase [ubiquinone] 1 beta subcomplex subunit 10 OS=Homo sapiens OX=9606 GN=NDUFB10 PE=1 SV=3	NDUBA_HUMAN	0	5981000	3871100	4291300	2810900	3319100	8114600	0	0	9321900	0	0
694	PDZ and LIM domain protein 1 OS=Homo sapiens OX=9606 GN=PDLIM1 PE=1 SV=4	PDLI1_HUMAN	10103000	11911000	0	0	0	18540000	0	2045900	7585300	0	7554400	7528200
695	ATP-dependent RNA helicase DDX1 OS=Homo sapiens OX=9606 GN=DDX1 PE=1 SV=2	DDX1_HUMAN	2030100	0	11396000	14752000	5120400	0	0	0	0	793640	0	0
696	Coatomer subunit zeta-1 OS=Homo sapiens OX=9606 GN=COPZ1 PE=1 SV=1	COPZ1_HUMAN	7265700	5634700	37619000	54723000	4770800	0	46614000	41102000	547380	1095700	3325900	57996000
697	Fatty acid-binding protein 5 OS=Homo sapiens OX=9606 GN=FABP5 PE=1 SV=3	FABP5_HUMAN	6488200	10495000	0	0	0	12456000	22745000	28213000	9111300	2129700	42317000	26072000
698	Heat shock protein beta-1 OS=Homo sapiens OX=9606 GN=HSPB1 PE=1 SV=2	HSPB1_HUMAN	31508000	26574000	13236000	4387600	25829000	58052000	42282000	25730000	8928900	11953000	0	6058100
699	28S ribosomal protein S22, mitochondrial OS=Homo sapiens OX=9606 GN=MRPS22 PE=1 SV=1	RT22_HUMAN	16691000	11647000	0	2348700	20326000	19923000	0	0	3917300	0	0	2895400
700	ATP-dependent Clp protease proteolytic subunit, mitochondrial OS=Homo sapiens OX=9606 GN=CLPP PE=1 SV=1	CLPP_HUMAN	4559100	0	1440600	5540000	11905000	5964200	32933000	48205000	0	0	3865100	12721000
701	40S ribosomal protein S21 OS=Homo sapiens OX=9606 GN=RPS21 PE=1 SV=1	RS21_HUMAN	2375700	0	2074700	0	5957700	0	13552000	5416300	4888900	0	8877500	8143500
702	Transcription activator BRG1 OS=Homo sapiens OX=9606 GN=SMARCA4 PE=1 SV=2	SMCA4_HUMAN	2417900	2189600	0	8865400	4501200	10567000	0	0	0	0	0	0
703	H/ACA ribonucleoprotein complex subunit 2 OS=Homo sapiens OX=9606 GN=NHP2 PE=1 SV=1	NHP2_HUMAN	10237000	0	6137100	11186000	4687400	3817900	8201400	20856000	0	1747100	0	2955700
704	Serine/threonine-protein phosphatase 2A catalytic subunit alpha isoform OS=Homo sapiens OX=9606 GN=PPP2CA PE=1 SV=1	PP2AA_HUMAN	79590000	34751000	18901000	18078000	15626000	30523000	0	4094400	0	0	0	0
705	S-methyl-5'-thioadenosine phosphorylase OS=Homo sapiens OX=9606 GN=MTAP PE=1 SV=2	MTAP_HUMAN	5945800	0	8215500	6012300	0	0	18107000	16672000	0	0	0	8738700
706	ATP-dependent RNA helicase DDX54 OS=Homo sapiens OX=9606 GN=DDX54 PE=1 SV=2	DDX54_HUMAN	14022000	0	0	2268600	0	0	9709500	8526600	0	0	0	0
707	Leukotriene A-4 hydrolase OS=Homo sapiens OX=9606 GN=LTA4H PE=1 SV=2	LKHA4_HUMAN	1903800	0	7257600	19702000	5722400	7011000	0	0	0	0	0	0
708	Nucleolar protein 56 OS=Homo sapiens OX=9606 GN=NOP56 PE=1 SV=4	NOP56_HUMAN	0	0	18690000	18493000	0	0	0	0	0	0	0	0
709	Ras-related protein Rab-14 OS=Homo sapiens OX=9606 GN=RAB14 PE=1 SV=4	RAB14_HUMAN	0	8259900	7376000	17345000	9985400	0	30632000	4186300	0	0	3382300	1885600
710	Exosome RNA helicase MTR4 OS=Homo sapiens OX=9606 GN=MTREX PE=1 SV=3	MTREX_HUMAN	0	18661000	0	3368400	11576000	9737000	0	2399400	0	0	0	0
711	Methylosome protein 50 OS=Homo sapiens OX=9606 GN=WDR77 PE=1 SV=1	MEP50_HUMAN	0	4478700	2102300	3602800	8331300	20770000	1261900	963270	0	0	0	0
712	Zyxin OS=Homo sapiens OX=9606 GN=ZYX PE=1 SV=1	ZYX_HUMAN	0	0	0	0	0	1412100	0	0	876100	11045000	21646000	21227000
713	Chromatin target of PRMT1 protein OS=Homo sapiens OX=9606 GN=CHTOP PE=1 SV=2	CHTOP_HUMAN	0	0	1352900	9598100	4791200	1372600	10092000	16534000	0	0	14002000	22274000
714	Cytochrome b-c1 complex subunit 2, mitochondrial OS=Homo sapiens OX=9606 GN=UQCRC2 PE=1 SV=3	QCR2_HUMAN	10375000	16090000	12778000	8906100	0	3121300	21027000	16052000	0	848460	10501000	9751400
715	Polyribonucleotide nucleotidyltransferase 1, mitochondrial OS=Homo sapiens OX=9606 GN=PNPT1 PE=1 SV=2	PNPT1_HUMAN	9460400	0	1497000	0	4456300	4970800	0	0	14179000	9293400	0	0
716	Platelet-activating factor acetylhydrolase IB subunit gamma OS=Homo sapiens OX=9606 GN=PAFAH1B3 PE=1 SV=1	PA1B3_HUMAN	2126000	6926500	6488800	15192000	10549000	3367200	29551000	7412800	0	4055000	6014000	7410600
717	dCTP pyrophosphatase 1 OS=Homo sapiens OX=9606 GN=DCTPP1 PE=1 SV=1	DCTP1_HUMAN	11530000	0	3870400	16310000	0	0	13226000	9383900	0	0	3361500	0
718	Y-box-binding protein 3 OS=Homo sapiens OX=9606 GN=YBX3 PE=1 SV=4	YBOX3_HUMAN	22116000	0	2275600	1955900	1011500	762360	1078000	0	12050000	7679800	3535400	0
719	Pre-mRNA-processing factor 40 homolog A OS=Homo sapiens OX=9606 GN=PRPF40A PE=1 SV=2	PR40A_HUMAN	5128800	6044600	4996400	19636000	5850000	10888000	7691300	10961000	0	3851200	0	5371400
720	COP9 signalosome complex subunit 8 OS=Homo sapiens OX=9606 GN=COPS8 PE=1 SV=1	CSN8_HUMAN	24330000	11175000	22904000	11314000	16568000	21460000	32482000	18594000	2937800	0	0	2613500
721	Reticulocalbin-1 OS=Homo sapiens OX=9606 GN=RCN1 PE=1 SV=1	RCN1_HUMAN	4589600	9158600	7430800	0	13628000	36692000	0	0	13194000	6553800	0	0
722	Isocitrate dehydrogenase [NAD] subunit alpha, mitochondrial OS=Homo sapiens OX=9606 GN=IDH3A PE=1 SV=1	IDH3A_HUMAN	21584000	12965000	0	2843000	0	3481100	0	0	9983600	3904700	0	0
723	Ornithine aminotransferase, mitochondrial OS=Homo sapiens OX=9606 GN=OAT PE=1 SV=1	OAT_HUMAN	0	0	15229000	8165000	0	0	3922700	2994500	0	2133100	0	0
724	Double-stranded RNA-specific adenosine deaminase OS=Homo sapiens OX=9606 GN=ADAR PE=1 SV=4	DSRAD_HUMAN	15823000	10673000	1652500	2227500	2938100	0	8405200	6416300	0	0	0	0
725	Eukaryotic translation initiation factor 2 subunit 3 OS=Homo sapiens OX=9606 GN=EIF2S3 PE=1 SV=3	IF2G_HUMAN	1441500	0	15248000	23259000	8958900	9374500	1858200	1418500	0	0	0	0
726	Guanine nucleotide-binding protein G(I)/G(S)/G(T) subunit beta-1 OS=Homo sapiens OX=9606 GN=GNB1 PE=1 SV=3	GBB1_HUMAN	38719000	19258000	22426000	36132000	0	27019000	3654100	8447800	0	10317000	0	0
727	Ubiquitin-associated protein 2-like OS=Homo sapiens OX=9606 GN=UBAP2L PE=1 SV=2	UBP2L_HUMAN	4012800	0	2694000	0	3801200	0	0	0	7774900	5220800	0	0
728	RRP12-like protein OS=Homo sapiens OX=9606 GN=RRP12 PE=1 SV=2	RRP12_HUMAN	17372000	0	3939800	4046600	13937000	8461600	3920600	8453000	0	0	0	12881000
729	6-phosphogluconolactonase OS=Homo sapiens OX=9606 GN=PGLS PE=1 SV=2	6PGL_HUMAN	2160400	3240100	21515000	13934000	0	2759600	15957000	22574000	0	0	0	0
730	Mitochondrial import receptor subunit TOM70 OS=Homo sapiens OX=9606 GN=TOMM70 PE=1 SV=1	TOM70_HUMAN	533490	1097000	1737700	11637000	0	0	2883100	3678300	0	1518800	1380700	0
731	MICOS complex subunit MIC19 OS=Homo sapiens OX=9606 GN=CHCHD3 PE=1 SV=1	MIC19_HUMAN	0	0	90230000	80939000	5990900	0	0	98329000	0	0	2660500	3702200
732	Mucin-5B OS=Homo sapiens OX=9606 GN=MUC5B PE=1 SV=3	MUC5B_HUMAN	294250	941630	218100	471780	519550	702780	251740	0	2801700	2289100	1055600	2127500
733	Protein SEC13 homolog OS=Homo sapiens OX=9606 GN=SEC13 PE=1 SV=3	SEC13_HUMAN	49736000	44187000	25757000	55128000	38858000	38502000	27855000	20127000	18294000	14800000	0	0
734	Glyoxylate reductase/hydroxypyruvate reductase OS=Homo sapiens OX=9606 GN=GRHPR PE=1 SV=1	GRHPR_HUMAN	15084000	0	27603000	0	18224000	27510000	28461000	13587000	10832000	8243700	0	0
735	Dipeptidyl peptidase 3 OS=Homo sapiens OX=9606 GN=DPP3 PE=1 SV=2	DPP3_HUMAN	3754400	0	15097000	9832900	8783400	0	777400	593450	1278600	1914900	0	0
736	Splicing factor U2AF 35 kDa subunit OS=Homo sapiens OX=9606 GN=U2AF1 PE=1 SV=3	U2AF1_HUMAN	58029000	69859000	2472900	6179400	33605000	49782000	0	2777100	0	6152000	0	0
737	Mini-chromosome maintenance complex-binding protein OS=Homo sapiens OX=9606 GN=MCMBP PE=1 SV=2	MCMBP_HUMAN	7093100	7584400	1218200	0	2007900	3799400	0	0	8776300	11388000	0	0
738	Transformer-2 protein homolog alpha OS=Homo sapiens OX=9606 GN=TRA2A PE=1 SV=1	TRA2A_HUMAN	0	11856000	6208100	6730100	0	10587000	5490000	6313600	3249700	2645400	0	0
739	Catalase OS=Homo sapiens OX=9606 GN=CAT PE=1 SV=3	CATA_HUMAN	7549900	0	8114600	0	0	5612900	11252000	15252000	0	2112200	0	0
740	CD2 antigen cytoplasmic tail-binding protein 2 OS=Homo sapiens OX=9606 GN=CD2BP2 PE=1 SV=1	CD2B2_HUMAN	1976900	5112700	1074000	332570	0	4203800	0	0	1724600	1737900	0	0
741	26S proteasome regulatory subunit 8 OS=Homo sapiens OX=9606 GN=PSMC5 PE=1 SV=1	PRS8_HUMAN	6624100	9510700	10733000	8459700	17301000	39254000	5259700	8652600	0	1272300	0	2359400
742	ATP synthase subunit d, mitochondrial OS=Homo sapiens OX=9606 GN=ATP5PD PE=1 SV=3	ATP5H_HUMAN	5639500	0	47172000	56404000	0	0	16331000	29666000	2747200	0	3953200	0
743	Regulator of nonsense transcripts 1 OS=Homo sapiens OX=9606 GN=UPF1 PE=1 SV=2	RENT1_HUMAN	10348000	1317400	1956200	3904000	7455000	5450100	9137000	6974900	0	0	0	0
744	Pinin OS=Homo sapiens OX=9606 GN=PNN PE=1 SV=5	PININ_HUMAN	8158800	4781600	736620	0	4543500	792440	0	0	1936800	648560	0	0
745	Basigin OS=Homo sapiens OX=9606 GN=BSG PE=1 SV=2	BASI_HUMAN	0	0	17675000	61874000	0	4978300	0	2022000	4141700	2249400	0	0
746	Protein KRI1 homolog OS=Homo sapiens OX=9606 GN=KRI1 PE=1 SV=3	KRI1_HUMAN	18189000	10369000	3463700	0	28300000	9953500	6202100	12511000	1359000	1636300	0	0
747	Ataxin-2-like protein OS=Homo sapiens OX=9606 GN=ATXN2L PE=1 SV=2	ATX2L_HUMAN	0	0	0	0	4637600	3130100	0	4923300	3755100	8305800	11922000	18264000
748	Catenin delta-1 OS=Homo sapiens OX=9606 GN=CTNND1 PE=1 SV=1	CTND1_HUMAN	21204000	1967000	0	0	16892000	8809800	0	0	0	0	0	0
749	Enoyl-CoA delta isomerase 1, mitochondrial OS=Homo sapiens OX=9606 GN=ECI1 PE=1 SV=1	ECI1_HUMAN	14771000	5306300	7659300	10979000	32461000	28042000	49202000	38771000	3633100	0	0	0
750	Thymidylate synthase OS=Homo sapiens OX=9606 GN=TYMS PE=1 SV=3	TYSY_HUMAN	8102700	0	5152700	649700	8863400	10166000	0	4933300	8751900	1872500	0	14300000
751	Peptidyl-prolyl cis-trans isomerase FKBP3 OS=Homo sapiens OX=9606 GN=FKBP3 PE=1 SV=1	FKBP3_HUMAN	0	0	2731000	5369800	5657700	15875000	12017000	17465000	0	0	11036000	0
752	DNA-directed RNA polymerase I subunit RPA1 OS=Homo sapiens OX=9606 GN=POLR1A PE=1 SV=2	RPA1_HUMAN	4251300	19737000	0	8193900	0	3065200	2060700	1573100	0	0	0	52425000
753	Coatomer subunit beta' OS=Homo sapiens OX=9606 GN=COPB2 PE=1 SV=2	COPB2_HUMAN	2012600	0	7995500	4822400	1476400	1560900	544740	0	0	0	0	0
754	Clustered mitochondria protein homolog OS=Homo sapiens OX=9606 GN=CLUH PE=1 SV=2	CLU_HUMAN	10811000	303630	8803300	0	942590	1093400	0	0	0	1759300	0	0
755	Leucine--tRNA ligase, cytoplasmic OS=Homo sapiens OX=9606 GN=LARS1 PE=1 SV=2	SYLC_HUMAN	19163000	0	0	3084600	13144000	0	16860000	24765000	0	1096600	0	0
756	Keratinocyte proline-rich protein OS=Homo sapiens OX=9606 GN=KPRP PE=1 SV=1	KPRP_HUMAN	0	0	0	0	0	0	0	0	95310000	89514000	0	0
757	U6 snRNA-associated Sm-like protein LSm3 OS=Homo sapiens OX=9606 GN=LSM3 PE=1 SV=2	LSM3_HUMAN	0	0	6392400	15464000	0	0	17340000	26836000	0	1931600	0	8318800
758	Myb-binding protein 1A OS=Homo sapiens OX=9606 GN=MYBBP1A PE=1 SV=2	MBB1A_HUMAN	1730000	1988700	0	0	8662400	4976400	4000300	5467800	0	4293700	0	0
759	Forkhead box protein K1 OS=Homo sapiens OX=9606 GN=FOXK1 PE=1 SV=1	FOXK1_HUMAN	12818000	853720	0	0	3930400	3876200	0	3777200	0	2527800	0	0
760	V-type proton ATPase subunit B, brain isoform OS=Homo sapiens OX=9606 GN=ATP6V1B2 PE=1 SV=3	VATB2_HUMAN	1278800	0	5146600	2695300	0	1224900	0	0	0	330660	0	0
761	DNA topoisomerase 2-alpha OS=Homo sapiens OX=9606 GN=TOP2A PE=1 SV=3	TOP2A_HUMAN	0	0	1753200	1945700	4987600	1088200	3270100	3999400	0	0	0	0
762	40S ribosomal protein S24 OS=Homo sapiens OX=9606 GN=RPS24 PE=1 SV=1	RS24_HUMAN	0	0	16879000	13901000	0	0	23932000	12168000	0	0	631950	4632400
763	Protein lin-7 homolog C OS=Homo sapiens OX=9606 GN=LIN7C PE=1 SV=1	LIN7C_HUMAN	5320100	951960	7835900	1650700	1730000	0	6625500	5201000	0	0	0	0
764	Midasin OS=Homo sapiens OX=9606 GN=MDN1 PE=1 SV=2	MDN1_HUMAN	0	0	662710	2200300	0	18434000	1210800	0	0	0	0	0
765	Acetyl-CoA carboxylase 1 OS=Homo sapiens OX=9606 GN=ACACA PE=1 SV=2	ACACA_HUMAN	506810	0	938090	2131000	0	0	2029500	0	0	0	0	0
766	Vacuolar protein sorting-associated protein 35 OS=Homo sapiens OX=9606 GN=VPS35 PE=1 SV=2	VPS35_HUMAN	0	8357600	14887000	15313000	0	13945000	3482300	5438800	7890600	670120	880180	0
767	Proteasome subunit beta type-7 OS=Homo sapiens OX=9606 GN=PSMB7 PE=1 SV=1	PSB7_HUMAN	4273900	12526000	0	4488000	2004000	241220	14678000	13958000	4291400	5173300	0	0
768	Histidine triad nucleotide-binding protein 1 OS=Homo sapiens OX=9606 GN=HINT1 PE=1 SV=2	HINT1_HUMAN	3209300	7806100	28090000	15161000	12614000	14742000	22900000	42426000	0	0	10388000	0
769	Elongation factor Ts, mitochondrial OS=Homo sapiens OX=9606 GN=TSFM PE=1 SV=2	EFTS_HUMAN	26643000	31589000	9338100	3528200	14732000	12247000	15972000	16234000	3104800	0	0	0
770	S-formylglutathione hydrolase OS=Homo sapiens OX=9606 GN=ESD PE=1 SV=2	ESTD_HUMAN	0	5877500	26718000	20731000	3905400	5318800	8086400	11154000	0	0	0	0
771	Acidic leucine-rich nuclear phosphoprotein 32 family member E OS=Homo sapiens OX=9606 GN=ANP32E PE=1 SV=1	AN32E_HUMAN	0	0	6138800	10703000	2188800	2970600	8519100	18528000	0	0	0	0
772	Cation-independent mannose-6-phosphate receptor OS=Homo sapiens OX=9606 GN=IGF2R PE=1 SV=3	MPRI_HUMAN	0	0	292850	0	0	2349500	2396200	0	0	0	0	0
773	Drebrin-like protein OS=Homo sapiens OX=9606 GN=DBNL PE=1 SV=1	DBNL_HUMAN	0	2282400	2968700	2035200	0	1655000	0	0	3106800	3998400	0	4939600
774	Zinc finger CCCH domain-containing protein 15 OS=Homo sapiens OX=9606 GN=ZC3H15 PE=1 SV=1	ZC3HF_HUMAN	0	0	5111500	1097700	0	0	0	0	339390	6901600	1740100	15335000
775	Regulation of nuclear pre-mRNA domain-containing protein 1B OS=Homo sapiens OX=9606 GN=RPRD1B PE=1 SV=1	RPR1B_HUMAN	9148600	0	5214900	3385200	0	9363400	11401000	13435000	3036800	6819400	0	0
776	Nuclear pore complex protein Nup107 OS=Homo sapiens OX=9606 GN=NUP107 PE=1 SV=1	NU107_HUMAN	6920600	5146700	0	0	0	0	2647600	2021100	1819000	0	0	0
777	Polyadenylate-binding protein 4 OS=Homo sapiens OX=9606 GN=PABPC4 PE=1 SV=1	PABP4_HUMAN	2224400	6435400	73118000	105300000	0	11234000	3214200	9255300	9768700	8091500	0	0
778	RNA-binding protein Raly OS=Homo sapiens OX=9606 GN=RALY PE=1 SV=1	RALY_HUMAN	0	6243100	6491400	4698800	0	0	11582000	14514000	4621700	0	3586700	4176800
779	Bifunctional methylenetetrahydrofolate dehydrogenase/cyclohydrolase, mitochondrial OS=Homo sapiens OX=9606 GN=MTHFD2 PE=1 SV=2	MTDC_HUMAN	14120000	10207000	5285500	0	7127700	7822300	4058000	6059600	0	0	0	0
780	DnaJ homolog subfamily C member 9 OS=Homo sapiens OX=9606 GN=DNAJC9 PE=1 SV=1	DNJC9_HUMAN	16316000	2061600	10131000	4726400	0	0	9898800	7691800	0	4184600	0	0
781	Protein SON OS=Homo sapiens OX=9606 GN=SON PE=1 SV=4	SON_HUMAN	1228500	0	529490	536540	0	0	0	0	572980	0	0	0
782	Perilipin-3 OS=Homo sapiens OX=9606 GN=PLIN3 PE=1 SV=3	PLIN3_HUMAN	4305600	0	2406200	3340600	13005000	4553800	4933700	1324500	10971000	16450000	0	0
783	NADH dehydrogenase [ubiquinone] 1 alpha subcomplex assembly factor 2 OS=Homo sapiens OX=9606 GN=NDUFAF2 PE=1 SV=1	NDUF2_HUMAN	0	3449700	2257500	2777100	3248600	4908200	3278400	2839400	0	0	1884500	0
784	Septin-9 OS=Homo sapiens OX=9606 GN=SEPTIN9 PE=1 SV=2	SEPT9_HUMAN	0	0	0	3793800	5772200	0	11567000	8830000	0	0	0	0
785	RNA-binding protein 42 OS=Homo sapiens OX=9606 GN=RBM42 PE=1 SV=1	RBM42_HUMAN	6070600	0	4762300	0	0	12853000	3293100	12122000	568300	0	0	0
786	Cytochrome c oxidase subunit 5B, mitochondrial OS=Homo sapiens OX=9606 GN=COX5B PE=1 SV=2	COX5B_HUMAN	0	0	0	8324400	2960700	0	11490000	5898600	0	0	0	0
787	Nucleolar protein 14 OS=Homo sapiens OX=9606 GN=NOP14 PE=1 SV=3	NOP14_HUMAN	9287600	0	1308100	0	5311600	0	1561200	1191800	0	1644200	0	0
788	SWI/SNF complex subunit SMARCC1 OS=Homo sapiens OX=9606 GN=SMARCC1 PE=1 SV=3	SMRC1_HUMAN	4654300	1938800	4443200	4484400	0	6715300	0	5502300	3678800	7318400	0	0
789	Small subunit processome component 20 homolog OS=Homo sapiens OX=9606 GN=UTP20 PE=1 SV=3	UTP20_HUMAN	0	0	207100	0	6543400	0	3618000	0	0	0	0	0
790	Probable ATP-dependent RNA helicase DDX6 OS=Homo sapiens OX=9606 GN=DDX6 PE=1 SV=2	DDX6_HUMAN	0	4789800	6554800	4776700	8507800	6334500	0	1801100	0	0	0	0
791	Transmembrane emp24 domain-containing protein 10 OS=Homo sapiens OX=9606 GN=TMED10 PE=1 SV=2	TMEDA_HUMAN	6086100	0	3982800	0	0	2087000	4354700	10983000	0	0	0	0
792	UDP-N-acetylglucosamine--peptide N-acetylglucosaminyltransferase 110 kDa subunit OS=Homo sapiens OX=9606 GN=OGT PE=1 SV=3	OGT1_HUMAN	5289700	10904000	6075500	4894700	7025300	3498500	3097000	2364200	0	0	4654500	7926100
793	Aspartate aminotransferase, mitochondrial OS=Homo sapiens OX=9606 GN=GOT2 PE=1 SV=3	AATM_HUMAN	0	0	7264500	19372000	5653100	7820100	0	3473200	2257100	0	7368300	6874000
794	L-aminoadipate-semialdehyde dehydrogenase-phosphopantetheinyl transferase OS=Homo sapiens OX=9606 GN=AASDHPPT PE=1 SV=2	ADPPT_HUMAN	2871300	0	2571800	5513200	2778100	0	3104900	3461900	0	0	0	0
795	Sorting nexin-3 OS=Homo sapiens OX=9606 GN=SNX3 PE=1 SV=3	SNX3_HUMAN	0	1214400	1085600	1515000	0	0	0	14651000	0	0	0	4697100
796	Eukaryotic translation initiation factor 1A, X-chromosomal OS=Homo sapiens OX=9606 GN=EIF1AX PE=1 SV=2	IF1AX_HUMAN	5140800	0	16449000	11517000	0	0	10531000	1496500	0	0	5099800	0
797	UMP-CMP kinase OS=Homo sapiens OX=9606 GN=CMPK1 PE=1 SV=3	KCY_HUMAN	24539000	9366400	1880400	4627100	5278900	7957300	7429300	3207800	0	0	0	0
798	Tubulin--tyrosine ligase-like protein 12 OS=Homo sapiens OX=9606 GN=TTLL12 PE=1 SV=2	TTL12_HUMAN	0	0	5180200	39081000	0	8882600	0	0	0	10893000	0	0
799	Keratin, type II cytoskeletal 8 OS=Homo sapiens OX=9606 GN=KRT8 PE=1 SV=7	K2C8_HUMAN	0	0	49334000	0	11358000	0	21422000	0	44095000	13752000	116350000	0
800	Dihydrofolate reductase OS=Homo sapiens OX=9606 GN=DHFR PE=1 SV=2	DYR_HUMAN	1893500	0	0	11770000	0	6832700	3755000	2760000	0	0	3566100	11020000
801	Probable 28S rRNA (cytosine(4447)-C(5))-methyltransferase OS=Homo sapiens OX=9606 GN=NOP2 PE=1 SV=2	NOP2_HUMAN	0	0	6617800	20713000	1498100	0	0	0	0	6087300	0	0
802	Growth factor receptor-bound protein 2 OS=Homo sapiens OX=9606 GN=GRB2 PE=1 SV=1	GRB2_HUMAN	20273000	8295400	5669200	0	0	3564700	11217000	2437300	0	0	0	0
803	Transcription factor BTF3 OS=Homo sapiens OX=9606 GN=BTF3 PE=1 SV=1	BTF3_HUMAN	16705000	3121800	3769200	1398800	817420	2380900	17935000	16416000	0	0	0	0
804	Calponin-3 OS=Homo sapiens OX=9606 GN=CNN3 PE=1 SV=1	CNN3_HUMAN	7348200	0	0	0	4294000	0	0	5288100	4315600	5094500	0	0
805	Regulation of nuclear pre-mRNA domain-containing protein 1A OS=Homo sapiens OX=9606 GN=RPRD1A PE=1 SV=1	RPR1A_HUMAN	2213300	18072000	7075600	6986500	4241500	0	964210	4222500	0	0	0	0
806	Aldo-keto reductase family 1 member B1 OS=Homo sapiens OX=9606 GN=AKR1B1 PE=1 SV=3	ALDR_HUMAN	1251300	0	3233500	3469100	6706600	0	4790600	1675300	6726000	0	6097100	8150200
807	Alkyldihydroxyacetonephosphate synthase, peroxisomal OS=Homo sapiens OX=9606 GN=AGPS PE=1 SV=1	ADAS_HUMAN	0	6092500	15242000	11604000	1293100	0	2070900	2508400	477220	1539600	0	0
808	Synaptic functional regulator FMR1 OS=Homo sapiens OX=9606 GN=FMR1 PE=1 SV=1	FMR1_HUMAN	34165000	0	0	0	10193000	10282000	5889600	8196500	720750	0	0	0
809	Cleavage and polyadenylation specificity factor subunit 2 OS=Homo sapiens OX=9606 GN=CPSF2 PE=1 SV=2	CPSF2_HUMAN	10663000	0	0	2929800	12550000	25094000	0	5020100	0	2677800	0	0
810	Zinc phosphodiesterase ELAC protein 2 OS=Homo sapiens OX=9606 GN=ELAC2 PE=1 SV=2	RNZ2_HUMAN	6198600	8780300	1483600	0	2159000	0	2439600	1862300	0	0	0	0
811	Ubiquitin-conjugating enzyme E2 S OS=Homo sapiens OX=9606 GN=UBE2S PE=1 SV=2	UBE2S_HUMAN	11082000	22869000	0	1121200	3600700	4756000	0	0	0	0	0	0
812	Dihydrolipoyllysine-residue succinyltransferase component of 2-oxoglutarate dehydrogenase complex, mitochondrial OS=Homo sapiens OX=9606 GN=DLST PE=1 SV=4	ODO2_HUMAN	0	0	10548000	7258600	12938000	19009000	0	1681000	2210900	1261900	0	0
813	Serine/threonine-protein phosphatase PP1-alpha catalytic subunit OS=Homo sapiens OX=9606 GN=PPP1CA PE=1 SV=1	PP1A_HUMAN	0	0	5875800	10594000	4743800	2257100	6390600	5044800	0	17744000	0	0
814	Nuclear pore complex protein Nup98-Nup96 OS=Homo sapiens OX=9606 GN=NUP98 PE=1 SV=4	NUP98_HUMAN	4129900	1152700	0	1527300	4297000	12088000	0	0	0	2087600	0	0
815	THO complex subunit 4 OS=Homo sapiens OX=9606 GN=ALYREF PE=1 SV=3	THOC4_HUMAN	0	0	0	0	0	1722500	0	3107600	62515000	15087000	6844700	0
816	Hydroxyacyl-coenzyme A dehydrogenase, mitochondrial OS=Homo sapiens OX=9606 GN=HADH PE=1 SV=3	HCDH_HUMAN	0	0	7711100	3465300	2737700	2680200	3174400	5138200	0	0	0	0
817	SUMO-activating enzyme subunit 1 OS=Homo sapiens OX=9606 GN=SAE1 PE=1 SV=1	SAE1_HUMAN	0	0	0	981040	0	8149700	0	0	0	0	0	0
818	Nucleolar GTP-binding protein 1 OS=Homo sapiens OX=9606 GN=GTPBP4 PE=1 SV=3	NOG1_HUMAN	6181500	0	6722200	5504000	5633200	5494700	14071000	10742000	0	2935000	0	0
819	V-type proton ATPase subunit E 1 OS=Homo sapiens OX=9606 GN=ATP6V1E1 PE=1 SV=1	VATE1_HUMAN	6064000	3840700	0	0	1612900	0	0	0	0	0	4109800	4944400
820	Nucleolar protein 16 OS=Homo sapiens OX=9606 GN=NOP16 PE=1 SV=2	NOP16_HUMAN	3002800	11224000	2023000	1603800	0	0	5312600	7027100	0	0	0	0
821	Eukaryotic translation initiation factor 3 subunit B OS=Homo sapiens OX=9606 GN=EIF3B PE=1 SV=3	EIF3B_HUMAN	11544000	6802000	14284000	6109000	1550200	6742700	0	0	3063900	7093200	0	0
822	Ras-related protein Rab-21 OS=Homo sapiens OX=9606 GN=RAB21 PE=1 SV=3	RAB21_HUMAN	34288000	15701000	1584000	2582200	0	3905000	2566500	7685500	0	0	0	0
823	Presequence protease, mitochondrial OS=Homo sapiens OX=9606 GN=PITRM1 PE=1 SV=3	PREP_HUMAN	4313800	3104900	2352000	0	1508700	13371000	0	0	0	0	0	0
824	Nuclear pore complex protein Nup214 OS=Homo sapiens OX=9606 GN=NUP214 PE=1 SV=2	NU214_HUMAN	4023000	0	0	0	2671700	6803200	0	0	0	0	4974300	0
825	Symplekin OS=Homo sapiens OX=9606 GN=SYMPK PE=1 SV=2	SYMPK_HUMAN	36374000	0	22406000	6476500	9087900	4364200	0	12459000	0	0	0	0
826	Carbamoyl-phosphate synthase [ammonia], mitochondrial OS=Homo sapiens OX=9606 GN=CPS1 PE=1 SV=2	CPSM_HUMAN	0	0	0	0	521760	0	5097100	0	0	0	10549000	0
827	Pyrroline-5-carboxylate reductase 2 OS=Homo sapiens OX=9606 GN=PYCR2 PE=1 SV=1	P5CR2_HUMAN	3738400	2523600	6216800	3632000	4453400	5949000	2180100	4993400	0	0	1395600	0
828	Methionine adenosyltransferase 2 subunit beta OS=Homo sapiens OX=9606 GN=MAT2B PE=1 SV=1	MAT2B_HUMAN	7497700	17811000	0	0	22521000	7664100	5419500	2102000	2357000	3001400	0	0
829	ATP-dependent RNA helicase DDX19A OS=Homo sapiens OX=9606 GN=DDX19A PE=1 SV=1	DD19A_HUMAN	2972500	0	26857000	17869000	0	10979000	0	0	2502400	13441000	1449700	0
830	Mitochondrial import inner membrane translocase subunit TIM50 OS=Homo sapiens OX=9606 GN=TIMM50 PE=1 SV=2	TIM50_HUMAN	0	6179700	4987900	5217500	6092300	0	0	6679600	0	0	0	0
831	Inosine triphosphate pyrophosphatase OS=Homo sapiens OX=9606 GN=ITPA PE=1 SV=2	ITPA_HUMAN	2149100	5744800	9644400	9424700	0	0	20468000	6881300	0	0	0	0
832	Cytoskeleton-associated protein 5 OS=Homo sapiens OX=9606 GN=CKAP5 PE=1 SV=3	CKAP5_HUMAN	6187600	0	0	3066500	0	2609600	0	6594800	0	0	0	0
833	Four and a half LIM domains protein 1 OS=Homo sapiens OX=9606 GN=FHL1 PE=1 SV=4	FHL1_HUMAN	3310000	5411500	0	0	8994500	4213600	5866100	1536400	0	0	0	0
834	Nesprin-1 OS=Homo sapiens OX=9606 GN=SYNE1 PE=1 SV=4	SYNE1_HUMAN	0	21861000	0	5936700	0	0	0	0	0	0	0	0
835	Spectrin beta chain, non-erythrocytic 2 OS=Homo sapiens OX=9606 GN=SPTBN2 PE=1 SV=3	SPTN2_HUMAN	0	0	261390	207860	0	1866600	993440	0	0	2325400	0	0
836	FACT complex subunit SSRP1 OS=Homo sapiens OX=9606 GN=SSRP1 PE=1 SV=1	SSRP1_HUMAN	8621600	0	10539000	10138000	2888900	4528900	24398000	9680300	0	3199500	3544100	4790500
837	Serine/threonine-protein kinase N2 OS=Homo sapiens OX=9606 GN=PKN2 PE=1 SV=1	PKN2_HUMAN	0	0	0	0	8742100	4301600	2817600	3515100	1232800	1999200	5260900	0
838	HEAT repeat-containing protein 3 OS=Homo sapiens OX=9606 GN=HEATR3 PE=1 SV=2	HEAT3_HUMAN	3778500	0	0	921300	1969100	5603200	0	0	2075600	690940	0	0
839	26S proteasome non-ATPase regulatory subunit 9 OS=Homo sapiens OX=9606 GN=PSMD9 PE=1 SV=3	PSMD9_HUMAN	0	0	5982200	2653000	0	5756700	0	0	0	0	2280000	0
840	Developmentally-regulated GTP-binding protein 1 OS=Homo sapiens OX=9606 GN=DRG1 PE=1 SV=1	DRG1_HUMAN	0	0	3440200	3055600	0	2213300	1657400	1265200	0	4821000	0	0
841	Glutamine amidotransferase-like class 1 domain-containing protein 3A, mitochondrial OS=Homo sapiens OX=9606 GN=GATD3A PE=1 SV=1	GAL3A_HUMAN	14236000	9945800	3701900	4227200	10096000	11295000	8211700	26317000	0	5750700	0	0
842	CTP synthase 1 OS=Homo sapiens OX=9606 GN=CTPS1 PE=1 SV=2	PYRG1_HUMAN	0	0	12631000	18477000	0	0	0	6959400	7374300	9222400	14533000	18618000
843	Phenylalanine--tRNA ligase beta subunit OS=Homo sapiens OX=9606 GN=FARSB PE=1 SV=3	SYFB_HUMAN	1874100	0	11614000	517130	0	0	0	1230400	1038500	0	0	0
844	Asparagine--tRNA ligase, cytoplasmic OS=Homo sapiens OX=9606 GN=NARS1 PE=1 SV=1	SYNC_HUMAN	0	4582500	2327200	15918000	2883900	0	3281800	6066000	0	0	0	0
845	Trifunctional enzyme subunit alpha, mitochondrial OS=Homo sapiens OX=9606 GN=HADHA PE=1 SV=2	ECHA_HUMAN	8214200	0	0	23570000	0	4922800	582800	0	0	0	0	0
846	Proteasome subunit beta type-1 OS=Homo sapiens OX=9606 GN=PSMB1 PE=1 SV=2	PSB1_HUMAN	6018200	0	29329000	17036000	0	0	21814000	27256000	0	0	0	10838000
847	NADH dehydrogenase [ubiquinone] 1 alpha subcomplex subunit 5 OS=Homo sapiens OX=9606 GN=NDUFA5 PE=1 SV=3	NDUA5_HUMAN	0	0	7150400	5056600	1323500	0	9346000	7244300	0	0	0	0
848	HCLS1-associated protein X-1 OS=Homo sapiens OX=9606 GN=HAX1 PE=1 SV=2	HAX1_HUMAN	4897100	0	0	0	7855800	0	0	608320	1504500	0	0	0
849	Glomulin OS=Homo sapiens OX=9606 GN=GLMN PE=1 SV=2	GLMN_HUMAN	38494000	0	5528000	10152000	16816000	13582000	12859000	20783000	8612600	4299600	0	0
850	SRA stem-loop-interacting RNA-binding protein, mitochondrial OS=Homo sapiens OX=9606 GN=SLIRP PE=1 SV=1	SLIRP_HUMAN	5848900	0	4717000	0	0	0	8346600	2043900	0	2800300	0	0
851	Eukaryotic translation initiation factor 2 subunit 2 OS=Homo sapiens OX=9606 GN=EIF2S2 PE=1 SV=2	IF2B_HUMAN	774880	0	5741600	7247100	0	0	20313000	0	0	0	1366500	3197900
852	Targeting protein for Xklp2 OS=Homo sapiens OX=9606 GN=TPX2 PE=1 SV=2	TPX2_HUMAN	8339900	0	0	0	0	0	0	2040800	0	1789300	0	0
853	Thiosulfate sulfurtransferase OS=Homo sapiens OX=9606 GN=TST PE=1 SV=4	THTR_HUMAN	0	0	0	2361900	5155000	0	9093100	0	6449700	0	0	0
854	Immunoglobulin kappa constant OS=Homo sapiens OX=9606 GN=IGKC PE=1 SV=2	IGKC_HUMAN	0	1744000	0	0	629380	904300	0	0	832240	5205300	0	0
855	Nuclear pore complex protein Nup133 OS=Homo sapiens OX=9606 GN=NUP133 PE=1 SV=2	NU133_HUMAN	8746000	0	0	9722000	19048000	10982000	0	0	0	0	0	6927500
856	Ribose-phosphate pyrophosphokinase 1 OS=Homo sapiens OX=9606 GN=PRPS1 PE=1 SV=2	PRPS1_HUMAN	0	0	31344000	30813000	0	0	38752000	11577000	174050	0	0	0
857	Eukaryotic translation elongation factor 1 epsilon-1 OS=Homo sapiens OX=9606 GN=EEF1E1 PE=1 SV=1	MCA3_HUMAN	14191000	7066700	8051300	0	8756000	6437600	9690500	15165000	504200	9560300	16130000	12090000
858	WW domain-binding protein 11 OS=Homo sapiens OX=9606 GN=WBP11 PE=1 SV=1	WBP11_HUMAN	3470600	4267400	0	1031000	2050100	0	0	0	0	1211500	0	0
859	Delta(3,5)-Delta(2,4)-dienoyl-CoA isomerase, mitochondrial OS=Homo sapiens OX=9606 GN=ECH1 PE=1 SV=2	ECH1_HUMAN	0	0	0	0	0	4330500	7811000	2981000	0	0	0	0
860	RNA-binding protein 28 OS=Homo sapiens OX=9606 GN=RBM28 PE=1 SV=3	RBM28_HUMAN	11607000	5208000	4171700	926490	691360	0	0	0	1688200	1913000	0	0
861	E3 ubiquitin-protein ligase MYCBP2 OS=Homo sapiens OX=9606 GN=MYCBP2 PE=1 SV=4	MYCB2_HUMAN	0	0	19292000	0	0	7706100	16250000	4087300	0	0	0	0
862	Inactive C-alpha-formylglycine-generating enzyme 2 OS=Homo sapiens OX=9606 GN=SUMF2 PE=1 SV=2	SUMF2_HUMAN	9735400	6583400	0	794350	5087600	12074000	0	0	0	0	0	0
863	Exosome component 10 OS=Homo sapiens OX=9606 GN=EXOSC10 PE=1 SV=2	EXOSX_HUMAN	17269000	11778000	14663000	0	5238000	15384000	0	0	0	0	0	0
864	39S ribosomal protein L28, mitochondrial OS=Homo sapiens OX=9606 GN=MRPL28 PE=1 SV=4	RM28_HUMAN	35359000	0	2399900	2782900	3728300	0	2861100	4827700	0	0	0	0
865	Tyrosine-protein kinase BAZ1B OS=Homo sapiens OX=9606 GN=BAZ1B PE=1 SV=2	BAZ1B_HUMAN	0	0	0	1079400	0	0	1027800	1626400	0	0	0	0
866	Coatomer subunit epsilon OS=Homo sapiens OX=9606 GN=COPE PE=1 SV=3	COPE_HUMAN	0	0	8808600	6139900	0	0	21290000	22081000	0	0	0	3243600
867	N-terminal Xaa-Pro-Lys N-methyltransferase 1 OS=Homo sapiens OX=9606 GN=NTMT1 PE=1 SV=3	NTM1A_HUMAN	910750	0	9168300	0	0	0	10235000	7821700	4924300	7531500	0	10280000
868	SRSF protein kinase 1 OS=Homo sapiens OX=9606 GN=SRPK1 PE=1 SV=2	SRPK1_HUMAN	9322800	9025400	6462600	8916800	9279900	0	1845400	11761000	623250	0	0	0
869	Zinc finger CCCH domain-containing protein 14 OS=Homo sapiens OX=9606 GN=ZC3H14 PE=1 SV=1	ZC3HE_HUMAN	0	0	0	2579500	0	0	4773000	3643600	2540700	2925300	0	0
870	ATP-binding cassette sub-family F member 1 OS=Homo sapiens OX=9606 GN=ABCF1 PE=1 SV=2	ABCF1_HUMAN	34499000	0	0	0	0	3925900	0	1553600	1259300	0	0	0
871	Protein PRRC2C OS=Homo sapiens OX=9606 GN=PRRC2C PE=1 SV=4	PRC2C_HUMAN	0	0	1439400	0	0	0	0	0	499020	5351800	0	0
872	Density-regulated protein OS=Homo sapiens OX=9606 GN=DENR PE=1 SV=2	DENR_HUMAN	3706200	1799100	10684000	2622200	16489000	4184400	2428400	6335500	0	0	0	0
873	Protein CutA OS=Homo sapiens OX=9606 GN=CUTA PE=1 SV=2	CUTA_HUMAN	1694900	5100000	24314000	11965000	0	0	1631200	7314300	0	0	0	2311300
874	RNA cytosine C(5)-methyltransferase NSUN2 OS=Homo sapiens OX=9606 GN=NSUN2 PE=1 SV=2	NSUN2_HUMAN	0	0	4619700	12012000	0	0	0	0	0	0	0	0
875	Ras-related protein Rab-5C OS=Homo sapiens OX=9606 GN=RAB5C PE=1 SV=2	RAB5C_HUMAN	0	0	0	0	0	0	10305000	9724900	6551000	4914100	0	5106600
876	Transportin-1 OS=Homo sapiens OX=9606 GN=TNPO1 PE=1 SV=2	TNPO1_HUMAN	1112900	13971000	3363800	12205000	3469300	0	3740500	4879600	0	0	0	0
877	Transcription elongation factor A protein 1 OS=Homo sapiens OX=9606 GN=TCEA1 PE=1 SV=2	TCEA1_HUMAN	8522000	0	0	1992900	2230400	3777700	2839700	4945800	0	1776500	0	0
878	RNA-binding protein 10 OS=Homo sapiens OX=9606 GN=RBM10 PE=1 SV=3	RBM10_HUMAN	0	0	3754000	2020800	950050	0	0	0	0	539300	0	0
879	Importin-4 OS=Homo sapiens OX=9606 GN=IPO4 PE=1 SV=2	IPO4_HUMAN	4549100	0	13045000	12880000	0	0	1458100	1113100	0	0	0	0
880	Mediator of DNA damage checkpoint protein 1 OS=Homo sapiens OX=9606 GN=MDC1 PE=1 SV=3	MDC1_HUMAN	3264000	5939000	0	0	0	0	0	5247800	0	1895700	2385900	5341100
881	Actin-like protein 6A OS=Homo sapiens OX=9606 GN=ACTL6A PE=1 SV=1	ACL6A_HUMAN	10432000	1949000	19248000	3601000	0	6588400	1474900	1643700	0	0	0	0
882	Transcription elongation factor SPT5 OS=Homo sapiens OX=9606 GN=SUPT5H PE=1 SV=1	SPT5H_HUMAN	7469100	0	0	4777600	1569700	12774000	0	0	2226500	0	0	0
883	Coiled-coil domain-containing protein 6 OS=Homo sapiens OX=9606 GN=CCDC6 PE=1 SV=2	CCDC6_HUMAN	0	1020100	0	0	2492500	4036900	2888500	2205000	0	1707400	0	0
884	Nucleoporin NUP188 homolog OS=Homo sapiens OX=9606 GN=NUP188 PE=1 SV=1	NU188_HUMAN	9016000	3818600	0	0	3464000	0	0	942680	0	0	0	0
885	BolA-like protein 2 OS=Homo sapiens OX=9606 GN=BOLA2 PE=1 SV=1	BOLA2_HUMAN	0	0	2253200	1377200	0	0	0	11320000	0	0	5019500	4586700
886	Acylglycerol kinase, mitochondrial OS=Homo sapiens OX=9606 GN=AGK PE=1 SV=2	AGK_HUMAN	1936000	646240	1025400	0	2041600	0	0	0	0	0	0	0
887	NADH dehydrogenase [ubiquinone] iron-sulfur protein 8, mitochondrial OS=Homo sapiens OX=9606 GN=NDUFS8 PE=1 SV=1	NDUS8_HUMAN	0	0	4921000	6540000	0	7955400	5813100	11565000	0	0	0	0
888	Peptidyl-prolyl cis-trans isomerase NIMA-interacting 1 OS=Homo sapiens OX=9606 GN=PIN1 PE=1 SV=1	PIN1_HUMAN	9752800	0	3507000	3253200	0	0	22851000	1384100	0	0	10306000	0
889	Oligoribonuclease, mitochondrial OS=Homo sapiens OX=9606 GN=REXO2 PE=1 SV=3	ORN_HUMAN	2608800	15794000	1128600	0	6380300	12872000	2076100	5812000	1072400	0	0	0
890	Lamin-B2 OS=Homo sapiens OX=9606 GN=LMNB2 PE=1 SV=4	LMNB2_HUMAN	0	0	0	0	0	0	0	0	237300	5876600	0	0
891	39S ribosomal protein L15, mitochondrial OS=Homo sapiens OX=9606 GN=MRPL15 PE=1 SV=1	RM15_HUMAN	2023300	8532100	0	0	0	6094200	0	2907100	0	0	0	0
892	28S ribosomal protein S18b, mitochondrial OS=Homo sapiens OX=9606 GN=MRPS18B PE=1 SV=1	RT18B_HUMAN	6335100	5363500	5023200	2316600	2970800	0	5740400	0	0	0	0	0
893	Endophilin-B1 OS=Homo sapiens OX=9606 GN=SH3GLB1 PE=1 SV=1	SHLB1_HUMAN	5701400	4360700	0	0	1725800	5427200	0	0	0	0	0	0
894	Probable ubiquitin carboxyl-terminal hydrolase FAF-X OS=Homo sapiens OX=9606 GN=USP9X PE=1 SV=3	USP9X_HUMAN	0	0	0	0	0	0	0	0	0	0	0	0
895	Cleft lip and palate transmembrane protein 1 OS=Homo sapiens OX=9606 GN=CLPTM1 PE=1 SV=1	CLPT1_HUMAN	0	0	0	0	0	0	169190	0	7244500	1749800	0	22831000
896	Cofilin-2 OS=Homo sapiens OX=9606 GN=CFL2 PE=1 SV=1	COF2_HUMAN	44060000	33531000	48843000	53913000	23987000	40470000	68822000	68304000	6050400	0	6511900	10051000
897	Tropomyosin alpha-4 chain OS=Homo sapiens OX=9606 GN=TPM4 PE=1 SV=3	TPM4_HUMAN	145170000	94614000	26107000	0	68779000	0	70140000	48163000	41378000	26686000	0	6535600
898	Proline-rich protein PRCC OS=Homo sapiens OX=9606 GN=PRCC PE=1 SV=1	PRCC_HUMAN	0	1270600	0	0	9309000	5958700	0	0	1340600	4483600	0	0
899	Protein RRP5 homolog OS=Homo sapiens OX=9606 GN=PDCD11 PE=1 SV=3	RRP5_HUMAN	0	0	1779100	0	0	0	0	2938400	0	0	0	0
900	Vesicle-fusing ATPase OS=Homo sapiens OX=9606 GN=NSF PE=1 SV=3	NSF_HUMAN	0	2376600	11503000	2513400	0	0	0	0	3126100	0	0	0
901	Ubiquitin-like-conjugating enzyme ATG3 OS=Homo sapiens OX=9606 GN=ATG3 PE=1 SV=1	ATG3_HUMAN	0	0	0	0	4607100	0	8567800	6540400	3641600	0	0	8801800
902	TBC1 domain family member 4 OS=Homo sapiens OX=9606 GN=TBC1D4 PE=1 SV=2	TBCD4_HUMAN	12901000	17695000	0	0	9924200	0	4118100	6410500	0	0	0	0
903	Casein kinase II subunit beta OS=Homo sapiens OX=9606 GN=CSNK2B PE=1 SV=1	CSK2B_HUMAN	2976500	0	4386100	5010400	13217000	11877000	14913000	7539500	0	0	0	0
904	Procollagen galactosyltransferase 1 OS=Homo sapiens OX=9606 GN=COLGALT1 PE=1 SV=1	GT251_HUMAN	2380600	0	3094900	0	0	0	0	0	6566500	4003600	0	0
905	Putative E3 ubiquitin-protein ligase protein PFF1365c OS=Plasmodium falciparum (isolate 3D7) OX=36329 GN=PFF1365c PE=1 SV=1	ALTH1_PLAF7	0	0	10159000	3274000	0	2046000	3363500	0	0	0	0	0
906	N-alpha-acetyltransferase 50 OS=Homo sapiens OX=9606 GN=NAA50 PE=1 SV=1	NAA50_HUMAN	0	0	0	0	0	11556000	19059000	13434000	0	4617400	0	0
907	Adenylate kinase isoenzyme 1 OS=Homo sapiens OX=9606 GN=AK1 PE=1 SV=3	KAD1_HUMAN	0	0	3098700	0	1534000	0	5213200	2593300	0	577160	0	0
908	Transport and Golgi organization protein 1 homolog OS=Homo sapiens OX=9606 GN=MIA3 PE=1 SV=1	TGO1_HUMAN	0	552730	1405500	0	0	301860	0	5866300	0	0	0	0
909	Keratin, type I cytoskeletal 17 OS=Homo sapiens OX=9606 GN=KRT17 PE=1 SV=2	K1C17_HUMAN	0	0	822500	0	0	0	2293700	0	69387000	52896000	14086000	0
910	Calmodulin-like protein 5 OS=Homo sapiens OX=9606 GN=CALML5 PE=1 SV=2	CALL5_HUMAN	0	0	196300	0	0	0	0	0	16361000	18790000	0	0
911	Filaggrin-2 OS=Homo sapiens OX=9606 GN=FLG2 PE=1 SV=1	FILA2_HUMAN	0	0	0	0	0	0	0	0	63952000	30736000	0	0
912	SAP domain-containing ribonucleoprotein OS=Homo sapiens OX=9606 GN=SARNP PE=1 SV=3	SARNP_HUMAN	3417600	0	0	1604500	0	2124600	0	4743500	0	293750	0	0
913	Pre-mRNA 3'-end-processing factor FIP1 OS=Homo sapiens OX=9606 GN=FIP1L1 PE=1 SV=1	FIP1_HUMAN	0	0	1294600	1756500	6239700	0	0	0	6996400	5280500	3927900	0
914	Heterochromatin protein 1-binding protein 3 OS=Homo sapiens OX=9606 GN=HP1BP3 PE=1 SV=1	HP1B3_HUMAN	0	0	0	0	16614000	8866700	0	0	4691100	0	0	0
915	Eukaryotic translation initiation factor 3 subunit L OS=Homo sapiens OX=9606 GN=EIF3L PE=1 SV=1	EIF3L_HUMAN	16542000	0	28372000	25921000	60759000	17911000	0	0	0	15119000	0	0
916	mRNA export factor OS=Homo sapiens OX=9606 GN=RAE1 PE=1 SV=1	RAE1L_HUMAN	0	3190300	1223000	1319200	4823900	0	0	0	0	0	0	0
917	Copine-3 OS=Homo sapiens OX=9606 GN=CPNE3 PE=1 SV=1	CPNE3_HUMAN	2415200	0	16572000	13113000	4500200	0	0	0	0	2733100	0	0
918	26S proteasome non-ATPase regulatory subunit 10 OS=Homo sapiens OX=9606 GN=PSMD10 PE=1 SV=1	PSD10_HUMAN	0	0	5707900	13898000	6585700	0	10892000	4095800	0	0	0	0
919	Nucleolar complex protein 3 homolog OS=Homo sapiens OX=9606 GN=NOC3L PE=1 SV=1	NOC3L_HUMAN	0	0	4856400	0	7817200	1384200	0	0	514630	0	0	0
920	Alpha-aminoadipic semialdehyde dehydrogenase OS=Homo sapiens OX=9606 GN=ALDH7A1 PE=1 SV=5	AL7A1_HUMAN	2238900	0	1324700	6429700	0	0	0	0	2290300	0	0	0
921	RNA transcription, translation and transport factor protein OS=Homo sapiens OX=9606 GN=RTRAF PE=1 SV=1	RTRAF_HUMAN	1015000	0	0	0	0	0	13486000	9416600	0	0	1754000	1922700
922	Replication factor C subunit 4 OS=Homo sapiens OX=9606 GN=RFC4 PE=1 SV=2	RFC4_HUMAN	0	0	6736400	1482800	0	0	0	3511500	0	0	0	0
923	Desmoglein-1 OS=Homo sapiens OX=9606 GN=DSG1 PE=1 SV=2	DSG1_HUMAN	0	0	0	0	0	0	0	0	139620000	58101000	0	0
924	U2 snRNP-associated SURP motif-containing protein OS=Homo sapiens OX=9606 GN=U2SURP PE=1 SV=2	SR140_HUMAN	0	0	0	8768000	2555700	2910800	2925100	2232900	0	1737300	0	0
925	D-dopachrome decarboxylase OS=Homo sapiens OX=9606 GN=DDT PE=1 SV=3	DOPD_HUMAN	0	0	11865000	17219000	10487000	0	4686000	13654000	0	3796900	0	0
926	Succinate dehydrogenase [ubiquinone] iron-sulfur subunit, mitochondrial OS=Homo sapiens OX=9606 GN=SDHB PE=1 SV=3	SDHB_HUMAN	2501200	0	13234000	14952000	3575900	0	2092300	6087000	0	2004300	0	0
927	E3 ubiquitin-protein ligase UBR4 OS=Homo sapiens OX=9606 GN=UBR4 PE=1 SV=1	UBR4_HUMAN	0	0	0	0	0	2215200	1095700	0	0	0	0	0
928	DNA mismatch repair protein Msh2 OS=Homo sapiens OX=9606 GN=MSH2 PE=1 SV=1	MSH2_HUMAN	1565200	0	0	0	2091200	0	0	0	0	0	0	0
929	Calcium-binding mitochondrial carrier protein Aralar2 OS=Homo sapiens OX=9606 GN=SLC25A13 PE=1 SV=2	CMC2_HUMAN	0	0	16661000	10091000	0	0	0	0	4659400	2876800	0	0
930	Annexin A1 OS=Homo sapiens OX=9606 GN=ANXA1 PE=1 SV=2	ANXA1_HUMAN	0	0	117920	0	0	0	1459900	6387900	0	0	6547400	0
931	Keratin, type I cytoskeletal 16 OS=Homo sapiens OX=9606 GN=KRT16 PE=1 SV=4	K1C16_HUMAN	0	0	754360	0	0	0	0	0	165400000	107480000	0	0
932	Membrane-associated progesterone receptor component 2 OS=Homo sapiens OX=9606 GN=PGRMC2 PE=1 SV=1	PGRC2_HUMAN	0	0	6611100	0	0	0	32489000	9176600	0	3990200	3511500	0
933	Large neutral amino acids transporter small subunit 1 OS=Homo sapiens OX=9606 GN=SLC7A5 PE=1 SV=2	LAT1_HUMAN	7196000	11624000	0	0	0	0	173380	3944000	5410100	0	0	10773000
934	28S ribosomal protein S7, mitochondrial OS=Homo sapiens OX=9606 GN=MRPS7 PE=1 SV=2	RT07_HUMAN	0	7329500	3508900	1018100	0	0	0	4747700	0	1698800	0	0
935	WD repeat-containing protein 36 OS=Homo sapiens OX=9606 GN=WDR36 PE=1 SV=1	WDR36_HUMAN	9932600	5016900	14391000	7010600	8710000	6880600	257890	0	616150	924490	0	0
936	Sialic acid synthase OS=Homo sapiens OX=9606 GN=NANS PE=1 SV=2	SIAS_HUMAN	15615000	0	0	1915000	5884100	0	2264400	3384000	4577200	0	0	0
937	Cytochrome c oxidase assembly factor 3 homolog, mitochondrial OS=Homo sapiens OX=9606 GN=COA3 PE=1 SV=1	COA3_HUMAN	0	0	0	3563400	0	1047800	1859300	3797300	0	0	8998400	14657000
938	Cytosolic Fe-S cluster assembly factor NUBP2 OS=Homo sapiens OX=9606 GN=NUBP2 PE=1 SV=1	NUBP2_HUMAN	4309800	15003000	0	10186000	0	6616300	11530000	10891000	0	0	0	0
939	NAD(P) transhydrogenase, mitochondrial OS=Homo sapiens OX=9606 GN=NNT PE=1 SV=3	NNTM_HUMAN	0	0	602610	1130200	0	0	0	0	0	0	0	0
940	Coiled-coil domain-containing protein 47 OS=Homo sapiens OX=9606 GN=CCDC47 PE=1 SV=1	CCD47_HUMAN	3703400	6359000	5668000	1575200	12831000	6089500	4114000	5660300	0	0	0	0
941	NADH dehydrogenase [ubiquinone] 1 alpha subcomplex subunit 8 OS=Homo sapiens OX=9606 GN=NDUFA8 PE=1 SV=3	NDUA8_HUMAN	10282000	4976400	0	12732000	4113100	13270000	5710800	9961100	0	0	0	0
942	Protein FAM50A OS=Homo sapiens OX=9606 GN=FAM50A PE=1 SV=2	FA50A_HUMAN	11206000	23380000	0	0	23127000	0	0	0	2753100	16143000	0	0
943	RNA-binding protein 26 OS=Homo sapiens OX=9606 GN=RBM26 PE=1 SV=3	RBM26_HUMAN	0	0	0	0	9630300	8419400	0	0	1211500	0	0	0
944	Isocitrate dehydrogenase [NADP] cytoplasmic OS=Homo sapiens OX=9606 GN=IDH1 PE=1 SV=2	IDHC_HUMAN	0	0	1805500	0	0	3276900	0	0	0	0	0	0
945	Extended synaptotagmin-1 OS=Homo sapiens OX=9606 GN=ESYT1 PE=1 SV=1	ESYT1_HUMAN	0	0	2474300	2335500	4338300	0	0	0	0	0	0	0
946	3-hydroxyisobutyrate dehydrogenase, mitochondrial OS=Homo sapiens OX=9606 GN=HIBADH PE=1 SV=2	3HIDH_HUMAN	0	0	0	1971600	0	0	15433000	10060000	0	0	0	0
947	NADH dehydrogenase [ubiquinone] iron-sulfur protein 3, mitochondrial OS=Homo sapiens OX=9606 GN=NDUFS3 PE=1 SV=1	NDUS3_HUMAN	0	0	21180000	14594000	17885000	0	31349000	47416000	0	0	4854900	23373000
948	Secernin-1 OS=Homo sapiens OX=9606 GN=SCRN1 PE=1 SV=2	SCRN1_HUMAN	0	8577500	0	0	3107400	0	7971700	6085300	0	1741000	0	0
949	Replication protein A 70 kDa DNA-binding subunit OS=Homo sapiens OX=9606 GN=RPA1 PE=1 SV=2	RFA1_HUMAN	0	0	2153200	20594000	0	712040	38452000	357910	0	0	0	0
950	Protein NipSnap homolog 1 OS=Homo sapiens OX=9606 GN=NIPSNAP1 PE=1 SV=1	NIPS1_HUMAN	21406000	0	7523600	3584800	13481000	8301200	8991900	3921500	2179500	0	0	0
951	Mitotic checkpoint protein BUB3 OS=Homo sapiens OX=9606 GN=BUB3 PE=1 SV=1	BUB3_HUMAN	0	2286300	0	0	9699300	8219800	0	0	0	0	0	0
952	RNA cytidine acetyltransferase OS=Homo sapiens OX=9606 GN=NAT10 PE=1 SV=2	NAT10_HUMAN	14987000	0	7629900	2751200	13543000	16867000	0	0	0	0	0	0
953	Proteasome subunit alpha type-4 OS=Homo sapiens OX=9606 GN=PSMA4 PE=1 SV=1	PSA4_HUMAN	10553000	0	2965000	12570000	0	12396000	12680000	8783500	0	0	8707000	14011000
954	ERO1-like protein alpha OS=Homo sapiens OX=9606 GN=ERO1A PE=1 SV=2	ERO1A_HUMAN	0	0	4688000	6398400	0	1846400	0	0	0	0	0	0
955	Peptidyl-prolyl cis-trans isomerase F, mitochondrial OS=Homo sapiens OX=9606 GN=PPIF PE=1 SV=1	PPIF_HUMAN	7012500	14997000	2755000	0	6915400	0	2037700	0	0	0	0	0
956	39S ribosomal protein L11, mitochondrial OS=Homo sapiens OX=9606 GN=MRPL11 PE=1 SV=1	RM11_HUMAN	20992000	0	6507700	4025100	11327000	9631800	9113400	0	0	0	0	0
957	Alpha-taxilin OS=Homo sapiens OX=9606 GN=TXLNA PE=1 SV=3	TXLNA_HUMAN	8976900	0	3640100	0	6048600	0	0	0	0	0	3068700	0
958	Microtubule-associated protein 4 OS=Homo sapiens OX=9606 GN=MAP4 PE=1 SV=3	MAP4_HUMAN	0	0	5203100	0	0	0	8287300	0	911070	4653900	2182500	0
959	Obg-like ATPase 1 OS=Homo sapiens OX=9606 GN=OLA1 PE=1 SV=2	OLA1_HUMAN	0	0	2472300	1914900	1920400	0	0	757470	0	0	0	0
960	RNA polymerase II-associated protein 3 OS=Homo sapiens OX=9606 GN=RPAP3 PE=1 SV=2	RPAP3_HUMAN	0	0	0	0	0	0	0	0	1307800	1226900	0	0
961	Cleavage and polyadenylation specificity factor subunit 1 OS=Homo sapiens OX=9606 GN=CPSF1 PE=1 SV=2	CPSF1_HUMAN	10688000	0	3504200	0	0	0	0	0	0	0	0	0
962	Nuclear pore complex protein Nup155 OS=Homo sapiens OX=9606 GN=NUP155 PE=1 SV=1	NU155_HUMAN	2659300	0	7385800	6725100	0	14713000	0	0	0	2721000	0	0
963	39S ribosomal protein L46, mitochondrial OS=Homo sapiens OX=9606 GN=MRPL46 PE=1 SV=1	RM46_HUMAN	0	0	7485300	2183200	0	0	6526900	6939800	0	0	0	2357300
964	Protein LSM12 homolog OS=Homo sapiens OX=9606 GN=LSM12 PE=1 SV=2	LSM12_HUMAN	1982300	0	2941500	2907600	0	3255700	4259000	6050400	0	0	0	0
965	Thioredoxin domain-containing protein 17 OS=Homo sapiens OX=9606 GN=TXNDC17 PE=1 SV=1	TXD17_HUMAN	0	1120200	8649200	4031200	0	0	11166000	0	0	0	1889600	11707000
966	Pre-rRNA-processing protein TSR1 homolog OS=Homo sapiens OX=9606 GN=TSR1 PE=1 SV=1	TSR1_HUMAN	13678000	0	2401200	0	0	0	1500100	0	0	0	0	0
967	Barrier-to-autointegration factor OS=Homo sapiens OX=9606 GN=BANF1 PE=1 SV=1	BAF_HUMAN	7502400	0	32312000	16491000	0	0	12874000	23272000	0	0	0	0
968	DCC-interacting protein 13-alpha OS=Homo sapiens OX=9606 GN=APPL1 PE=1 SV=1	DP13A_HUMAN	0	0	0	5071800	0	0	3577300	7522400	669330	0	0	6983800
969	Thioredoxin OS=Homo sapiens OX=9606 GN=TXN PE=1 SV=3	THIO_HUMAN	0	0	1759500	0	0	4344500	23247000	21875000	0	0	9479800	0
970	Fructose-2,6-bisphosphatase TIGAR OS=Homo sapiens OX=9606 GN=TIGAR PE=1 SV=1	TIGAR_HUMAN	1983900	3654700	9623100	1471400	0	0	0	1243200	0	0	0	0
971	Peptidyl-prolyl cis-trans isomerase-like 1 OS=Homo sapiens OX=9606 GN=PPIL1 PE=1 SV=1	PPIL1_HUMAN	0	0	10587000	4640200	0	0	16694000	19159000	0	0	0	0
972	Protein transport protein Sec23A OS=Homo sapiens OX=9606 GN=SEC23A PE=1 SV=2	SC23A_HUMAN	91359000	6334600	5550000	0	4094000	10528000	3677600	2807400	0	0	0	0
973	Glia maturation factor beta OS=Homo sapiens OX=9606 GN=GMFB PE=1 SV=2	GMFB_HUMAN	36551000	8006200	0	0	0	8177900	0	6084500	812480	955180	0	0
974	Dihydropyrimidinase-related protein 3 OS=Homo sapiens OX=9606 GN=DPYSL3 PE=1 SV=1	DPYL3_HUMAN	0	0	1965400	4397700	0	0	0	0	0	0	0	0
975	Aminopeptidase B OS=Homo sapiens OX=9606 GN=RNPEP PE=1 SV=2	AMPB_HUMAN	0	0	0	2623100	0	2274100	0	0	1542400	3951800	0	0
976	U4/U6 small nuclear ribonucleoprotein Prp4 OS=Homo sapiens OX=9606 GN=PRPF4 PE=1 SV=2	PRP4_HUMAN	3015400	849150	2369600	2395200	0	2880000	0	0	0	0	0	0
977	Protein ZNRD2 OS=Homo sapiens OX=9606 GN=ZNRD2 PE=1 SV=1	ZNRD2_HUMAN	4967300	0	5398200	3493600	0	0	0	668480	0	0	0	0
978	Eukaryotic translation initiation factor 3 subunit E OS=Homo sapiens OX=9606 GN=EIF3E PE=1 SV=1	EIF3E_HUMAN	0	0	9414100	6007700	9544400	9627900	0	0	4139700	1509100	0	0
979	Elongation factor G, mitochondrial OS=Homo sapiens OX=9606 GN=GFM1 PE=1 SV=2	EFGM_HUMAN	22304000	13406000	2500100	10958000	0	0	0	0	0	3841500	0	0
980	DNA polymerase epsilon catalytic subunit A OS=Homo sapiens OX=9606 GN=POLE PE=1 SV=5	DPOE1_HUMAN	0	0	119590	120000	0	0	124080	0	0	0	0	0
981	Ras-related protein Rab-10 OS=Homo sapiens OX=9606 GN=RAB10 PE=1 SV=1	RAB10_HUMAN	0	0	0	98180	0	0	10840000	0	332900	3315700	0	0
982	Nuclear pore complex protein Nup50 OS=Homo sapiens OX=9606 GN=NUP50 PE=1 SV=2	NUP50_HUMAN	5499900	0	1918200	4307900	0	0	0	2442100	0	0	0	0
983	Ribosome biogenesis protein NOP53 OS=Homo sapiens OX=9606 GN=NOP53 PE=1 SV=2	NOP53_HUMAN	0	0	0	0	0	0	0	0	0	1083300	0	0
984	Nitric oxide synthase-interacting protein OS=Homo sapiens OX=9606 GN=NOSIP PE=1 SV=1	NOSIP_HUMAN	5354600	9390000	0	0	0	0	3810400	6491500	0	3736000	0	0
985	Sec1 family domain-containing protein 1 OS=Homo sapiens OX=9606 GN=SCFD1 PE=1 SV=4	SCFD1_HUMAN	0	0	0	7443600	0	0	0	0	0	1886800	0	0
986	WD40 repeat-containing protein SMU1 OS=Homo sapiens OX=9606 GN=SMU1 PE=1 SV=2	SMU1_HUMAN	0	0	11365000	1733100	0	0	0	0	0	2376400	0	0
987	Something about silencing protein 10 OS=Homo sapiens OX=9606 GN=UTP3 PE=1 SV=1	SAS10_HUMAN	33345000	0	0	0	3373700	0	0	2789500	0	1845600	0	0
988	Peroxisomal multifunctional enzyme type 2 OS=Homo sapiens OX=9606 GN=HSD17B4 PE=1 SV=3	DHB4_HUMAN	0	0	2705400	1456100	0	0	806790	0	0	0	0	0
989	182 kDa tankyrase-1-binding protein OS=Homo sapiens OX=9606 GN=TNKS1BP1 PE=1 SV=4	TB182_HUMAN	0	0	0	0	0	0	0	0	0	0	0	0
990	Cystatin-SN OS=Homo sapiens OX=9606 GN=CST1 PE=1 SV=3	CYTN_HUMAN	0	0	0	0	0	332220	0	0	8128000	11647000	0	0
991	Omega-amidase NIT2 OS=Homo sapiens OX=9606 GN=NIT2 PE=1 SV=1	NIT2_HUMAN	0	0	728670	0	0	0	7529700	7787100	0	0	0	0
992	Dynamin-1-like protein OS=Homo sapiens OX=9606 GN=DNM1L PE=1 SV=2	DNM1L_HUMAN	0	2541200	0	0	6619700	6534500	0	1354700	1059800	0	0	0
993	Annexin A7 OS=Homo sapiens OX=9606 GN=ANXA7 PE=1 SV=3	ANXA7_HUMAN	1445700	0	0	0	5966700	5334600	0	0	1970000	0	0	0
994	Glutamine-rich protein 1 OS=Homo sapiens OX=9606 GN=QRICH1 PE=1 SV=1	QRIC1_HUMAN	0	0	0	2590300	8033600	2859200	0	1363800	2267700	0	0	0
995	Mitotic spindle assembly checkpoint protein MAD1 OS=Homo sapiens OX=9606 GN=MAD1L1 PE=1 SV=2	MD1L1_HUMAN	0	2229300	0	0	0	0	2033100	1552000	675770	0	0	0
996	Peptidyl-prolyl cis-trans isomerase NIMA-interacting 4 OS=Homo sapiens OX=9606 GN=PIN4 PE=1 SV=1	PIN4_HUMAN	0	0	0	5196000	0	11098000	14547000	0	0	0	6777500	0
997	Methylcrotonoyl-CoA carboxylase beta chain, mitochondrial OS=Homo sapiens OX=9606 GN=MCCC2 PE=1 SV=1	MCCB_HUMAN	6901400	0	4130000	0	3660400	0	0	0	0	657730	0	0
998	Epidermal growth factor receptor substrate 15-like 1 OS=Homo sapiens OX=9606 GN=EPS15L1 PE=1 SV=1	EP15R_HUMAN	0	0	0	0	12104000	2890900	2464500	1881300	0	955580	0	0
999	L-xylulose reductase OS=Homo sapiens OX=9606 GN=DCXR PE=1 SV=2	DCXR_HUMAN	5273700	0	2153200	0	0	0	8204800	2187100	0	0	0	0
1000	Annexin A11 OS=Homo sapiens OX=9606 GN=ANXA11 PE=1 SV=1	ANX11_HUMAN	7022700	7343800	0	6873000	0	0	4854700	3705900	0	5475300	0	0
1001	Signal recognition particle 9 kDa protein OS=Homo sapiens OX=9606 GN=SRP9 PE=1 SV=2	SRP09_HUMAN	0	0	7998700	7025800	0	0	8301000	5687200	0	0	7791600	0
1002	ATP-binding cassette sub-family E member 1 OS=Homo sapiens OX=9606 GN=ABCE1 PE=1 SV=1	ABCE1_HUMAN	0	0	5846100	3189800	4160600	4212500	0	0	0	0	0	0
1003	Heme oxygenase 1 OS=Homo sapiens OX=9606 GN=HMOX1 PE=1 SV=1	HMOX1_HUMAN	0	0	0	0	0	0	11730000	14606000	0	0	0	7249900
1004	Junction plakoglobin OS=Homo sapiens OX=9606 GN=JUP PE=1 SV=3	PLAK_HUMAN	0	0	0	0	0	0	0	0	0	10653000	0	0
1005	Deubiquitinase OTUD6B OS=Homo sapiens OX=9606 GN=OTUD6B PE=1 SV=1	OTU6B_HUMAN	2952500	0	0	0	2042400	0	0	2423500	6713300	403900	0	0
1006	28S ribosomal protein S23, mitochondrial OS=Homo sapiens OX=9606 GN=MRPS23 PE=1 SV=2	RT23_HUMAN	0	7020700	1916700	3737700	0	5620300	3036800	5267000	5664100	0	0	0
1007	Ankyrin repeat domain-containing protein 17 OS=Homo sapiens OX=9606 GN=ANKRD17 PE=1 SV=3	ANR17_HUMAN	0	0	0	0	0	7142100	0	0	0	0	0	0
1008	Mesencephalic astrocyte-derived neurotrophic factor OS=Homo sapiens OX=9606 GN=MANF PE=1 SV=3	MANF_HUMAN	1466400	0	0	0	0	0	1498200	0	0	0	0	0
1009	Chloride intracellular channel protein 4 OS=Homo sapiens OX=9606 GN=CLIC4 PE=1 SV=4	CLIC4_HUMAN	3640000	0	0	5333600	0	0	6386600	11197000	0	0	0	0
1010	26S proteasome non-ATPase regulatory subunit 12 OS=Homo sapiens OX=9606 GN=PSMD12 PE=1 SV=3	PSD12_HUMAN	0	0	9047600	7312300	17300000	0	0	0	0	0	0	0
1011	Mitochondrial carrier homolog 2 OS=Homo sapiens OX=9606 GN=MTCH2 PE=1 SV=1	MTCH2_HUMAN	0	0	5374500	2771700	0	0	0	5344100	0	791700	0	0
1012	Protein DEK OS=Homo sapiens OX=9606 GN=DEK PE=1 SV=1	DEK_HUMAN	0	0	3579500	3063900	0	0	7165500	7500300	0	0	713890	0
1013	26S proteasome non-ATPase regulatory subunit 14 OS=Homo sapiens OX=9606 GN=PSMD14 PE=1 SV=1	PSDE_HUMAN	1518000	0	3366500	6548000	2232200	0	22378000	10859000	0	0	0	0
1014	ATP-dependent RNA helicase DDX50 OS=Homo sapiens OX=9606 GN=DDX50 PE=1 SV=1	DDX50_HUMAN	7725400	8264400	57780000	39843000	0	0	9093900	6064500	5400500	5625000	0	0
1015	Vesicle-associated membrane protein 3 OS=Homo sapiens OX=9606 GN=VAMP3 PE=1 SV=3	VAMP3_HUMAN	0	0	0	5374600	0	0	8563400	11386000	0	0	0	4489100
1016	ATP synthase F(0) complex subunit B1, mitochondrial OS=Homo sapiens OX=9606 GN=ATP5PB PE=1 SV=2	AT5F1_HUMAN	0	0	0	861230	0	0	0	0	0	0	0	0
1017	ADP-sugar pyrophosphatase OS=Homo sapiens OX=9606 GN=NUDT5 PE=1 SV=1	NUDT5_HUMAN	0	0	2034700	0	0	0	0	5909600	0	0	0	0
1018	SWI/SNF-related matrix-associated actin-dependent regulator of chromatin subfamily E member 1 OS=Homo sapiens OX=9606 GN=SMARCE1 PE=1 SV=2	SMCE1_HUMAN	3732300	22745000	0	0	0	0	0	6523200	0	0	0	0
1019	Galactokinase OS=Homo sapiens OX=9606 GN=GALK1 PE=1 SV=1	GALK1_HUMAN	8549500	0	0	0	2579300	3488700	5287600	4036400	0	1221000	0	0
1020	Centromere protein V OS=Homo sapiens OX=9606 GN=CENPV PE=1 SV=1	CENPV_HUMAN	1600700	0	1903700	0	3171000	0	0	0	0	0	0	0
1021	Laminin subunit gamma-1 OS=Homo sapiens OX=9606 GN=LAMC1 PE=1 SV=3	LAMC1_HUMAN	0	0	124400	0	1279000	697440	0	0	0	0	0	0
1022	Alpha-galactosidase A OS=Homo sapiens OX=9606 GN=GLA PE=1 SV=1	AGAL_HUMAN	0	0	1708100	6401800	14847000	11510000	0	0	0	9930000	0	4572300
1023	Programmed cell death protein 5 OS=Homo sapiens OX=9606 GN=PDCD5 PE=1 SV=3	PDCD5_HUMAN	0	0	3236000	0	0	0	0	2786900	0	0	4324500	8353500
1024	Casein kinase II subunit alpha OS=Homo sapiens OX=9606 GN=CSNK2A1 PE=1 SV=1	CSK21_HUMAN	12384000	19781000	0	0	15747000	0	0	1905400	0	3796300	0	0
1025	Pericentrin OS=Homo sapiens OX=9606 GN=PCNT PE=1 SV=4	PCNT_HUMAN	0	0	0	0	0	0	0	0	0	0	0	0
1026	Ribosome biogenesis protein BMS1 homolog OS=Homo sapiens OX=9606 GN=BMS1 PE=1 SV=1	BMS1_HUMAN	0	0	20117000	0	0	0	0	972150	258680	0	0	0
1027	Monofunctional C1-tetrahydrofolate synthase, mitochondrial OS=Homo sapiens OX=9606 GN=MTHFD1L PE=1 SV=1	C1TM_HUMAN	7322700	0	9426300	5776400	0	4150700	0	0	0	1626500	0	0
1028	Lon protease homolog, mitochondrial OS=Homo sapiens OX=9606 GN=LONP1 PE=1 SV=2	LONM_HUMAN	0	0	2973200	5372200	0	0	0	0	0	0	0	0
1029	Ribulose-phosphate 3-epimerase OS=Homo sapiens OX=9606 GN=RPE PE=1 SV=1	RPE_HUMAN	1742000	0	8920500	6067600	2157900	0	5381800	7385200	0	0	0	0
1030	Nuclear transport factor 2 OS=Homo sapiens OX=9606 GN=NUTF2 PE=1 SV=1	NTF2_HUMAN	0	0	0	12978000	0	0	6034700	9108000	1372100	0	0	0
1031	Alanine--tRNA ligase, mitochondrial OS=Homo sapiens OX=9606 GN=AARS2 PE=1 SV=1	SYAM_HUMAN	4064900	4499500	0	0	0	0	2331400	1779700	540740	0	0	0
1032	Proteasome subunit beta type-4 OS=Homo sapiens OX=9606 GN=PSMB4 PE=1 SV=4	PSB4_HUMAN	2689000	0	8010900	0	0	4040000	1715800	11382000	0	0	0	0
1033	Cell growth-regulating nucleolar protein OS=Homo sapiens OX=9606 GN=LYAR PE=1 SV=2	LYAR_HUMAN	0	0	2797300	0	2382600	0	4045900	0	0	0	0	0
1034	CCR4-NOT transcription complex subunit 9 OS=Homo sapiens OX=9606 GN=CNOT9 PE=1 SV=1	CNOT9_HUMAN	0	0	0	0	0	0	11703000	1405100	0	0	0	0
1035	Band 4,1-like protein 3 OS=Homo sapiens OX=9606 GN=EPB41L3 PE=1 SV=2	E41L3_HUMAN	0	0	0	0	0	6260500	0	0	0	0	0	0
1036	Guanine nucleotide-binding protein G(I)/G(S)/G(T) subunit beta-2 OS=Homo sapiens OX=9606 GN=GNB2 PE=1 SV=3	GBB2_HUMAN	47918000	21666000	12032000	11009000	15632000	21014000	0	0	0	0	0	0
1037	Asparagine synthetase [glutamine-hydrolyzing] OS=Homo sapiens OX=9606 GN=ASNS PE=1 SV=4	ASNS_HUMAN	0	0	6888600	0	0	0	0	0	0	0	0	0
1038	Hexokinase-2 OS=Homo sapiens OX=9606 GN=HK2 PE=1 SV=2	HXK2_HUMAN	5208100	0	5296000	0	0	6097400	0	0	0	0	0	0
1039	Phosphoenolpyruvate carboxykinase [GTP], mitochondrial OS=Homo sapiens OX=9606 GN=PCK2 PE=1 SV=4	PCKGM_HUMAN	8684200	0	0	6211400	11103000	10494000	579450	0	0	0	0	0
1040	Eukaryotic translation initiation factor 4E OS=Homo sapiens OX=9606 GN=EIF4E PE=1 SV=2	IF4E_HUMAN	0	0	6253300	2405000	0	0	7471100	7023600	0	0	0	0
1041	Thyroid receptor-interacting protein 6 OS=Homo sapiens OX=9606 GN=TRIP6 PE=1 SV=3	TRIP6_HUMAN	15734000	2556600	0	11314000	0	814110	0	0	0	0	5470600	0
1042	Nucleobindin-1 OS=Homo sapiens OX=9606 GN=NUCB1 PE=1 SV=4	NUCB1_HUMAN	4412400	0	0	0	995730	1014400	0	0	0	951080	0	0
1043	Exosome complex component CSL4 OS=Homo sapiens OX=9606 GN=EXOSC1 PE=1 SV=1	EXOS1_HUMAN	3987400	4685400	0	3734700	0	0	10302000	3830700	0	0	0	0
1044	Activator of 90 kDa heat shock protein ATPase homolog 1 OS=Homo sapiens OX=9606 GN=AHSA1 PE=1 SV=1	AHSA1_HUMAN	3954000	0	0	0	0	4411200	0	0	0	0	0	0
1045	Ubiquitin carboxyl-terminal hydrolase 10 OS=Homo sapiens OX=9606 GN=USP10 PE=1 SV=2	UBP10_HUMAN	0	0	1441500	0	0	0	0	0	0	0	0	0
1046	Ubiquitin thioesterase OTUB1 OS=Homo sapiens OX=9606 GN=OTUB1 PE=1 SV=2	OTUB1_HUMAN	11252000	0	0	1098200	0	0	0	0	0	3647000	0	0
1047	E1A-binding protein p400 OS=Homo sapiens OX=9606 GN=EP400 PE=1 SV=4	EP400_HUMAN	0	0	0	342950	0	0	0	0	0	8280100	0	0
1048	Isochorismatase domain-containing protein 1 OS=Homo sapiens OX=9606 GN=ISOC1 PE=1 SV=3	ISOC1_HUMAN	0	0	6601100	2197400	0	0	0	3469700	0	0	0	0
1049	Trifunctional enzyme subunit beta, mitochondrial OS=Homo sapiens OX=9606 GN=HADHB PE=1 SV=3	ECHB_HUMAN	5680300	0	0	0	0	1518700	0	0	0	0	0	0
1050	Basic leucine zipper and W2 domain-containing protein 1 OS=Homo sapiens OX=9606 GN=BZW1 PE=1 SV=1	BZW1_HUMAN	0	0	5718800	3804600	0	0	0	0	0	0	0	0
1051	Core histone macro-H2A,2 OS=Homo sapiens OX=9606 GN=MACROH2A2 PE=1 SV=3	H2AW_HUMAN	0	1618800	13514000	11136000	10537000	13914000	0	4826500	0	0	0	0
1052	DNA-directed RNA polymerases I, II, and III subunit RPABC1 OS=Homo sapiens OX=9606 GN=POLR2E PE=1 SV=4	RPAB1_HUMAN	9507600	0	0	7377600	0	0	2660500	0	0	0	0	0
1053	Peptidyl-prolyl cis-trans isomerase FKBP1A OS=Homo sapiens OX=9606 GN=FKBP1A PE=1 SV=2	FKB1A_HUMAN	2079800	0	0	0	0	0	0	8697500	0	0	0	23183000
1054	Inositol monophosphatase 1 OS=Homo sapiens OX=9606 GN=IMPA1 PE=1 SV=1	IMPA1_HUMAN	2692500	0	0	0	0	0	8267800	6729800	0	0	0	0
1055	Nuclear pore complex protein Nup205 OS=Homo sapiens OX=9606 GN=NUP205 PE=1 SV=3	NU205_HUMAN	0	0	663210	522460	0	0	0	0	0	0	0	0
1056	RNA-binding protein EWS OS=Homo sapiens OX=9606 GN=EWSR1 PE=1 SV=1	EWS_HUMAN	0	0	3030900	971040	0	0	0	1584100	0	0	0	0
1057	Signal recognition particle 19 kDa protein OS=Homo sapiens OX=9606 GN=SRP19 PE=1 SV=3	SRP19_HUMAN	6807900	0	0	0	0	0	0	0	0	0	0	0
1058	Golgin subfamily A member 2 OS=Homo sapiens OX=9606 GN=GOLGA2 PE=1 SV=3	GOGA2_HUMAN	0	0	0	0	0	0	0	0	0	476580	0	0
1059	DNA fragmentation factor subunit alpha OS=Homo sapiens OX=9606 GN=DFFA PE=1 SV=1	DFFA_HUMAN	0	0	0	1664000	1893800	0	3140100	0	0	0	0	0
1060	RNA-binding protein 12 OS=Homo sapiens OX=9606 GN=RBM12 PE=1 SV=1	RBM12_HUMAN	9746200	0	7225100	0	0	0	0	0	0	0	0	0
1061	ATP-binding cassette sub-family F member 2 OS=Homo sapiens OX=9606 GN=ABCF2 PE=1 SV=2	ABCF2_HUMAN	0	0	4065000	0	0	0	0	0	0	0	0	0
1062	Thimet oligopeptidase OS=Homo sapiens OX=9606 GN=THOP1 PE=1 SV=2	THOP1_HUMAN	0	0	14875000	0	0	0	0	0	0	0	0	0
1063	Desmocollin-1 OS=Homo sapiens OX=9606 GN=DSC1 PE=1 SV=2	DSC1_HUMAN	0	0	0	0	0	0	0	0	12372000	5972400	0	0
1064	Ribonuclease P protein subunit p25-like protein OS=Homo sapiens OX=9606 GN=RPP25L PE=1 SV=1	RP25L_HUMAN	0	6536600	0	3977400	0	0	4282100	0	88905	1722200	0	0
1065	Tripeptidyl-peptidase 2 OS=Homo sapiens OX=9606 GN=TPP2 PE=1 SV=4	TPP2_HUMAN	0	0	0	0	0	3776700	0	0	0	0	0	0
1066	Deoxynucleotidyltransferase terminal-interacting protein 2 OS=Homo sapiens OX=9606 GN=DNTTIP2 PE=1 SV=2	TDIF2_HUMAN	1179500	0	0	0	0	2959300	0	0	0	2886300	0	0
1067	Ras-related protein Rab-39A OS=Homo sapiens OX=9606 GN=RAB39A PE=1 SV=2	RB39A_HUMAN	0	0	0	0	0	0	11873000	0	0	0	0	0
1068	GRIP1-associated protein 1 OS=Homo sapiens OX=9606 GN=GRIPAP1 PE=1 SV=2	GRAP1_HUMAN	18615000	0	0	0	0	0	0	0	0	517030	0	0
1069	Probable ATP-dependent RNA helicase DDX52 OS=Homo sapiens OX=9606 GN=DDX52 PE=1 SV=3	DDX52_HUMAN	8128300	0	5860600	4010700	10617000	0	0	0	0	0	0	0
1070	Peptidyl-prolyl cis-trans isomerase FKBP8 OS=Homo sapiens OX=9606 GN=FKBP8 PE=1 SV=2	FKBP8_HUMAN	1407200	0	3943100	0	0	0	0	0	0	0	0	0
1071	PHD finger protein 6 OS=Homo sapiens OX=9606 GN=PHF6 PE=1 SV=1	PHF6_HUMAN	2106100	0	0	0	0	0	0	0	0	0	0	0
1072	E3 ubiquitin-protein ligase UBR2 OS=Homo sapiens OX=9606 GN=UBR2 PE=1 SV=1	UBR2_HUMAN	0	0	3215500	5084400	6640300	0	0	0	0	0	0	0
1073	Isoleucine--tRNA ligase, mitochondrial OS=Homo sapiens OX=9606 GN=IARS2 PE=1 SV=2	SYIM_HUMAN	0	2059700	0	0	0	0	0	0	0	0	0	0
1074	Long-chain-fatty-acid--CoA ligase 3 OS=Homo sapiens OX=9606 GN=ACSL3 PE=1 SV=3	ACSL3_HUMAN	10333000	0	20324000	8998300	0	0	0	0	2075200	1114200	0	0
1075	Synapse-associated protein 1 OS=Homo sapiens OX=9606 GN=SYAP1 PE=1 SV=1	SYAP1_HUMAN	8619400	0	0	0	9884200	0	0	0	52203000	271130	0	0
1076	Ras-related protein Rab-6A OS=Homo sapiens OX=9606 GN=RAB6A PE=1 SV=3	RAB6A_HUMAN	0	0	0	0	0	0	3371600	4552700	0	0	0	0
1077	Myc-associated zinc finger protein OS=Homo sapiens OX=9606 GN=MAZ PE=1 SV=1	MAZ_HUMAN	6095800	13663000	0	0	0	0	0	0	0	0	0	0
1078	Protein S100-A9 OS=Homo sapiens OX=9606 GN=S100A9 PE=1 SV=1	S10A9_HUMAN	0	0	0	0	0	0	0	0	4835700	9924700	0	0
1079	Aldehyde dehydrogenase family 16 member A1 OS=Homo sapiens OX=9606 GN=ALDH16A1 PE=1 SV=2	A16A1_HUMAN	0	2219200	0	3546900	0	0	0	0	0	0	0	0
1080	FH1/FH2 domain-containing protein 1 OS=Homo sapiens OX=9606 GN=FHOD1 PE=1 SV=3	FHOD1_HUMAN	0	0	0	0	0	0	0	1049800	0	0	0	0
1081	Bifunctional 3'-phosphoadenosine 5'-phosphosulfate synthase 1 OS=Homo sapiens OX=9606 GN=PAPSS1 PE=1 SV=2	PAPS1_HUMAN	3611700	0	0	0	0	2914000	0	0	0	0	0	0
1082	Protein CIP2A OS=Homo sapiens OX=9606 GN=CIP2A PE=1 SV=2	CIP2A_HUMAN	0	0	0	0	0	2054900	0	0	0	0	0	0
1083	1,2-dihydroxy-3-keto-5-methylthiopentene dioxygenase OS=Homo sapiens OX=9606 GN=ADI1 PE=1 SV=1	MTND_HUMAN	0	0	5496400	0	0	0	0	0	0	0	0	0
1084	RUN and FYVE domain-containing protein 1 OS=Homo sapiens OX=9606 GN=RUFY1 PE=1 SV=2	RUFY1_HUMAN	0	0	0	0	0	0	0	0	0	0	0	0
1085	Ubiquitin carboxyl-terminal hydrolase isozyme L5 OS=Homo sapiens OX=9606 GN=UCHL5 PE=1 SV=3	UCHL5_HUMAN	0	0	2157900	0	0	0	958060	0	0	0	0	0
1086	Protein diaphanous homolog 1 OS=Homo sapiens OX=9606 GN=DIAPH1 PE=1 SV=2	DIAP1_HUMAN	2633300	0	0	0	0	9727500	0	0	0	0	0	0
1087	mRNA turnover protein 4 homolog OS=Homo sapiens OX=9606 GN=MRTO4 PE=1 SV=2	MRT4_HUMAN	0	0	0	0	0	0	0	1814800	0	0	0	0
1088	Prefoldin subunit 5 OS=Homo sapiens OX=9606 GN=PFDN5 PE=1 SV=2	PFD5_HUMAN	0	0	0	0	0	0	1927300	0	0	0	0	0
1089	FAS-associated factor 1 OS=Homo sapiens OX=9606 GN=FAF1 PE=1 SV=2	FAF1_HUMAN	13027000	0	0	2018300	5722800	0	0	0	0	0	0	0
1090	Cellular nucleic acid-binding protein OS=Homo sapiens OX=9606 GN=CNBP PE=1 SV=1	CNBP_HUMAN	0	0	0	0	0	0	0	0	0	0	0	0
1091	NudC domain-containing protein 2 OS=Homo sapiens OX=9606 GN=NUDCD2 PE=1 SV=1	NUDC2_HUMAN	0	0	0	2155300	0	0	7347300	0	0	0	0	0
1092	Surfeit locus protein 6 OS=Homo sapiens OX=9606 GN=SURF6 PE=1 SV=3	SURF6_HUMAN	0	0	0	0	0	0	1664500	1270600	0	0	0	0
1093	Protein POF1B OS=Homo sapiens OX=9606 GN=POF1B PE=1 SV=3	POF1B_HUMAN	0	0	0	0	0	0	0	0	6474400	3959000	0	0
1094	THO complex subunit 2 OS=Homo sapiens OX=9606 GN=THOC2 PE=1 SV=2	THOC2_HUMAN	0	0	0	0	0	0	0	0	0	0	0	0
1095	Sorbitol dehydrogenase OS=Homo sapiens OX=9606 GN=SORD PE=1 SV=4	DHSO_HUMAN	0	0	3762800	7219000	0	0	0	0	0	0	1505200	0
1096	Probable ATP-dependent RNA helicase DDX47 OS=Homo sapiens OX=9606 GN=DDX47 PE=1 SV=1	DDX47_HUMAN	0	0	0	0	0	0	0	0	0	0	0	0
1097	Zinc finger CCCH domain-containing protein 4 OS=Homo sapiens OX=9606 GN=ZC3H4 PE=1 SV=3	ZC3H4_HUMAN	0	0	0	0	0	0	0	0	316750	0	0	0
1098	Arginase-1 OS=Homo sapiens OX=9606 GN=ARG1 PE=1 SV=2	ARGI1_HUMAN	0	0	0	0	0	0	0	0	24348000	12494000	0	0
1099	Separin OS=Homo sapiens OX=9606 GN=ESPL1 PE=1 SV=3	ESPL1_HUMAN	0	12495000	0	832530	0	0	0	1739100	0	0	0	0
1100	Ribosome maturation protein SBDS OS=Homo sapiens OX=9606 GN=SBDS PE=1 SV=4	SBDS_HUMAN	0	0	0	0	0	0	4094000	2883200	9702400	0	0	0
1101	Cellular retinoic acid-binding protein 2 OS=Homo sapiens OX=9606 GN=CRABP2 PE=1 SV=2	RABP2_HUMAN	0	0	0	0	0	0	0	2516100	0	0	0	0
1102	NADH dehydrogenase [ubiquinone] 1 beta subcomplex subunit 9 OS=Homo sapiens OX=9606 GN=NDUFB9 PE=1 SV=3	NDUB9_HUMAN	0	0	3094000	0	0	0	0	0	0	0	0	3703800
1103	Tyrosine-protein phosphatase non-receptor type 13 OS=Homo sapiens OX=9606 GN=PTPN13 PE=1 SV=2	PTN13_HUMAN	0	0	0	0	0	0	0	0	0	0	0	0
1104	Microfibrillar-associated protein 1 OS=Homo sapiens OX=9606 GN=MFAP1 PE=1 SV=2	MFAP1_HUMAN	0	0	0	0	0	0	0	0	5185900	0	0	0
1105	Breast cancer type 2 susceptibility protein OS=Homo sapiens OX=9606 GN=BRCA2 PE=1 SV=3	BRCA2_HUMAN	0	0	0	0	0	0	0	0	0	0	0	0
1106	Chromobox protein homolog 5 OS=Homo sapiens OX=9606 GN=CBX5 PE=1 SV=1	CBX5_HUMAN	0	0	0	0	0	0	0	0	0	0	0	0
1107	U3 small nucleolar ribonucleoprotein protein MPP10 OS=Homo sapiens OX=9606 GN=MPHOSPH10 PE=1 SV=2	MPP10_HUMAN	0	0	0	0	0	0	0	0	0	3289600	0	0
1108	AP-3 complex subunit beta-1 OS=Homo sapiens OX=9606 GN=AP3B1 PE=1 SV=3	AP3B1_HUMAN	0	0	0	0	0	0	0	0	0	0	0	0
1109	Sorcin OS=Homo sapiens OX=9606 GN=SRI PE=1 SV=1	SORCN_HUMAN	0	0	0	0	0	0	0	2565200	0	0	0	0
1110	Polycystin-1 OS=Homo sapiens OX=9606 GN=PKD1 PE=1 SV=3	PKD1_HUMAN	0	0	0	0	0	0	0	11327000	0	0	0	0
