# Supplementary material for: Cellular Proteo-Transcriptomic Changes in the Immediate Early-Phase of Lentiviral Transduction
Source: Microorganisms. 2021 Oct 23;9(11):2207. doi: 10.3390/microorganisms9112207 (PMC8625573; doi:10.3390/microorganisms9112207)
Supplement: Supplementary file 1 [file microorganisms-09-02207-s001.zip › microorganisms-1413432 suppl final/Supplementary table 9 - List of the 77 proteins detected from both HIV-1 and HIV-2 transduced 2 hour samples and from the interaction analysis.xlsx]

## Sheet: Munka1
#	Gene Symbol	UniProtID	Protein name
1	ALYREF	THOC4_HUMAN	THO complex subunit 4
2	CCT8	TCPQ_HUMAN	T-complex protein 1 subunit theta
3	CDC5L	CDC5L_HUMAN	Cell division cycle 5-like protein
4	CPSF1	CPSF1_HUMAN	Cleavage and polyadenylation specificity factor subunit 1
5	CSTF2	CSTF2_HUMAN	Cleavage stimulation factor subunit 2
6	DDX39B	DX39B_HUMAN	Spliceosome RNA helicase DDX39B
7	DDX5	DDX5_HUMAN	Probable ATP-dependent RNA helicase DDX5
8	DHX15	DHX15_HUMAN	Pre-mRNA-splicing factor ATP-dependent RNA helicase DHX15
9	DHX9	DHX9_HUMAN	ATP-dependent RNA helicase A
10	EFTUD2	U5S1_HUMAN	116 kDa U5 small nuclear ribonucleoprotein component
11	EIF4A3	IF4A3_HUMAN	Eukaryotic initiation factor 4A-III
12	ELAVL1	ELAV1_HUMAN	ELAV-like protein 1
13	FIP1L1	FIP1_HUMAN	Pre-mRNA 3'-end-processing factor FIP1
14	FKBP4	FKBP4_HUMAN	Peptidyl-prolyl cis-trans isomerase FKBP4
15	H1-4	H14_HUMAN	Histone H1.4
16	HNRNPA0	ROA0_HUMAN	Heterogeneous nuclear ribonucleoprotein A0
17	HNRNPA1	ROA1_HUMAN	Heterogeneous nuclear ribonucleoprotein A1
18	HNRNPA2B1	ROA2_HUMAN	Heterogeneous nuclear ribonucleoproteins A2/B1
19	HNRNPA3	ROA3_HUMAN	Heterogeneous nuclear ribonucleoprotein A3
20	HNRNPC	HNRPC_HUMAN	Heterogeneous nuclear ribonucleoproteins C1/C2
21	HNRNPD	HNRPD_HUMAN	Heterogeneous nuclear ribonucleoprotein D0
22	HNRNPF	HNRPF_HUMAN	Heterogeneous nuclear ribonucleoprotein F
23	HNRNPH1	HNRH1_HUMAN	Heterogeneous nuclear ribonucleoprotein H
24	HNRNPK	HNRPK_HUMAN	Heterogeneous nuclear ribonucleoprotein K
25	HNRNPL	HNRPL_HUMAN	Heterogeneous nuclear ribonucleoprotein L
26	HNRNPM	HNRPM_HUMAN	Heterogeneous nuclear ribonucleoprotein M
27	HNRNPR	HNRPR_HUMAN	Heterogeneous nuclear ribonucleoprotein R
28	HNRNPU	HNRPU_HUMAN	Heterogeneous nuclear ribonucleoprotein U
29	HSP90AA1	HS90A_HUMAN	Heat shock protein HSP 90-alpha
30	HSP90AB1	HS90B_HUMAN	Heat shock protein HSP 90-beta
31	HSPA8	HSP7C_HUMAN	Heat shock cognate 71 kDa protein
32	HSPD1	CH60_HUMAN	60 kDa heat shock protein, mitochondrial
33	LSM3	LSM3_HUMAN	U6 snRNA-associated Sm-like protein LSm3
34	NONO	NONO_HUMAN	Non-POU domain-containing octamer-binding protein
35	NUDT21	CPSF5_HUMAN	Cleavage and polyadenylation specificity factor subunit 5
36	PABPN1	PABP2_HUMAN	Polyadenylate-binding protein 2
37	PCBP1	PCBP1_HUMAN	Poly(rC)-binding protein 1
38	PCBP2	PCBP2_HUMAN	Poly(rC)-binding protein 2
39	PPIL1	PPIL1_HUMAN	Peptidyl-prolyl cis-trans isomerase-like 1
40	PRPF19	PRP19_HUMAN	Pre-mRNA-processing factor 19
41	PRPF3	PRPF3_HUMAN	U4/U6 small nuclear ribonucleoprotein Prp3
42	PRPF4	PRP4_HUMAN	U4/U6 small nuclear ribonucleoprotein Prp4
43	PRPF40A	PR40A_HUMAN	Pre-mRNA-processing factor 40 homolog A
44	PRPF8	PRP8_HUMAN	Pre-mRNA-processing-splicing factor 8
45	PTBP1	PTBP1_HUMAN	Polypyrimidine tract-binding protein 1
46	PTGES3	TEBP_HUMAN	Prostaglandin E synthase 3
47	PUF60	PUF60_HUMAN	Poly(U)-binding-splicing factor PUF60
48	RBM8A	RBM8A_HUMAN	RNA-binding protein 8A
49	RBMX	RBMX_HUMAN	RNA-binding motif protein, X chromosome
50	RNPS1	RNPS1_HUMAN	RNA-binding protein with serine-rich domain 1
51	SF1	SF01_HUMAN	Splicing factor 1
52	SF3A1	SF3A1_HUMAN	Splicing factor 3A subunit 1
53	SF3A3	SF3A3_HUMAN	Splicing factor 3A subunit 3
54	SF3B1	SF3B1_HUMAN	Splicing factor 3B subunit 1
55	SF3B3	SF3B3_HUMAN	Splicing factor 3B subunit 3
56	SFPQ	SFPQ_HUMAN	Splicing factor, proline- and glutamine-rich
57	SNRNP200	U520_HUMAN	U5 small nuclear ribonucleoprotein 200 kDa helicase
58	SNRNP70	RU17_HUMAN	U1 small nuclear ribonucleoprotein 70 kDa
59	SNRPA	SNRPA_HUMAN	U1 small nuclear ribonucleoprotein A
60	SNRPA1	RU2A_HUMAN	U2 small nuclear ribonucleoprotein A'
61	SNRPB	RSMB_HUMAN	Small nuclear ribonucleoprotein-associated proteins B and B'
62	SNRPD2	SMD2_HUMAN	Small nuclear ribonucleoprotein Sm D2
63	SNRPD3	SMD3_HUMAN	Small nuclear ribonucleoprotein Sm D3
64	SNRPE	RUXE_HUMAN	Small nuclear ribonucleoprotein E
65	SRRM2	SRRM2_HUMAN	Serine/arginine repetitive matrix protein 2
66	SRRT	SRRT_HUMAN	Serrate RNA effector molecule homolog
67	SRSF1	SRSF1_HUMAN	Serine/arginine-rich splicing factor 1
68	SRSF10	SRS10_HUMAN	Serine/arginine-rich splicing factor 10
69	SRSF2	SRSF2_HUMAN	Serine/arginine-rich splicing factor 2
70	SRSF3	SRSF3_HUMAN	Serine/arginine-rich splicing factor 3
71	SRSF5	SRSF5_HUMAN	Serine/arginine-rich splicing factor 5
72	SRSF6	SRSF6_HUMAN	Serine/arginine-rich splicing factor 6
73	SRSF7	SRSF7_HUMAN	Serine/arginine-rich splicing factor 7
74	SRSF9	SRSF9_HUMAN	Serine/arginine-rich splicing factor 9
75	TCP1	TCPA_HUMAN	T-complex protein 1 subunit alpha
76	U2AF2	U2AF2_HUMAN	Splicing factor U2AF 65 kDa subunit
77	YBX1	YBOX1_HUMAN	Y-box-binding protein 1
